# Supplementary material for: Mapping combinatorial drug effects to DNA damage response kinase inhibitors
Source: Nat Commun. 2023 Dec 14;14:8310. doi: 10.1038/s41467-023-44108-y (PMC10721915; doi:10.1038/s41467-023-44108-y)
Supplement: Supplementary file 4 — Supplementary Data 1 [file 41467_2023_44108_MOESM4_ESM.xlsx]

## Sheet: sheet1
Supplementary Data 1. Target gene and mode-of-action of all anti-cancer drugs tested in this study.
drug_name	mode-of-action	drug target	reference
Ceritinib	ALKi	ABCB1,ABL1,ABL2,ACAD10,ACTR2,ACTR3,ACVR1B,ACVR2B,AKT1,AKT2,AKT3,ALK,ARAF,ATR,AURKA,AURKB,BCR,BMP2K,BMPR1A,BMPR1B,BRAF,CAMK2G,CDK1,CDK12,CDK2,CDK4,CDK5,CDK6,CDK7,CDK9,CHD4,CHEK1,CIT,CLK2,CSNK1D,CSNK1E,CSNK1G3,DCK,DDR1,DDR2,DDX3X,DDX42,DDX6,EGFR,EIF2AK1,EML4,EPHA2,EPHA4,EPHA5,EPHA7,EPHB6,ERCC2,ETV6,FES,FGFR1,FGFR2,FGFR3,FGFR4,FLT3,GSK3B,IGF1R,IKBKE,INSR,IRAK1,IRAK4,JAK1,JAK2,JAK3,KDR,KIT,LATS1,LCK,…	CHEMBL; DGIdb3.0; Drugbank; LINCS
Formestane	Aromatasei	ESR1,TDP1,YES1	CHEMBL; DGIdb3.0; Drugbank; LINCS
M3541	ATMi	ATM	CHEMBL; DGIdb3.0; Drugbank; LINCS
M4076	ATMi	ATM	CHEMBL; DGIdb3.0; Drugbank; LINCS
AZD6738	ATRi	ATM,ATR,CYP2D6,MTOR,PIK3C2G,PIK3CA,PRKDC	CHEMBL; DGIdb3.0; Drugbank; LINCS
BAY1895344	ATRi	ATM,ATR,CYP2D6,MTOR,PIK3CB,PRKDC	CHEMBL; DGIdb3.0; Drugbank; LINCS
M1774	ATRi	ATR	CHEMBL; DGIdb3.0; Drugbank; LINCS
Gartisertib	ATRi	ATR	CHEMBL; DGIdb3.0; Drugbank; LINCS
Berzosertib	ATRi	ABL1,ATM,ATR,DYRK2,FLT3,FLT4,GSK3B,JAK2,KIT,MTOR,PIK3CA,PIK3CG,PIK3R1,PRKDC,SYK	CHEMBL; DGIdb3.0; Drugbank; LINCS
Tozasertib	Aurorai	ABL1,ABL2,ACAD10,ACTR2,ACTR3,ACVR1B,ACVR2A,ACVR2B,ACVRL1,AKT1,AKT2,AKT3,ALK,ARAF,AURKA,AURKB,AXL,BCR,BMP2K,BMPR1A,BMPR1B,BRAF,BRSK2,CAMK2A,CAMK2G,CAMKK1,CASK,CCNA1,CCNA2,CCNB1,CDC7,CDK1,CDK12,CDK2,CDK4,CDK5,CDK6,CDK7,CDK8,CDK9,CDKL2,CHD4,CHEK1,CHEK2,CIT,CLK2,CLK3,CSF1R,CSNK1A1L,CSNK1D,CSNK1E,CSNK1G3,CSNK2A1,DAPK1,DCK,DDR1,DDR2,DDX3X,DDX42,DDX6,DLK1,DMPK,DSTYK,DYRK2,EGFR,EIF2AK1,EIF2AK4,EPHA2,EPHA…	CHEMBL; DGIdb3.0; Drugbank; LINCS
ABT737	BCL2i	BAD,BAK1,BAX,BBC3,BCL2,BCL2L1,BCL2L11,BCL2L2,BID,MCL1,MDM2	CHEMBL; DGIdb3.0; Drugbank; LINCS
Imatinib	BCRi_ABLi	ABCB1,ABCB11,ABCG2,ABL1,ABL2,ACAD10,ACTR2,ACTR3,ACVR1B,ACVR2A,ACVR2B,ACVRL1,ADORA2A,AGTR2,AKT1,AKT2,AKT3,ALK,APEX1,ARAF,AURKA,AURKB,AXL,BCR,BDKRB2,BMP2K,BMPR1A,BMPR1B,BRAF,BRSK2,CAMK2A,CAMK2G,CAMKK1,CASK,CCNA1,CCNA2,CCNB1,CCNE1,CDC7,CDK1,CDK12,CDK2,CDK4,CDK5,CDK6,CDK7,CDK8,CDK9,CDKL2,CHD4,CHEK1,CHEK2,CIT,CLK2,CLK3,CSF1R,CSNK1A1L,CSNK1D,CSNK1E,CSNK1G3,CSNK2A1,CYP2B6,CYP2D6,DAPK1,DCK,DDR1,DDR2,DDX3…	CHEMBL; DGIdb3.0; Drugbank; LINCS
CPI0610	BETi	BRD4	CHEMBL; DGIdb3.0; Drugbank; LINCS
GSK525762A	BETi	BRD2,BRD3,BRD4,CREBBP,CYP2D6,SMARCA4	CHEMBL; DGIdb3.0; Drugbank; LINCS
IBET151	BETi	BRD2,BRD3,BRD4,CREBBP,CYP2D6,PDE4B,SMARCA4	CHEMBL; DGIdb3.0; Drugbank; LINCS
BMXIN1	BMXi	JAK3	CHEMBL; DGIdb3.0; Drugbank; LINCS
Vemurafenib	BRAFi	ABL1,ABL2,ACAD10,ACTR2,ACTR3,ACVR1B,ACVR2B,AKT1,AKT2,AKT3,ARAF,ATR,AURKA,AURKB,BCR,BMP2K,BMPR1A,BMPR1B,BRAF,CAMK2G,CDK1,CDK12,CDK2,CDK4,CDK5,CDK6,CDK7,CDK9,CHD4,CHEK1,CIT,CLK2,CSNK1D,CSNK1E,CSNK1G3,DCK,DDR1,DDR2,DDX3X,DDX42,DDX6,EGFR,EIF2AK1,EPHA2,EPHA4,EPHA5,EPHB6,ERCC2,FES,FGFR1,FLT3,GSK3B,IGF1R,IKBKE,INSR,IRAK1,IRAK4,JAK1,JAK2,KDR,KRAS,LATS1,LCK,LYN,MAP2K1,MAP2K2,MAP2K4,MAP3K1,MAP3K2,MAP3K3,MA…	CHEMBL; DGIdb3.0; Drugbank; LINCS
Ibrutinib	BTKi	ABL1,ABL2,ACAD10,ACTR2,ACTR3,ACVR1B,ACVR2B,AKT1,AKT2,AKT3,ARAF,AURKA,AURKB,BCR,BMP2K,BMPR1A,BMPR1B,BRAF,CAMK2G,CCNE1,CDC7,CDK1,CDK12,CDK2,CDK4,CDK5,CDK6,CDK7,CDK9,CHD4,CHEK1,CIT,CLK2,CSF1R,CSNK1D,CSNK1E,CSNK1G3,CYP2B6,DCK,DDR1,DDR2,DDX3X,DDX42,DDX6,EGFR,EIF2AK1,EIF4EBP1,EPHA2,EPHA4,EPHA5,EPHA7,EPHB6,ERBB2,ERBB3,ERBB4,ERCC2,FES,FGFR1,FGFR2,FLT1,FLT3,GSK3B,IGF1R,IKBKE,INSR,INSRR,IRAK1,IRAK4,ITK,JAK…	CHEMBL; DGIdb3.0; Drugbank; LINCS
LY2857785	CDK9i	CCNC,CCNH,CDK7,CDK8,CDK9,MNAT1	CHEMBL; DGIdb3.0; Drugbank; LINCS
Palbociclib	CDKi	ABL1,ABL2,ACAD10,ACTR2,ACTR3,ACVR1B,ACVR2B,AKT1,AKT2,AKT3,ALK,ARAF,AURKA,AURKB,BCR,BMP2K,BMPR1A,BMPR1B,BRAF,CAMK2A,CAMK2G,CCNA1,CCNA2,CCNB1,CCND1,CCND2,CCND3,CCNE1,CCNH,CDC7,CDK1,CDK12,CDK2,CDK20,CDK4,CDK5,CDK6,CDK7,CDK8,CDK9,CHEK1,CIT,CLK2,CLK3,CSF1R,CSNK1D,CSNK1E,CSNK1G3,CSNK2A1,DCK,DDR1,DDR2,DDX3X,DDX42,DDX6,EGFR,EIF2AK1,EPHA2,EPHA4,EPHA5,EPHA7,EPHB6,ERCC2,FES,FGFR1,FGFR2,FGFR3,FGFR4,FLG,FLT1,…	CHEMBL; DGIdb3.0; Drugbank; LINCS
Purvalanol	CDKi	ABL1,ABL2,ACVR1B,AKT1,AKT2,AKT3,ALK,APEX1,AURKA,AURKB,AXL,BRSK2,CAMK2G,CAMKK1,CCNA1,CCNA2,CCNB1,CCNB2,CCNB3,CCND1,CCND3,CCNE1,CCNE2,CCNH,CDK1,CDK12,CDK2,CDK20,CDK4,CDK5,CDK6,CDK7,CDK8,CDK9,CHEK1,CHEK2,CLK2,CLK3,CSF1R,CSNK1D,CSNK1G3,CSNK2A1,CYP2D6,DAPK1,DDR2,DMPK,DYRK2,EGFR,EPHA2,EPHA3,EPHA4,EPHA5,EPHA7,EPHB1,ERBB4,FES,FGFR1,FGFR2,FGFR3,FGFR4,FLT1,FLT3,FLT4,GBA,GSK3B,HIF1A,HIPK2,IGF1R,INSR,INSRR,I…	CHEMBL; DGIdb3.0; Drugbank; LINCS
RO3306	CDKi	AKT1,AKT2,AKT3,AURKA,AURKB,CCNA2,CCNB1,CCND1,CCNE1,CCNH,CDK1,CDK12,CDK2,CDK20,CDK4,CDK5,CDK6,CDK7,CDK8,CDK9,GSK3B,MAPK1,MNAT1,PRKCD,RPS6KA3	CHEMBL; DGIdb3.0; Drugbank; LINCS
Seliciclib	CDKi	ABL1,ABL2,ACAD10,ACTR2,ACTR3,ACVR1B,ACVR2A,ACVR2B,ACVRL1,AKT1,AKT2,AKT3,ALK,ARAF,ATAD5,AURKA,AURKB,AXL,BCR,BMP2K,BMPR1A,BMPR1B,BRAF,BRSK2,CAMK2A,CAMK2G,CAMKK1,CCNA1,CCNA2,CCNB1,CCNB2,CCNB3,CCND1,CCND3,CCNE1,CCNE2,CCNH,CDK1,CDK12,CDK2,CDK20,CDK4,CDK5,CDK6,CDK7,CDK8,CDK9,CHD4,CHEK1,CHEK2,CIT,CLK2,CLK3,CSF1R,CSNK1A1L,CSNK1D,CSNK1E,CSNK1G3,CSNK2A1,CYP2D6,DAPK1,DCK,DDR1,DDR2,DDX3X,DDX42,DDX6,DMPK,DYRK…	CHEMBL; DGIdb3.0; Drugbank; LINCS
Dinaciclib	CDKi	ABL1,ABL2,ACAD10,ACTR2,ACTR3,ACVR1B,ACVR2B,AKT1,AKT2,AKT3,ARAF,ATR,AURKA,AURKB,BCR,BMP2K,BMPR1A,BMPR1B,BRAF,BRD4,CAMK2G,CCNA2,CCNB1,CCND1,CCNE1,CCNH,CDK1,CDK12,CDK2,CDK20,CDK4,CDK5,CDK6,CDK7,CDK8,CDK9,CHD4,CHEK1,CIT,CLK2,CSNK1D,CSNK1E,CSNK1G3,DCK,DDR1,DDR2,DDX3X,DDX42,DDX6,EGFR,EIF2AK1,EPHA2,EPHA4,EPHA5,EPHA7,EPHB6,ERCC2,FES,FGFR1,FLT3,GSK3B,IGF1R,IKBKE,INSR,IRAK1,IRAK4,JAK1,LATS1,LCK,LYN,MAP2K1,…	CHEMBL; DGIdb3.0; Drugbank; LINCS
THZ1	CDKi	CCNH,CDK1,CDK12,CDK2,CDK20,CDK4,CDK5,CDK6,CDK7,CDK8,CDK9,MNAT1	CHEMBL; DGIdb3.0; Drugbank; LINCS
ML167	CDKi_CLK4i	CDK1,CDK12,CDK2,CDK20,CDK4,CDK5,CDK6,CDK7,CDK8,CDK9,CLK2,CLK3	CHEMBL; DGIdb3.0; Drugbank; LINCS
GSK923295	CENPEi	CENPE	CHEMBL; DGIdb3.0; Drugbank; LINCS
GDC0425	CHK1i	CHEK1	CHEMBL; DGIdb3.0; Drugbank; LINCS
LY2603618	CHK1i	ABL1,ABL2,ACAD10,ACTR2,ACTR3,ACVR1B,ACVR2B,AKT1,AKT2,AKT3,ARAF,ATR,AURKA,AURKB,BCR,BMP2K,BMPR1A,BMPR1B,BRAF,CAMK2G,CDC7,CDK1,CDK12,CDK2,CDK4,CDK5,CDK6,CDK7,CDK9,CHD4,CHEK1,CIT,CLK2,CLK3,CSNK1D,CSNK1E,CSNK1G3,DCK,DDR1,DDR2,DDX3X,DDX42,DDX6,EGFR,EIF2AK1,EPHA2,EPHA4,EPHA5,EPHA7,EPHB6,ERCC2,FES,FGFR1,FLT3,GSK3B,IGF1R,IKBKE,INSR,IRAK1,IRAK4,JAK1,JAK2,LATS1,LCK,LYN,MAP2K1,MAP2K2,MAP2K4,MAP3K1,MAP3K2,MA…	CHEMBL; DGIdb3.0; Drugbank; LINCS
Prexasertib	CHK1i	CDK1,CDK2,CHEK1,CHEK2,FLT3,LCK,LYN,PIM1,PIM3,PRKAA1,PRKAB1,RPS6KA1,RPS6KB1	CHEMBL; DGIdb3.0; Drugbank; LINCS
Pomalidomide	CRBNi	ABCB11,BRD4,CDK6,CUL4A,DDB1,IKZF1,IKZF3,NFKB1,NFKB2,PDE4B,RBX1,RELA	CHEMBL; DGIdb3.0; Drugbank; LINCS
Bleomycin	Cytostatic_Antibiotic	ADORA2A,AGTR2,BDKRB2,CYP2D6,EGFR,ELANE,ERBB2,ESR1,ESR2,FLT1,HMGCR,LCK,MAPK1,MAPK14,MAPK3,OPRK1,PTPRC	CHEMBL; DGIdb3.0; Drugbank; LINCS
Mitomycin	Cytostatic_Antibiotic	ABCB1,ADORA2A,AGTR2,APEX1,BDKRB2,CYP2D6,EGFR,ELANE,ERBB2,ESR1,ESR2,FLT1,GNAS,HMGCR,IDH1,IDO1,LCK,MAPK1,MAPK14,MAPK3,NFE2L2,OPRK1,POLI,POLK,PTPRC,SMAD3,TDP1	CHEMBL; DGIdb3.0; Drugbank; LINCS
Cytarabine	Cytostatic_Antimetabolite	ABCB1,ABCB11,ADORA2A,AGTR2,APEX1,ATAD5,BDKRB2,BLM,CBFB,CYP2D6,DCK,DNMT1,EGFR,ELANE,ERBB2,ESR1,ESR2,FLT1,HMGCR,KMT2A,LCK,LMNA,MAPK1,MAPK14,MAPK3,MDM2,MEN1,MTOR,NCOA1,NCOA3,NFE2L2,NFKB1,OPRK1,PIN1,POLA1,POLB,POLD1,POLE,POLI,PTPRC,RRM1,RUNX1,SIRT1,SRC,TDP1,TK1,USP1	CHEMBL; DGIdb3.0; Drugbank; LINCS
Azacytidine	Cytostatic_Antimetabolite	ADORA2A,AGTR2,APEX1,AR,ATAD5,BDKRB2,BLM,CYP2D6,DNMT1,DNMT3A,EGFR,ELANE,ERBB2,ESR1,ESR2,FLT1,FLT3,HMGCR,IDH1,KAT2A,LCK,LMNA,MAPK1,MAPK14,MAPK3,MTOR,NFE2L2,NFKB1,OPRK1,PPARG,PTPRC,RORC,RXRA,SMAD3,TDP1,TP53,UHRF1,VDR	CHEMBL; DGIdb3.0; Drugbank; LINCS
Fluorouracil	Cytostatic_Antimetabolite	ABCB11,ADORA2A,AGTR2,APEX1,ATAD5,BDKRB2,CTNNB1,CYP2D6,DTYMK,EGFR,ELANE,ERBB2,ESR1,ESR2,FEN1,FLT1,HMGCR,IDH1,LCK,LMNA,MAPK1,MAPK14,MAPK3,MBNL1,MTOR,NFE2L2,OPRK1,PIK3CA,PIK3R1,PTPRC,TDP1,TP53,TSHR,TYMS	CHEMBL; DGIdb3.0; Drugbank; LINCS
Gemcitabine	Cytostatic_Antimetabolite	ABCB1,ABCB11,ADORA2A,AGTR2,BDKRB2,CYP2D6,DCK,EGFR,ELANE,ERBB2,ESR1,ESR2,FLT1,HMGCR,LCK,MAPK1,MAPK14,MAPK3,OPRK1,PTPRC,RRM1,RRM2,RRM2B,SIRT1,TDP1	CHEMBL; DGIdb3.0; Drugbank; LINCS
Dacarbazine	Cytostatic_Intercalator	ABCB11,ADORA2A,AGTR2,BDKRB2,CYP2D6,EGFR,ELANE,ERBB2,ESR1,ESR2,FLT1,HMGCR,IDH1,LCK,LMNA,MAPK1,MAPK14,MAPK3,OPRK1,PAX8,PTPRC,TSHR	CHEMBL; DGIdb3.0; Drugbank; LINCS
Lomustine	Cytostatic_Intercalator	ABCB11,ADORA2A,AGTR2,BDKRB2,CYP2D6,EGFR,ELANE,ERBB2,ESR1,ESR2,FLT1,HMGCR,LCK,MAPK1,MAPK14,MAPK3,OPRK1,PTPRC,TDP1	CHEMBL; DGIdb3.0; Drugbank; LINCS
Melphalan	Cytostatic_Intercalator	ABCB11,ADORA2A,AGTR2,AR,BDKRB2,CYP2D6,EGFR,ELANE,ERBB2,ESR1,ESR2,FLT1,GBA,HIF1A,HMGCR,LCK,MAPK1,MAPK14,MAPK3,NFE2L2,NFKB1,OPRK1,PPARG,PTPRC,RORC,RXRA,SMAD3,TDP1,TP53,USP1,VDR	CHEMBL; DGIdb3.0; Drugbank; LINCS
Temozolomide	Cytostatic_Intercalator	ABCB1,ABCB11,ABL1,ABL2,KMT2A,MBNL1,MEN1,PABPC1,POLK	CHEMBL; DGIdb3.0; Drugbank; LINCS
Thiotepa	Cytostatic_Intercalator	ABCB11,CYP2B6,LMNA,PLK1,POLI,TDP1,VDR	CHEMBL; DGIdb3.0; Drugbank; LINCS
Carboplatin	Cytostatic_Platinumanalogue	ADORA2A,AGTR2,APEX1,BDKRB2,CASP7,CBFB,CYP2D6,EGFR,ELANE,ERBB2,ESR1,ESR2,FLT1,HMGCR,KAT2A,KMT2A,LCK,MAPK1,MAPK14,MAPK3,MEN1,OPRK1,POLK,PTPRC,RUNX1,TDP1,USP1,VDR	CHEMBL; DGIdb3.0; Drugbank; LINCS
Cisplatin	Cytostatic_Platinumanalogue	ABCB1,ADORA2A,AGTR2,APEX1,AR,BDKRB2,CBFB,CDK2,CDK4,CYP2D6,EGFR,ELANE,ERBB2,ESR1,ESR2,FEN1,FLT1,HMGCR,KAT2A,LCK,MAPK1,MAPK14,MAPK3,NFE2L2,OPRK1,PIN1,POLI,POLK,PTPRC,RECQL,RUNX1,RXRA,TDP1,USP1,VDR	CHEMBL; DGIdb3.0; Drugbank; LINCS
Oxaliplatin	Cytostatic_Platinumanalogue	ADORA2A,AGTR2,BDKRB2,CYP2D6,EGFR,ELANE,ERBB2,ESR1,ESR2,FLT1,HMGCR,LCK,MAPK1,MAPK14,MAPK3,OPRK1,PTPRC,TDP1	CHEMBL; DGIdb3.0; Drugbank; LINCS
Vincristine	Cytostatic_Tubulini	ABCB1,ABCB11,ADORA2A,AGTR2,ATAD5,BDKRB2,CYP2D6,EGFR,ELANE,ERBB2,ESR1,ESR2,FLT1,HIF1A,HMGCR,IDH1,KAT2A,LCK,LMNA,MAPK1,MAPK14,MAPK3,NFE2L2,OPRK1,PTPRC,SMAD3,TDP1,TUBA1A,TUBA4A,TUBB4B	CHEMBL; DGIdb3.0; Drugbank; LINCS
Paclitaxel	Cytostatic_Tubulini_BCL2i	ABCB1,ABCB11,ABL1,ADORA2A,AGTR2,AR,ATAD5,BCL2,BCL2L1,BDKRB2,BLM,CYP2D6,EGFR,ELANE,ERBB2,ESR1,ESR2,FGFR1,FLT1,HIF1A,HMGCR,HSP90AA1,HSPE1,IDH1,KMT2A,LCK,LMNA,MAPK1,MAPK14,MAPK3,MEN1,MTOR,NFE2L2,OPRK1,PIN1,PPARG,PTPRC,RECQL,RXRA,SMAD3,SNCA,SRC,TDP1,TK1,TP53,TUBA1A,TUBA4A,TUBB4B,USP1,VDR	CHEMBL; DGIdb3.0; Drugbank; LINCS
Methotrexate	DHFRi	ABCB1,ABCB11,ABCG2,ADORA2A,AGTR2,APEX1,ATAD5,ATIC,BDKRB2,BLM,CASP7,CBFB,CYP2D6,DHFR,EGFR,ELANE,ERBB2,ERG,ESR1,ESR2,FEN1,FLT1,HMGB1,HMGCR,IDH1,KAT2A,KDM4A,KMT2A,LCK,LMNA,MAPK1,MAPK14,MAPK3,MBNL1,MEN1,MMP2,MMP7,NCOA1,NCOA3,NFE2L2,OPRK1,PABPC1,PIN1,POLB,POLH,POLI,POLK,PPARG,PTPRC,RFC1,RUNX1,RXRA,TDP1,TP53,TSHR,TYMS,USP1,VDR,WRN	CHEMBL; DGIdb3.0; Drugbank; LINCS
Peposertib	DNAPKi	PRKDC	CHEMBL; DGIdb3.0; Drugbank; LINCS
Erlotinib	EGFRi	ABCB1,ABCB11,ABCG2,ABL1,ABL2,ACAD10,ACTR2,ACTR3,ACVR1B,ACVR2A,ACVR2B,ACVRL1,AKT1,AKT2,AKT3,ALK,ARAF,ATR,AURKA,AURKB,AXL,BCR,BMP2K,BMPR1A,BMPR1B,BRAF,BRSK2,CAMK2A,CAMK2G,CAMKK1,CASK,CDC7,CDK1,CDK12,CDK2,CDK4,CDK5,CDK6,CDK7,CDK8,CDK9,CDKL2,CHD4,CHEK1,CHEK2,CIT,CLK2,CLK3,CSF1R,CSNK1A1L,CSNK1D,CSNK1E,CSNK1G3,CSNK2A1,DAPK1,DCK,DDR1,DDR2,DDX3X,DDX6,DMPK,DSTYK,DYRK2,EGFR,EIF2AK1,EIF2AK4,EPHA2,EPHA3,EPHA…	CHEMBL; DGIdb3.0; Drugbank; LINCS
Lapatinib	ERBB1i_ERBB2i	ABCB11,ABL1,ABL2,ACTR2,ACTR3,ACVR1B,ACVR2A,ACVR2B,ACVRL1,AKT1,AKT2,AKT3,ALK,ARAF,ATR,AURKA,AURKB,AXL,BCR,BMP2K,BMPR1A,BMPR1B,BRAF,BRSK2,CAMK2A,CAMK2G,CAMKK1,CASK,CCNE1,CDC7,CDK1,CDK12,CDK2,CDK4,CDK5,CDK6,CDK7,CDK8,CDK9,CDKL2,CHD4,CHEK1,CHEK2,CIT,CLK2,CLK3,CSF1R,CSNK1A1L,CSNK1D,CSNK1E,CSNK1G3,CSNK2A1,CYP2D6,DAPK1,DCK,DDR1,DDR2,DDX3X,DDX42,DDX6,DMPK,DSTYK,DYRK2,EGFR,EIF2AK1,EIF2AK4,EPHA2,EPHA3,EPHA…	CHEMBL; DGIdb3.0; Drugbank; LINCS
Ulixertinib	ERKi	ABL1,ABL2,ACAD10,ACTR2,ACTR3,ACVR1B,ACVR2B,AKT1,AKT2,AKT3,ARAF,AURKA,AURKB,BCR,BMP2K,BMPR1A,BMPR1B,BRAF,CAMK2G,CDC7,CDK1,CDK12,CDK2,CDK4,CDK5,CDK6,CDK7,CDK9,CHD4,CHEK1,CIT,CSNK1D,CSNK1E,CSNK1G3,DCK,DDR1,DDR2,DDX3X,DDX42,DDX6,EGFR,EIF2AK1,EPHA2,EPHA4,EPHA5,EPHB6,ERCC2,FES,FGFR1,FLT3,GSK3B,IGF1R,IKBKE,INSR,IRAK1,IRAK4,JAK1,LATS1,LCK,LYN,MAP2K1,MAP2K2,MAP2K4,MAP3K1,MAP3K2,MAP3K3,MAP3K4,MAP3K5,MAP4K3…	CHEMBL; DGIdb3.0; Drugbank; LINCS
AZD4547	FGFRi	ABL1,ABL2,ACAD10,ACTR2,ACTR3,ACVR1B,ACVR2B,ACVRL1,AKT1,AKT2,AKT3,ALK,ARAF,ATR,AURKA,AURKB,BCR,BMP2K,BMPR1A,BMPR1B,BRAF,CAMK2G,CDC7,CDK1,CDK12,CDK2,CDK4,CDK5,CDK6,CDK7,CDK9,CHD4,CHEK1,CIT,CLK2,CLK3,CSF1R,CSNK1D,CSNK1E,CSNK1G3,DCK,DDR1,DDR2,DDX3X,DDX6,EGFR,EIF2AK1,EPHA2,EPHA4,EPHA5,EPHA7,EPHB6,ERCC2,FES,FGFR1,FGFR2,FGFR3,FGFR4,FLT1,FLT3,GSK3B,IGF1R,IKBKE,INSR,IRAK1,IRAK4,JAK1,JAK3,KDR,LATS1,LCK,LYN…	CHEMBL; DGIdb3.0; Drugbank; LINCS
Gilteritinib	FLT3i_AXLi	ABL1,ABL2,ACAD10,ACTR2,ACTR3,ACVR1B,ACVR2B,AKT1,AKT2,AKT3,ALK,ARAF,AURKA,AURKB,AXL,BCR,BMP2K,BMPR1A,BMPR1B,BRAF,CAMK2G,CDK1,CDK12,CDK2,CDK4,CDK5,CDK6,CDK7,CDK9,CHD4,CHEK1,CIT,CSNK1D,CSNK1E,CSNK1G3,DCK,DDR1,DDR2,DDX3X,DDX6,EGFR,EIF2AK1,EML4,EPHA2,EPHA4,EPHA5,EPHA7,EPHB6,ERCC2,ETV6,FES,FGFR1,FLT3,GSK3B,IGF1R,IKBKE,INSR,IRAK1,IRAK4,JAK1,LATS1,LCK,LYN,MAP2K1,MAP2K2,MAP3K1,MAP3K2,MAP3K3,MAP3K4,MAP3K5,…	CHEMBL; DGIdb3.0; Drugbank; LINCS
PLX647	FMSi_KITi	CSF1R,KIT	CHEMBL; DGIdb3.0; Drugbank; LINCS
Geldanamycin	HSP90i	ABL1,ATAD5,BCR,CAMK2A,CAMK2G,CBFB,CDK2,CDK6,CHEK2,CLK2,CLK3,CSNK1G3,CYP2D6,DMPK,ERBB2,FES,GSK3B,HDAC1,HDAC2,HDAC7,HDAC8,HIF1A,HSP90AA1,HSP90AB1,JAK1,LMNA,MAP2K2,MAP3K5,MAPK3,MTOR,NEK2,NEK6,PAK4,PBK,PDPK1,PIM1,PIM2,PIM3,PLK1,PLK4,PRKAA2,PRKDC,RIPK1,RPS6KA3,RUNX1,STK16,STK3,STK4,TDP1,TNIK,USP1,VDR,VRK1	CHEMBL; DGIdb3.0; Drugbank; LINCS
GAMMA	IR	ABCB1,ABCB11,ADORA2A,AGTR2,AKT1,APEX1,APH1A,APH1B,AR,ATAD5,ATM,ATR,BDKRB2,BLM,BRCA1,CASP6,CBFB,CDK2,CREBBP,CYP2D6,DHFR,EGFR,ELANE,ERBB2,ERG,ESR1,ESR2,FDPS,FEN1,FLT1,GABBR2,GABRA6,GBA,GNAS,GSK3B,HDAC1,HDAC2,HDAC7,HDAC8,HMGCR,HRH4,HSD11B2,HSP90AA1,IDH1,KAT2A,KDM4A,KIF11,KMT2A,LCK,LMNA,MAPK1,MAPK14,MAPK3,MBNL1,MDM2,MEN1,MGMT,MMP2,MMP7,MTOR,NCSTN,NFE2L2,NFKB1,NOS2,NOS3,NR1H2,NTRK1,NUDT1,OPRK1,PDPK1,P…	CHEMBL; DGIdb3.0; Drugbank; LINCS
Ruxolitinib	JAKi	ABL1,ABL2,ACAD10,ACTR2,ACTR3,ACVR1B,ACVR2A,ACVR2B,ACVRL1,AKT1,AKT2,AKT3,ALK,ARAF,AURKA,AURKB,AXL,BCR,BMP2K,BMPR1A,BMPR1B,BRAF,BRSK2,CAMK2A,CAMK2G,CAMKK1,CASK,CDC7,CDK1,CDK12,CDK2,CDK4,CDK5,CDK6,CDK7,CDK8,CDK9,CDKL2,CHD4,CHEK1,CHEK2,CIT,CLK2,CLK3,CSF1R,CSNK1A1L,CSNK1D,CSNK1E,CSNK1G3,CSNK2A1,DAPK1,DCK,DDR1,DDR2,DDX3X,DDX6,DMPK,DSTYK,DYRK2,EGFR,EIF2AK1,EIF2AK4,EPHA2,EPHA3,EPHA4,EPHA5,EPHA6,EPHA7,EPH…	CHEMBL; DGIdb3.0; Drugbank; LINCS
K858	KIF11i	APEX1,BLM,CBFB,IDH1,KIF11,LMNA,MBNL1,POLB,RECQL,RUNX1,TDP1	CHEMBL; DGIdb3.0; Drugbank; LINCS
Ralimetinib	MAPKi	MAPK1,MAPK10,MAPK14,MAPK15,MAPK3,MAPK8,MAPK9	CHEMBL; DGIdb3.0; Drugbank; LINCS
Nutlin	MDM2i	BCL2,DAPK1,HDAC1,HIF1A,MCL1,MDM2,MDM4,TP53,VDR,YES1	CHEMBL; DGIdb3.0; Drugbank; LINCS
PF04217903	METi	ABL1,ABL2,ACAD10,ACTR2,ACTR3,ACVR1B,ACVR2B,AKT1,AKT2,AKT3,ALK,ARAF,ATR,AURKA,AURKB,BCR,BMP2K,BMPR1A,BMPR1B,BRAF,CAMK2A,CAMK2G,CDC7,CDK1,CDK12,CDK2,CDK4,CDK5,CDK6,CDK7,CDK8,CDK9,CHD4,CHEK1,CIT,CLK2,CLK3,CSF1R,CSNK1D,CSNK1E,CSNK1G3,CYP2D6,DCK,DDR1,DDR2,DDX3X,DDX42,DDX6,EGFR,EIF2AK1,EPHA2,EPHA4,EPHA5,EPHA7,EPHB6,ERCC2,FES,FGFR1,FLG,FLT1,FLT3,GSK3B,IGF1R,IKBKE,INSR,IRAK1,IRAK4,JAK1,JAK2,JAK3,KDR,LATS…	CHEMBL; DGIdb3.0; Drugbank; LINCS
SGX523	METi	ABL1,ABL2,ACAD10,ACTR2,ACTR3,ACVR1B,ACVR2A,ACVR2B,ACVRL1,AKT1,AKT2,AKT3,ALK,ARAF,AURKA,AURKB,AXL,BCR,BMP2K,BMPR1A,BMPR1B,BRAF,BRSK2,CAMK2A,CAMK2G,CAMKK1,CASK,CDC7,CDK1,CDK12,CDK2,CDK4,CDK5,CDK6,CDK7,CDK8,CDK9,CDKL2,CHD4,CHEK1,CHEK2,CIT,CLK2,CLK3,CSF1R,CSNK1A1L,CSNK1D,CSNK1E,CSNK1G3,CSNK2A1,DAPK1,DCK,DDR1,DDR2,DDX3X,DDX42,DDX6,DMPK,DSTYK,DYRK2,EGFR,EIF2AK1,EIF2AK4,EPHA2,EPHA3,EPHA4,EPHA5,EPHA6,EPH…	CHEMBL; DGIdb3.0; Drugbank; LINCS
Cabozantinib	METi	ABL1,ABL2,ACAD10,ACTR2,ACTR3,ACVR1B,ACVR2B,AKT1,AKT2,AKT3,ALK,ARAF,AURKA,AURKB,AXL,BCR,BMP2K,BMPR1A,BMPR1B,BRAF,CAMK2G,CCDC6,CDC7,CDK1,CDK12,CDK2,CDK4,CDK5,CDK6,CDK7,CDK9,CHD4,CHEK1,CIT,CLK2,CLK3,CSNK1D,CSNK1E,CSNK1G3,DCK,DDR1,DDR2,DDX3X,DDX42,DDX6,EGFR,EIF2AK1,EPHA2,EPHA4,EPHA5,EPHA7,EPHB6,ERCC2,FES,FGFR1,FLT1,FLT3,FLT4,GSK3B,IGF1R,IKBKE,INSR,IRAK1,IRAK4,JAK1,JAK2,KDR,KIF5B,KIT,LATS1,LCK,LYN,MAP…	CHEMBL; DGIdb3.0; Drugbank; LINCS
Crizotinib	METi_ALKi	ABL1,ABL2,ACAD10,ACTR2,ACTR3,ACVR1B,ACVR2A,ACVR2B,ACVRL1,AKT1,AKT2,AKT3,ALK,ARAF,AURKA,AURKB,AXL,BCR,BMP2K,BMPR1A,BMPR1B,BRAF,BRSK2,CAMK2A,CAMK2G,CAMKK1,CASK,CCNB1,CDC7,CDK1,CDK12,CDK2,CDK4,CDK5,CDK6,CDK7,CDK8,CDK9,CDKL2,CHD4,CHEK1,CHEK2,CIT,CLK2,CLK3,CSF1R,CSNK1A1L,CSNK1D,CSNK1E,CSNK1G3,CSNK2A1,DAPK1,DCK,DDR1,DDR2,DDX3X,DDX42,DDX6,DMPK,DSTYK,DYRK2,EGFR,EIF2AK1,EIF2AK4,EML4,EPHA2,EPHA3,EPHA4,EPHA…	CHEMBL; DGIdb3.0; Drugbank; LINCS
Everolimus	mTORi	ABCB11,ABL1,ABL2,ACAD10,ACTR2,ACTR3,ACVR1B,ACVR2B,AKT1,AKT2,AKT3,ARAF,AURKA,AURKB,BCR,BMP2K,BMPR1A,BMPR1B,BRAF,CAMK2G,CDC7,CDK1,CDK12,CDK2,CDK4,CDK5,CDK6,CDK7,CDK9,CHD4,CHEK1,CIT,CLK2,CLK3,CSNK1D,CSNK1E,CSNK1G3,DCK,DDR1,DDR2,DDX3X,DDX42,DDX6,EGFR,EIF2AK1,EPHA2,EPHA4,EPHA5,EPHA7,EPHB6,ERCC2,FES,FGFR1,FKBP1A,FLT3,GSK3B,IGF1R,IKBKE,INSR,IRAK1,IRAK4,JAK1,LATS1,LCK,LYN,MAP2K1,MAP2K2,MAP3K1,MAP3K2,MAP3…	CHEMBL; DGIdb3.0; Drugbank; LINCS
OSI027	mTORi	ABL1,ABL2,ACAD10,ACTR2,ACTR3,ACVR1B,ACVR2B,AKT1,AKT2,AKT3,ARAF,AURKA,AURKB,BCR,BMP2K,BMPR1A,BMPR1B,BRAF,CAMK2G,CDK1,CDK12,CDK2,CDK4,CDK5,CDK6,CDK7,CDK9,CHD4,CHEK1,CIT,CLK2,CSNK1D,CSNK1E,CSNK1G3,DCK,DDR1,DDR2,DDX3X,DDX42,DDX6,EGFR,EIF2AK1,EPHA2,EPHA4,EPHA5,EPHA7,EPHB6,ERCC2,FES,FGFR1,FLT3,GSK3B,IGF1R,IKBKE,INSR,IRAK1,IRAK4,JAK1,LATS1,LCK,LYN,MAP2K1,MAP2K2,MAP3K1,MAP3K2,MAP3K3,MAP3K4,MAP3K5,MAP4K3,…	CHEMBL; DGIdb3.0; Drugbank; LINCS
NSC348884	NPMi	NPM1	CHEMBL; DGIdb3.0; Drugbank; LINCS
LY2584702	p70S6Ki	ABL1,ABL2,ACAD10,ACTR2,ACTR3,ACVR1B,ACVR2B,AKT1,AKT2,AKT3,ARAF,AURKA,AURKB,BCR,BMP2K,BMPR1A,BMPR1B,BRAF,CAMK2G,CDK1,CDK12,CDK2,CDK4,CDK5,CDK6,CDK7,CDK9,CHD4,CHEK1,CIT,CSNK1D,CSNK1E,CSNK1G3,DCK,DDR1,DDR2,DDX3X,DDX42,DDX6,EGFR,EIF2AK1,EPHA2,EPHA4,EPHA5,EPHA7,EPHB6,ERCC2,FES,FGFR1,FLT3,GSK3B,IGF1R,IKBKE,INSR,IRAK1,IRAK4,JAK1,LATS1,LCK,LYN,MAP2K1,MAP2K2,MAP3K1,MAP3K2,MAP3K3,MAP3K4,MAP3K5,MAP4K3,MAP4K…	CHEMBL; DGIdb3.0; Drugbank; LINCS
Veliparib	PARPi	CYP2D6,PARP1,PARP2,PARP3,PARP4,TNKS,TNKS2	CHEMBL; DGIdb3.0; Drugbank; LINCS
Rucaparib	PARPi	AKT1,AKT2,AKT3,AURKA,AURKB,CDK1,CDK2,CDK5,CHEK1,CHEK2,CSNK1D,CSNK2A1,EPHA2,FGFR1,FLG,FLT4,GSK3B,INSR,IRAK4,KDR,MAPK1,MARK3,NEK2,PAK1,PAK4,PARP1,PARP2,PARP3,PARP4,PIM1,PLK1,PRKAA1,PRKCD,PRKCG,PRKCZ,PRKD2,ROCK1,ROCK2,RPS6KA3,RPS6KB1,SGK2,STK3,TNKS,TNKS2,YES1	CHEMBL; DGIdb3.0; Drugbank; LINCS
Talazoparib	PARPi	CYP2D6,PARP1,PARP2,PARP3,PARP4,TNKS,TNKS2	CHEMBL; DGIdb3.0; Drugbank; LINCS
Niraparib	PARPi	PARP1,PARP2,PARP3,PARP4,TNKS,TNKS2	CHEMBL; DGIdb3.0; Drugbank; LINCS
Olaparib	PARPi	HDAC1,PARP1,PARP2,PARP3,PARP4,TNKS,TNKS2	CHEMBL; DGIdb3.0; Drugbank; LINCS
GSK2334470	PDK1i	AKT1,AKT3,AURKA,AURKB,BRSK2,CHEK2,EGFR,GSK3B,KDR,MAP3K5,MET,NLK,PDK1,PDPK1,PIK3CG,PRKCQ,RET,ROCK1,ROCK2,RPS6KA1,RPS6KA3,RPS6KA6,SGK1,SGK2,SYK,TGFBR1	CHEMBL; DGIdb3.0; Drugbank; LINCS
Duvelisib	PI3Ki	PIK3CA,PIK3CB,PIK3CD,PIK3CG,PIK3R1	CHEMBL; DGIdb3.0; Drugbank; LINCS
Pictilisib	PI3Ki	ABCB11,ABL1,ABL2,ACAD10,ACTR2,ACTR3,ACVR1B,ACVR2A,ACVR2B,ACVRL1,AKT1,AKT2,AKT3,ALK,ARAF,AURKA,AURKB,AXL,BCR,BMP2K,BMPR1A,BMPR1B,BRAF,BRSK2,CAMK2A,CAMK2G,CAMKK1,CASK,CDC7,CDK1,CDK12,CDK2,CDK4,CDK5,CDK6,CDK7,CDK8,CDK9,CDKL2,CHD4,CHEK1,CHEK2,CIT,CLK2,CLK3,CSF1R,CSNK1A1L,CSNK1D,CSNK1E,CSNK1G3,CSNK2A1,CYP2D6,DAPK1,DCK,DDR1,DDR2,DDX3X,DDX42,DDX6,DMPK,DSTYK,DYRK2,EGFR,EIF2AK1,EIF2AK4,EPHA2,EPHA3,EPHA4,E…	CHEMBL; DGIdb3.0; Drugbank; LINCS
BI2536	PLK1i	ABL1,ABL2,ACAD10,ACTR2,ACTR3,ACVR1B,ACVR2A,ACVR2B,ACVRL1,AKT1,AKT2,AKT3,ALK,ARAF,AURKA,AURKB,AXL,BCR,BMP2K,BMPR1A,BMPR1B,BRAF,BRD4,BRSK2,CAMK2A,CAMK2G,CAMKK1,CASK,CDC7,CDK1,CDK12,CDK2,CDK4,CDK5,CDK6,CDK7,CDK8,CDK9,CDKL2,CHD4,CHEK1,CHEK2,CIT,CLK2,CLK3,CSF1R,CSNK1A1L,CSNK1D,CSNK1E,CSNK1G3,CSNK2A1,DAPK1,DCK,DDR1,DDR2,DDX3X,DDX42,DDX6,DMPK,DSTYK,DYRK2,EGFR,EIF2AK1,EIF2AK4,EPHA2,EPHA3,EPHA4,EPHA5,EPHA…	CHEMBL; DGIdb3.0; Drugbank; LINCS
Bortezomib	Proteasomei	ABCB11,ADAM17,APH1A,APH1B,BAX,BCL2,CASP2,CASP3,CASP7,CASP8,CASP9,CTSC,ELANE,EPAS1,FLT3,HIF1A,MME,MMP2,MMP7,NCSTN,NFKB1,NFKB2,PLAT,PRSS1,PSEN1,PSEN2,PSENEN,PSMB3,PSMD11,PSMD9,RELA,TDP1,TP53	CHEMBL; DGIdb3.0; Drugbank; LINCS
Carfilzomib	Proteasomei	CASP3,CYP2D6,ESR1,PRSS1,PSMB3,PSMD11,PSMD9,TDP1,VHL	CHEMBL; DGIdb3.0; Drugbank; LINCS
GSK429286A	ROCK1i	ROCK1,ROCK2,RPS6KA1,RPS6KB1	CHEMBL; DGIdb3.0; Drugbank; LINCS
Sunitinib	RTKi	ABCB11,ABL1,ABL2,ACTR2,ACTR3,ACVR1B,ACVR2A,ACVR2B,ACVRL1,AKT1,AKT2,AKT3,ALK,APH1A,APH1B,ARAF,ATR,AURKA,AURKB,AXL,BCR,BMP2K,BMPR1A,BMPR1B,BRAF,BRD7,BRD9,BRSK2,CAMK2A,CAMK2G,CAMKK1,CASK,CDC7,CDK1,CDK12,CDK2,CDK4,CDK5,CDK6,CDK7,CDK8,CDK9,CDKL2,CHD4,CHEK1,CHEK2,CIT,CLK2,CLK3,CSF1R,CSNK1A1L,CSNK1D,CSNK1E,CSNK1G3,CSNK2A1,DAPK1,DCK,DDR1,DDR2,DDX3X,DDX42,DDX6,DLK1,DMPK,DSTYK,DYRK2,EGFR,EIF2AK1,EIF2AK4,EP…	CHEMBL; DGIdb3.0; Drugbank; LINCS
Entospletinib	SYKi	CYP2D6,FLT3,JAK2,KDR,RET,SYK	CHEMBL; DGIdb3.0; Drugbank; LINCS
SN38	TOP1i	ABCG2,HDAC1,HDAC2,HDAC7,HDAC8,TOP1	CHEMBL; DGIdb3.0; Drugbank; LINCS
Topotecan	TOP1i	ABCB1,ABCG2,ADORA2A,AGTR2,AKT1,BDKRB2,BRCA1,CASP7,CYP2D6,EGFR,ELANE,EPAS1,ERBB2,ESR1,ESR2,FLT1,HIF1A,HMGCR,IDH1,KAT2A,KEAP1,KMT2A,LCK,LMNA,MAPK1,MAPK14,MAPK3,MEN1,NFE2L2,OPRK1,PAX8,PLK1,POLI,PTPRC,RAPGEF3,SMAD3,TDP1,TOP1,TOP2A,TOP2B,USP1	CHEMBL; DGIdb3.0; Drugbank; LINCS
Doxorubicin	TOP2i	ABCB1,ABCB11,ABCG2,ADORA2A,AGTR2,APAF1,APEX1,AR,ATAD5,AURKA,BCL2,BCL2L1,BDKRB2,BLM,BRCA1,CYP2D6,DHFR,EGFR,ELANE,EPAS1,ERBB2,ERG,ESR1,ESR2,FANCD2,FEN1,FLT1,HDAC1,HDAC2,HDAC7,HDAC8,HIF1A,HMGCR,HSP90AA1,HSP90AB1,IDH1,KAT2A,KDR,KEAP1,KMT2A,LCK,MAPK1,MAPK14,MAPK3,MBNL1,MEN1,MMP2,NFE2L2,NFKB1,OPRK1,PAX8,PDGFRB,PIK3CA,PIK3R1,PLK1,POLB,POLH,POLI,POLK,PPARG,PPM1D,PRSS1,PTPRC,RAPGEF3,RECQL,RORC,RXRA,SMAD3,…	CHEMBL; DGIdb3.0; Drugbank; LINCS
Etoposide	TOP2i	ABCB1,ABCB11,ABCG2,ADORA2A,AGTR2,ATM,BDKRB2,CASP3,CHEK1,CYP2D6,EGFR,ELANE,ERBB2,ESR1,ESR2,FLT1,HDAC1,HMGCR,LCK,MAPK1,MAPK14,MAPK3,MTOR,NCOA1,NCOA3,NFE2L2,OPRK1,POLI,PTPRC,TDP1,TOP1,TOP2A,TOP2B,TUBA1A	CHEMBL; DGIdb3.0; Drugbank; LINCS
Sorafenib	VEGFRi	ABCB11,ABL1,ABL2,ACAD10,ACTR2,ACTR3,ACVR1B,ACVR2A,ACVR2B,ACVRL1,AKT1,AKT2,AKT3,ALK,ARAF,ATAD5,ATR,AURKA,AURKB,AXL,BCR,BMP2K,BMPR1A,BMPR1B,BRAF,BRSK2,CAMK2A,CAMK2G,CAMKK1,CASK,CCNA1,CCNA2,CCNC,CCND1,CDC7,CDK1,CDK12,CDK2,CDK4,CDK5,CDK6,CDK7,CDK8,CDK9,CDKL2,CHD4,CHEK1,CHEK2,CIT,CLK2,CLK3,CSF1R,CSNK1A1L,CSNK1D,CSNK1E,CSNK1G3,CSNK2A1,DAPK1,DCK,DDR1,DDR2,DDX3X,DDX6,DLK1,DMPK,DSTYK,DYRK2,EGFR,EIF2AK1,EI…	CHEMBL; DGIdb3.0; Drugbank; LINCS
Vatalanib	VEGFRi	ABCB11,ABL1,ABL2,ACAD10,ACTR2,ACTR3,ACVR1B,ACVR2A,ACVR2B,ACVRL1,AKT1,AKT2,AKT3,ALK,ARAF,AURKA,AURKB,AXL,BCR,BMP2K,BMPR1A,BMPR1B,BRAF,BRSK2,CAMK2A,CAMK2G,CAMKK1,CASK,CDC7,CDK1,CDK12,CDK2,CDK4,CDK5,CDK6,CDK7,CDK8,CDK9,CDKL2,CHD4,CHEK1,CHEK2,CIT,CLK2,CLK3,CSF1R,CSNK1A1L,CSNK1D,CSNK1E,CSNK1G3,CSNK2A1,DAPK1,DCK,DDR1,DDR2,DDX3X,DDX42,DDX6,DMPK,DSTYK,DYRK2,EGFR,EIF2AK1,EIF2AK4,EPHA2,EPHA3,EPHA4,EPHA5,EP…	CHEMBL; DGIdb3.0; Drugbank; LINCS
BML284	WNTi	WNT1,WNT11,WNT16,WNT2,WNT3,WNT4,WNT6	CHEMBL; DGIdb3.0; Drugbank; LINCS
