# Supplementary material for: Mapping combinatorial drug effects to DNA damage response kinase inhibitors
Source: Nat Commun. 2023 Dec 14;14:8310. doi: 10.1038/s41467-023-44108-y (PMC10721915; doi:10.1038/s41467-023-44108-y)
Supplement: Supplementary file 5 — Supplementary Data 2 [file 41467_2023_44108_MOESM5_ESM.xlsx]

## Sheet: sheet1
Supplementary Data 2. Top ten directly targeted genes (among the 272 genes directly targeted by all drugs in this study) that achieved the highest efficacy (AoC score) across all cell lines in combination with the inhibition of drug targets ATM, ATR, or DNA-PK (PRKDC) using the best model predicting across cell lines. **: genes that occur in the top ten in combination with all three drug targets.…
Gene1	Gene2	Alias of gene2	Average efficacy across all cell lines
ATM	PLK1**	Polo-like kinase 1 (PLK-1)	0.7185
	TUBA4A**	Tubulin Alpha 4a	0.711
	TUBB4B**	Tubulin Beta 4B Class IVb	0.711
	RRM2B**	Small subunit of p53 (191170)-inducible ribonucleotide reductase	0.652
	TOP2A*	DNA Topoisomerase II Alpha	0.6444
	TOP2B*	DNA Topoisomerase II Beta	0.6444
	TOP1**	DNA topoisomerase 1	0.6137
	RPS6KA1*	Ribosomal Protein S6 Kinase A1	0.5758
	CHEK2*	Checkpoint Kinase 2	0.5758
	HSP90AB1	Heat Shock Protein 90 Alpha Family Class B Member 1	0.5684
ATR	RRM2B**	Small subunit of p53 (191170)-inducible ribonucleotide reductase	0.7703
	TOP1**	DNA topoisomerase 1	0.6959
	RPS6KA1*	Ribosomal Protein S6 Kinase A1	0.6924
	CHEK2*	Checkpoint Kinase 2	0.6924
	RRM2	Ribonucleotide Reductase Catalytic Subunit M2	0.6915
	RRM1	Ribonucleotide Reductase Catalytic Subunit M1	0.6915
	PLK1**	Serine/threonine-protein kinase PLK1, also known as polo-like kinase 1 (PLK-1)	0.6278
	TUBB4B**	Tubulin Beta 4B Class IVb	0.6142
	TUBA4A**	Tubulin Alpha 4a	0.6142
	CHEK1	Checkpoint Kinase 1	0.602
DNA-PK(PRKDC)	TUBA4A**	Tubulin Alpha 4a	0.7634
	TUBB4B**	Tubulin Beta 4B Class IVb	0.7634
	PLK1**	Serine/threonine-protein kinase PLK1, also known as polo-like kinase 1 (PLK-1)	0.7573
	TOP2B*	DNA Topoisomerase II Beta	0.7226
	TOP2A*	DNA Topoisomerase II Alpha	0.7226
	TOP1**	DNA topoisomerase 1	0.6805
	RRM2B*	Small subunit of p53 (191170)-inducible ribonucleotide reductase	0.6667
	TUBA1A	Tubulin Alpha 1a	0.6199
	WNT11	Wnt family member 11	0.6026
	WNT16	Wnt family member 16	0.6026
