# Supplementary material for: Mapping combinatorial drug effects to DNA damage response kinase inhibitors
Source: Nat Commun. 2023 Dec 14;14:8310. doi: 10.1038/s41467-023-44108-y (PMC10721915; doi:10.1038/s41467-023-44108-y)
Supplement: Supplementary file 6 — Supplementary Data 3 [file 41467_2023_44108_MOESM6_ESM.xlsx]

## Sheet: sheet1
Supplementary Data 3. Top ten directly targeted genes (among the 272 genes directly targeted by all drugs in this study) that achieved the highest synergy (Bliss score) across all cell lines in combination with the inhibition of drug targets ATM, ATR, or DNA-PK (PRKDC). **: genes that occur in the top ten in combination with all three drug targets. *: genes that occur in the top ten in combinatio…
Gene1	Gene2	Alias of gene 2	Average synergy across all cell lines
ATM	PARP1**	Poly(ADP-Ribose) Polymerase 1	0.2454
	PARP3**	Poly(ADP-Ribose) Polymerase 3	0.2199
	PARP2**	Poly(ADP-Ribose) Polymerase 2	0.2127
	ATR	ATR serine/threonine kinase	0.184
	TOP1**	DNA topoisomerase 1	0.1093
	TOP2B*	DNA Topoisomerase II Beta	0.0743
	TOP2A*	DNA Topoisomerase II Alpha	0.0743
	CYP2B6*	Cytochrome P450 family 2 subfamily B member 6	0.0377
	PDPK1*	3-phosphoinositide dependent protein kinase 1	0.0296
	AURKB	Aurora kinase B	0.0216
ATR	PARP3**	Poly(ADP-Ribose) Polymerase 3	0.3165
	PARP1**	Poly(ADP-Ribose) Polymerase 1	0.3109
	CYP2B6*	Cytochrome P450 family 2 subfamily B member 6	0.2959
	PARP2**	Poly(ADP-Ribose) Polymerase 2	0.2919
	DCK	Deoxycytidine kinase	0.2237
	ATM	ATM serine/threonine kinase	0.1955
	TOP1**	DNA topoisomerase 1	0.166
	RRM1	Ribonucleotide reductase catalytic subunit M1	0.152
	RRM2	Ribonucleotide reductase catalytic subunit M2	0.152
	RRM2B	Ribonucleotide reductase regulatory TP53 inducible subunit M2B	0.1237
DNA-PK(PRKDC)	TOP1**	DNA topoisomerase 1	0.3321
	TOP2A*	DNA Topoisomerase II Alpha	0.3165
	TOP2B*	DNA Topoisomerase II Beta	0.3165
	ERBB3	Erb-b2 receptor tyrosine kinase 3	0.0412
	PDPK1*	3-phosphoinositide dependent protein kinase 1	0.037
	HSP90AB1	Heat shock protein 90 alpha family class B member 1	0.0313
	HSP90AA1	heat shock protein 90 alpha family class A member 1	0.0313
	PARP3**	Poly(ADP-Ribose) Polymerase 3	0.0231
	PARP2**	Poly(ADP-Ribose) Polymerase 2	0.0231
	PARP1**	Poly(ADP-Ribose) Polymerase 1	0.0231
