# Supplementary material for: Mapping combinatorial drug effects to DNA damage response kinase inhibitors
Source: Nat Commun. 2023 Dec 14;14:8310. doi: 10.1038/s41467-023-44108-y (PMC10721915; doi:10.1038/s41467-023-44108-y)
Supplement: Supplementary file 7 — Supplementary Data 4 [file 41467_2023_44108_MOESM7_ESM.xlsx]

## Sheet: Supplementary Data 4-1
drug	p	chi-square
Doxorubicin	2.81249e-08	57.3962
M3541	2.15043e-06	47.0001
M3814	1.31758e-05	42.5173
Oxaliplatin	3.39343e-05	40.1341
M4076	0.000345338	34.1228
Nutlin	0.00181692	27.9825
THZ1	0.00190885	27.8485
GAMMA	0.0024421	28.7951
LY2606368_Prexasertib	0.00785356	25.4408
Ulixertinib	0.00925521	23.4334
Carfilzomib	0.0114232	22.822
Gemcitabine	0.0125168	24.0518
LY2584702	0.0131622	22.4066
ML167	0.013244	22.3883
PD0332991_Palbociclib	0.0203499	21.1085
VX970_Berzosertib_M6620	0.024441	21.9913
Topotecan	0.0249213	21.93
SCH727965_MK7965_Dinaciclib	0.0263493	20.3221
Cisplatin	0.027231	21.6498
GSK525762A	0.0340545	19.5273
AZD4547	0.0427809	18.8072
Arabinofuranoside_Cytarabine	0.0474871	19.8468
CPI0610	0.0486826	18.3932
LY2857785	0.0489348	18.3765
Ibrutinib	0.0521648	18.1699
BI2536	0.0535817	18.0829
BML284	0.0561108	17.9326
IBET151	0.0600618	17.7097
Bortezomib	0.06233	17.5877
Sunitinib	0.0657676	17.4101
BMXIN1	0.065784	17.4093
Melphalan	0.067027	18.683
Lomustine	0.0786804	16.8098
Vincristine	0.0839957	16.5879
Bleomycin	0.090835	17.6197
SGX523	0.100697	15.963
XL184_Cabozantinib	0.111218	15.6143
Ceritinib	0.120658	15.3249
Fluorouracil	0.120969	16.5787
Imatinib	0.125342	15.1884
LY2603618	0.126815	15.1464
Everolimus	0.138298	14.8323
LY2228820_Ralimetinib	0.14317	14.7056
GDC0425	0.146142	14.6301
Roscovitine_Seliciclib	0.150305	14.5264
AG014699_Rucaparib	0.151928	14.4867
Carboplatin	0.157006	14.3645
Purvalanol	0.16196	14.2484
Vemurafenib	0.162789	14.2293
Gilteritinib	0.164269	14.1953
GS9973_Entospletinib	0.174989	13.9564
Lapatinib	0.181819	13.8104
PLX647	0.193629	13.5679
OSI027	0.209319	13.2633
GSK2334470	0.227477	12.9324
Paclitaxel	0.232476	12.8449
GDC0941_Pictilisib	0.234701	12.8064
GSK923295	0.237161	12.7641
Formestane	0.251795	12.5194
ABT888_Veliparib	0.257629	12.4248
BMN673_Talazoparib	0.2814	13.1851
MK4827_Niraparib	0.292362	11.8918
VX680_Tozasertib	0.292809	11.8853
Olaparib	0.305961	11.6954
Temozolomide	0.321428	11.4791
Duvelisib	0.329281	11.372
ABT737	0.343229	11.1858
Vatalanib	0.358715	10.9847
Etoposide	0.369727	11.9195
SN38	0.370508	11.9092
PF04217903	0.373599	10.7964
Erlotinib	0.436505	10.0456
Mitomycin	0.478736	9.57282
Ruxolitinib	0.499157	9.3509
GSK429286A	0.520636	9.12125
RO3306	0.557852	8.73055
Sorafenib	0.616184	8.12955
Thiotepa	0.651914	7.76362
Pomalidomide	0.664979	7.62947
AZD6738	0.682904	8.33625
Methotrexate	0.734412	7.76245
Azacytidine	0.737638	6.87021
Geldanamycin	0.741997	6.82348
VX803_M4344	0.763882	7.42283
Dacarbazine	0.779468	6.41285
BAY1895344	0.889109	5.75648
VX400_M1774	0.908365	5.43361
Crizotinib	0.972282	3.33907
NSC348884	0.980588	3.03503
K858	0.989383	2.59714

## Sheet: Supplementary Data 4-2
tissue_1	tissue_2	-log10(p)	drug
bladder	bladder	0	Doxorubicin
bladder	brain	0	Doxorubicin
bladder	breast	0	Doxorubicin
bladder	colon	0	Doxorubicin
bladder	hematological	1.15252	Doxorubicin
bladder	liver	0	Doxorubicin
bladder	lung	0	Doxorubicin
bladder	melanoma	0	Doxorubicin
bladder	ovary	0	Doxorubicin
bladder	pancreas	0	Doxorubicin
bladder	prostate	0	Doxorubicin
bladder	sarcoma	0.0358663	Doxorubicin
brain	bladder	0	Doxorubicin
brain	brain	0	Doxorubicin
brain	breast	0	Doxorubicin
brain	colon	0	Doxorubicin
brain	hematological	1.67127	Doxorubicin
brain	liver	0	Doxorubicin
brain	lung	0	Doxorubicin
brain	melanoma	0	Doxorubicin
brain	ovary	0	Doxorubicin
brain	pancreas	0	Doxorubicin
brain	prostate	0	Doxorubicin
brain	sarcoma	0.520424	Doxorubicin
breast	bladder	0	Doxorubicin
breast	brain	0	Doxorubicin
breast	breast	0	Doxorubicin
breast	colon	0	Doxorubicin
breast	hematological	0.787861	Doxorubicin
breast	liver	0	Doxorubicin
breast	lung	0	Doxorubicin
breast	melanoma	0	Doxorubicin
breast	ovary	0	Doxorubicin
breast	pancreas	0	Doxorubicin
breast	prostate	0	Doxorubicin
breast	sarcoma	0	Doxorubicin
colon	bladder	0	Doxorubicin
colon	brain	0	Doxorubicin
colon	breast	0	Doxorubicin
colon	colon	0	Doxorubicin
colon	hematological	5.70953	Doxorubicin
colon	liver	0	Doxorubicin
colon	lung	0	Doxorubicin
colon	melanoma	0	Doxorubicin
colon	ovary	0	Doxorubicin
colon	pancreas	0	Doxorubicin
colon	prostate	0	Doxorubicin
colon	sarcoma	3.25772	Doxorubicin
hematological	bladder	1.15252	Doxorubicin
hematological	brain	1.67127	Doxorubicin
hematological	breast	0.787861	Doxorubicin
hematological	colon	5.70953	Doxorubicin
hematological	hematological	0	Doxorubicin
hematological	liver	0	Doxorubicin
hematological	lung	1.88692	Doxorubicin
hematological	melanoma	1.07758	Doxorubicin
hematological	ovary	2.06705	Doxorubicin
hematological	pancreas	0.939763	Doxorubicin
hematological	prostate	2.73163	Doxorubicin
hematological	sarcoma	0	Doxorubicin
liver	bladder	0	Doxorubicin
liver	brain	0	Doxorubicin
liver	breast	0	Doxorubicin
liver	colon	0	Doxorubicin
liver	hematological	0	Doxorubicin
liver	liver	0	Doxorubicin
liver	lung	0	Doxorubicin
liver	melanoma	0	Doxorubicin
liver	ovary	0	Doxorubicin
liver	pancreas	0	Doxorubicin
liver	prostate	0	Doxorubicin
liver	sarcoma	0	Doxorubicin
lung	bladder	0	Doxorubicin
lung	brain	0	Doxorubicin
lung	breast	0	Doxorubicin
lung	colon	0	Doxorubicin
lung	hematological	1.88692	Doxorubicin
lung	liver	0	Doxorubicin
lung	lung	0	Doxorubicin
lung	melanoma	0	Doxorubicin
lung	ovary	0	Doxorubicin
lung	pancreas	0	Doxorubicin
lung	prostate	0	Doxorubicin
lung	sarcoma	0.472366	Doxorubicin
melanoma	bladder	0	Doxorubicin
melanoma	brain	0	Doxorubicin
melanoma	breast	0	Doxorubicin
melanoma	colon	0	Doxorubicin
melanoma	hematological	1.07758	Doxorubicin
melanoma	liver	0	Doxorubicin
melanoma	lung	0	Doxorubicin
melanoma	melanoma	0	Doxorubicin
melanoma	ovary	0	Doxorubicin
melanoma	pancreas	0	Doxorubicin
melanoma	prostate	0	Doxorubicin
melanoma	sarcoma	0.042761	Doxorubicin
ovary	bladder	0	Doxorubicin
ovary	brain	0	Doxorubicin
ovary	breast	0	Doxorubicin
ovary	colon	0	Doxorubicin
ovary	hematological	2.06705	Doxorubicin
ovary	liver	0	Doxorubicin
ovary	lung	0	Doxorubicin
ovary	melanoma	0	Doxorubicin
ovary	ovary	0	Doxorubicin
ovary	pancreas	0	Doxorubicin
ovary	prostate	0	Doxorubicin
ovary	sarcoma	0.639123	Doxorubicin
pancreas	bladder	0	Doxorubicin
pancreas	brain	0	Doxorubicin
pancreas	breast	0	Doxorubicin
pancreas	colon	0	Doxorubicin
pancreas	hematological	0.939763	Doxorubicin
pancreas	liver	0	Doxorubicin
pancreas	lung	0	Doxorubicin
pancreas	melanoma	0	Doxorubicin
pancreas	ovary	0	Doxorubicin
pancreas	pancreas	0	Doxorubicin
pancreas	prostate	0	Doxorubicin
pancreas	sarcoma	0	Doxorubicin
prostate	bladder	0	Doxorubicin
prostate	brain	0	Doxorubicin
prostate	breast	0	Doxorubicin
prostate	colon	0	Doxorubicin
prostate	hematological	2.73163	Doxorubicin
prostate	liver	0	Doxorubicin
prostate	lung	0	Doxorubicin
prostate	melanoma	0	Doxorubicin
prostate	ovary	0	Doxorubicin
prostate	pancreas	0	Doxorubicin
prostate	prostate	0	Doxorubicin
prostate	sarcoma	1.55954	Doxorubicin
sarcoma	bladder	0.0358663	Doxorubicin
sarcoma	brain	0.520424	Doxorubicin
sarcoma	breast	0	Doxorubicin
sarcoma	colon	3.25772	Doxorubicin
sarcoma	hematological	0	Doxorubicin
sarcoma	liver	0	Doxorubicin
sarcoma	lung	0.472366	Doxorubicin
sarcoma	melanoma	0.042761	Doxorubicin
sarcoma	ovary	0.639123	Doxorubicin
sarcoma	pancreas	0	Doxorubicin
sarcoma	prostate	1.55954	Doxorubicin
sarcoma	sarcoma	0	Doxorubicin
bladder	bladder	0	M3541
bladder	brain	0	M3541
bladder	breast	0	M3541
bladder	colon	0	M3541
bladder	hematological	0	M3541
bladder	liver	0	M3541
bladder	lung	0	M3541
bladder	melanoma	0.578571	M3541
bladder	ovary	0	M3541
bladder	pancreas	1.04296	M3541
bladder	prostate	0	M3541
bladder	sarcoma	0	M3541
brain	bladder	0	M3541
brain	brain	0	M3541
brain	breast	0	M3541
brain	colon	0	M3541
brain	hematological	0	M3541
brain	liver	0.0350054	M3541
brain	lung	0	M3541
brain	melanoma	0	M3541
brain	ovary	0	M3541
brain	pancreas	0	M3541
brain	prostate	0	M3541
brain	sarcoma	0	M3541
breast	bladder	0	M3541
breast	brain	0	M3541
breast	breast	0	M3541
breast	colon	0	M3541
breast	hematological	0	M3541
breast	liver	0	M3541
breast	lung	0	M3541
breast	melanoma	1.69411	M3541
breast	ovary	0	M3541
breast	pancreas	2.63538	M3541
breast	prostate	0	M3541
breast	sarcoma	0	M3541
colon	bladder	0	M3541
colon	brain	0	M3541
colon	breast	0	M3541
colon	colon	0	M3541
colon	hematological	0	M3541
colon	liver	0	M3541
colon	lung	0	M3541
colon	melanoma	0.0703659	M3541
colon	ovary	0	M3541
colon	pancreas	0.595714	M3541
colon	prostate	0	M3541
colon	sarcoma	0	M3541
hematological	bladder	0	M3541
hematological	brain	0	M3541
hematological	breast	0	M3541
hematological	colon	0	M3541
hematological	hematological	0	M3541
hematological	liver	0	M3541
hematological	lung	0	M3541
hematological	melanoma	1.42161	M3541
hematological	ovary	0	M3541
hematological	pancreas	2.41968	M3541
hematological	prostate	0	M3541
hematological	sarcoma	0	M3541
liver	bladder	0	M3541
liver	brain	0.0350054	M3541
liver	breast	0	M3541
liver	colon	0	M3541
liver	hematological	0	M3541
liver	liver	0	M3541
liver	lung	0.445618	M3541
liver	melanoma	2.06212	M3541
liver	ovary	0	M3541
liver	pancreas	2.63194	M3541
liver	prostate	0.141382	M3541
liver	sarcoma	0	M3541
lung	bladder	0	M3541
lung	brain	0	M3541
lung	breast	0	M3541
lung	colon	0	M3541
lung	hematological	0	M3541
lung	liver	0.445618	M3541
lung	lung	0	M3541
lung	melanoma	0	M3541
lung	ovary	0	M3541
lung	pancreas	0	M3541
lung	prostate	0	M3541
lung	sarcoma	0	M3541
melanoma	bladder	0.578571	M3541
melanoma	brain	0	M3541
melanoma	breast	1.69411	M3541
melanoma	colon	0.0703659	M3541
melanoma	hematological	1.42161	M3541
melanoma	liver	2.06212	M3541
melanoma	lung	0	M3541
melanoma	melanoma	0	M3541
melanoma	ovary	1.54199	M3541
melanoma	pancreas	0	M3541
melanoma	prostate	0	M3541
melanoma	sarcoma	1.47733	M3541
ovary	bladder	0	M3541
ovary	brain	0	M3541
ovary	breast	0	M3541
ovary	colon	0	M3541
ovary	hematological	0	M3541
ovary	liver	0	M3541
ovary	lung	0	M3541
ovary	melanoma	1.54199	M3541
ovary	ovary	0	M3541
ovary	pancreas	2.34589	M3541
ovary	prostate	0	M3541
ovary	sarcoma	0	M3541
pancreas	bladder	1.04296	M3541
pancreas	brain	0	M3541
pancreas	breast	2.63538	M3541
pancreas	colon	0.595714	M3541
pancreas	hematological	2.41968	M3541
pancreas	liver	2.63194	M3541
pancreas	lung	0	M3541
pancreas	melanoma	0	M3541
pancreas	ovary	2.34589	M3541
pancreas	pancreas	0	M3541
pancreas	prostate	0	M3541
pancreas	sarcoma	2.56691	M3541
prostate	bladder	0	M3541
prostate	brain	0	M3541
prostate	breast	0	M3541
prostate	colon	0	M3541
prostate	hematological	0	M3541
prostate	liver	0.141382	M3541
prostate	lung	0	M3541
prostate	melanoma	0	M3541
prostate	ovary	0	M3541
prostate	pancreas	0	M3541
prostate	prostate	0	M3541
prostate	sarcoma	0	M3541
sarcoma	bladder	0	M3541
sarcoma	brain	0	M3541
sarcoma	breast	0	M3541
sarcoma	colon	0	M3541
sarcoma	hematological	0	M3541
sarcoma	liver	0	M3541
sarcoma	lung	0	M3541
sarcoma	melanoma	1.47733	M3541
sarcoma	ovary	0	M3541
sarcoma	pancreas	2.56691	M3541
sarcoma	prostate	0	M3541
sarcoma	sarcoma	0	M3541
bladder	bladder	0	Peposertib
bladder	brain	0	Peposertib
bladder	breast	0.848531	Peposertib
bladder	colon	0	Peposertib
bladder	hematological	3.74448	Peposertib
bladder	liver	0	Peposertib
bladder	lung	0.555665	Peposertib
bladder	melanoma	0	Peposertib
bladder	ovary	3.34697	Peposertib
bladder	pancreas	0	Peposertib
bladder	prostate	0.485852	Peposertib
bladder	sarcoma	0	Peposertib
brain	bladder	0	Peposertib
brain	brain	0	Peposertib
brain	breast	0	Peposertib
brain	colon	0	Peposertib
brain	hematological	0	Peposertib
brain	liver	0	Peposertib
brain	lung	0	Peposertib
brain	melanoma	0	Peposertib
brain	ovary	0	Peposertib
brain	pancreas	0	Peposertib
brain	prostate	0	Peposertib
brain	sarcoma	0	Peposertib
breast	bladder	0.848531	Peposertib
breast	brain	0	Peposertib
breast	breast	0	Peposertib
breast	colon	0	Peposertib
breast	hematological	0	Peposertib
breast	liver	0	Peposertib
breast	lung	0	Peposertib
breast	melanoma	0	Peposertib
breast	ovary	0	Peposertib
breast	pancreas	0	Peposertib
breast	prostate	0	Peposertib
breast	sarcoma	0	Peposertib
colon	bladder	0	Peposertib
colon	brain	0	Peposertib
colon	breast	0	Peposertib
colon	colon	0	Peposertib
colon	hematological	1.48598	Peposertib
colon	liver	0	Peposertib
colon	lung	0	Peposertib
colon	melanoma	0	Peposertib
colon	ovary	1.17158	Peposertib
colon	pancreas	0	Peposertib
colon	prostate	0	Peposertib
colon	sarcoma	0	Peposertib
hematological	bladder	3.74448	Peposertib
hematological	brain	0	Peposertib
hematological	breast	0	Peposertib
hematological	colon	1.48598	Peposertib
hematological	hematological	0	Peposertib
hematological	liver	0.583553	Peposertib
hematological	lung	0	Peposertib
hematological	melanoma	0.400408	Peposertib
hematological	ovary	0	Peposertib
hematological	pancreas	0.100248	Peposertib
hematological	prostate	0	Peposertib
hematological	sarcoma	1.83755	Peposertib
liver	bladder	0	Peposertib
liver	brain	0	Peposertib
liver	breast	0	Peposertib
liver	colon	0	Peposertib
liver	hematological	0.583553	Peposertib
liver	liver	0	Peposertib
liver	lung	0	Peposertib
liver	melanoma	0	Peposertib
liver	ovary	0.62101	Peposertib
liver	pancreas	0	Peposertib
liver	prostate	0	Peposertib
liver	sarcoma	0	Peposertib
lung	bladder	0.555665	Peposertib
lung	brain	0	Peposertib
lung	breast	0	Peposertib
lung	colon	0	Peposertib
lung	hematological	0	Peposertib
lung	liver	0	Peposertib
lung	lung	0	Peposertib
lung	melanoma	0	Peposertib
lung	ovary	0	Peposertib
lung	pancreas	0	Peposertib
lung	prostate	0	Peposertib
lung	sarcoma	0	Peposertib
melanoma	bladder	0	Peposertib
melanoma	brain	0	Peposertib
melanoma	breast	0	Peposertib
melanoma	colon	0	Peposertib
melanoma	hematological	0.400408	Peposertib
melanoma	liver	0	Peposertib
melanoma	lung	0	Peposertib
melanoma	melanoma	0	Peposertib
melanoma	ovary	0.417252	Peposertib
melanoma	pancreas	0	Peposertib
melanoma	prostate	0	Peposertib
melanoma	sarcoma	0	Peposertib
ovary	bladder	3.34697	Peposertib
ovary	brain	0	Peposertib
ovary	breast	0	Peposertib
ovary	colon	1.17158	Peposertib
ovary	hematological	0	Peposertib
ovary	liver	0.62101	Peposertib
ovary	lung	0	Peposertib
ovary	melanoma	0.417252	Peposertib
ovary	ovary	0	Peposertib
ovary	pancreas	0.0954279	Peposertib
ovary	prostate	0	Peposertib
ovary	sarcoma	1.39362	Peposertib
pancreas	bladder	0	Peposertib
pancreas	brain	0	Peposertib
pancreas	breast	0	Peposertib
pancreas	colon	0	Peposertib
pancreas	hematological	0.100248	Peposertib
pancreas	liver	0	Peposertib
pancreas	lung	0	Peposertib
pancreas	melanoma	0	Peposertib
pancreas	ovary	0.0954279	Peposertib
pancreas	pancreas	0	Peposertib
pancreas	prostate	0	Peposertib
pancreas	sarcoma	0	Peposertib
prostate	bladder	0.485852	Peposertib
prostate	brain	0	Peposertib
prostate	breast	0	Peposertib
prostate	colon	0	Peposertib
prostate	hematological	0	Peposertib
prostate	liver	0	Peposertib
prostate	lung	0	Peposertib
prostate	melanoma	0	Peposertib
prostate	ovary	0	Peposertib
prostate	pancreas	0	Peposertib
prostate	prostate	0	Peposertib
prostate	sarcoma	0	Peposertib
sarcoma	bladder	0	Peposertib
sarcoma	brain	0	Peposertib
sarcoma	breast	0	Peposertib
sarcoma	colon	0	Peposertib
sarcoma	hematological	1.83755	Peposertib
sarcoma	liver	0	Peposertib
sarcoma	lung	0	Peposertib
sarcoma	melanoma	0	Peposertib
sarcoma	ovary	1.39362	Peposertib
sarcoma	pancreas	0	Peposertib
sarcoma	prostate	0	Peposertib
sarcoma	sarcoma	0	Peposertib
bladder	bladder	0	Oxaliplatin
bladder	brain	0	Oxaliplatin
bladder	breast	0	Oxaliplatin
bladder	colon	0	Oxaliplatin
bladder	hematological	0	Oxaliplatin
bladder	liver	0	Oxaliplatin
bladder	lung	0	Oxaliplatin
bladder	melanoma	0	Oxaliplatin
bladder	ovary	0	Oxaliplatin
bladder	pancreas	0	Oxaliplatin
bladder	prostate	0	Oxaliplatin
bladder	sarcoma	0	Oxaliplatin
brain	bladder	0	Oxaliplatin
brain	brain	0	Oxaliplatin
brain	breast	0	Oxaliplatin
brain	colon	0	Oxaliplatin
brain	hematological	0	Oxaliplatin
brain	liver	0	Oxaliplatin
brain	lung	0	Oxaliplatin
brain	melanoma	0	Oxaliplatin
brain	ovary	0	Oxaliplatin
brain	pancreas	0	Oxaliplatin
brain	prostate	0	Oxaliplatin
brain	sarcoma	0	Oxaliplatin
breast	bladder	0	Oxaliplatin
breast	brain	0	Oxaliplatin
breast	breast	0	Oxaliplatin
breast	colon	0	Oxaliplatin
breast	hematological	0	Oxaliplatin
breast	liver	0	Oxaliplatin
breast	lung	0	Oxaliplatin
breast	melanoma	0	Oxaliplatin
breast	ovary	0	Oxaliplatin
breast	pancreas	0	Oxaliplatin
breast	prostate	0.0606689	Oxaliplatin
breast	sarcoma	0.966757	Oxaliplatin
colon	bladder	0	Oxaliplatin
colon	brain	0	Oxaliplatin
colon	breast	0	Oxaliplatin
colon	colon	0	Oxaliplatin
colon	hematological	0	Oxaliplatin
colon	liver	0	Oxaliplatin
colon	lung	0	Oxaliplatin
colon	melanoma	0	Oxaliplatin
colon	ovary	0	Oxaliplatin
colon	pancreas	0	Oxaliplatin
colon	prostate	0	Oxaliplatin
colon	sarcoma	0.635	Oxaliplatin
hematological	bladder	0	Oxaliplatin
hematological	brain	0	Oxaliplatin
hematological	breast	0	Oxaliplatin
hematological	colon	0	Oxaliplatin
hematological	hematological	0	Oxaliplatin
hematological	liver	0	Oxaliplatin
hematological	lung	0	Oxaliplatin
hematological	melanoma	0	Oxaliplatin
hematological	ovary	0	Oxaliplatin
hematological	pancreas	0	Oxaliplatin
hematological	prostate	1.45571	Oxaliplatin
hematological	sarcoma	4.66078	Oxaliplatin
liver	bladder	0	Oxaliplatin
liver	brain	0	Oxaliplatin
liver	breast	0	Oxaliplatin
liver	colon	0	Oxaliplatin
liver	hematological	0	Oxaliplatin
liver	liver	0	Oxaliplatin
liver	lung	0	Oxaliplatin
liver	melanoma	0	Oxaliplatin
liver	ovary	0	Oxaliplatin
liver	pancreas	0	Oxaliplatin
liver	prostate	1.09894	Oxaliplatin
liver	sarcoma	1.90165	Oxaliplatin
lung	bladder	0	Oxaliplatin
lung	brain	0	Oxaliplatin
lung	breast	0	Oxaliplatin
lung	colon	0	Oxaliplatin
lung	hematological	0	Oxaliplatin
lung	liver	0	Oxaliplatin
lung	lung	0	Oxaliplatin
lung	melanoma	0	Oxaliplatin
lung	ovary	0	Oxaliplatin
lung	pancreas	0	Oxaliplatin
lung	prostate	0	Oxaliplatin
lung	sarcoma	0.554778	Oxaliplatin
melanoma	bladder	0	Oxaliplatin
melanoma	brain	0	Oxaliplatin
melanoma	breast	0	Oxaliplatin
melanoma	colon	0	Oxaliplatin
melanoma	hematological	0	Oxaliplatin
melanoma	liver	0	Oxaliplatin
melanoma	lung	0	Oxaliplatin
melanoma	melanoma	0	Oxaliplatin
melanoma	ovary	0	Oxaliplatin
melanoma	pancreas	0	Oxaliplatin
melanoma	prostate	0	Oxaliplatin
melanoma	sarcoma	0	Oxaliplatin
ovary	bladder	0	Oxaliplatin
ovary	brain	0	Oxaliplatin
ovary	breast	0	Oxaliplatin
ovary	colon	0	Oxaliplatin
ovary	hematological	0	Oxaliplatin
ovary	liver	0	Oxaliplatin
ovary	lung	0	Oxaliplatin
ovary	melanoma	0	Oxaliplatin
ovary	ovary	0	Oxaliplatin
ovary	pancreas	0	Oxaliplatin
ovary	prostate	0.19559	Oxaliplatin
ovary	sarcoma	0.944522	Oxaliplatin
pancreas	bladder	0	Oxaliplatin
pancreas	brain	0	Oxaliplatin
pancreas	breast	0	Oxaliplatin
pancreas	colon	0	Oxaliplatin
pancreas	hematological	0	Oxaliplatin
pancreas	liver	0	Oxaliplatin
pancreas	lung	0	Oxaliplatin
pancreas	melanoma	0	Oxaliplatin
pancreas	ovary	0	Oxaliplatin
pancreas	pancreas	0	Oxaliplatin
pancreas	prostate	0	Oxaliplatin
pancreas	sarcoma	0.414274	Oxaliplatin
prostate	bladder	0	Oxaliplatin
prostate	brain	0	Oxaliplatin
prostate	breast	0.0606689	Oxaliplatin
prostate	colon	0	Oxaliplatin
prostate	hematological	1.45571	Oxaliplatin
prostate	liver	1.09894	Oxaliplatin
prostate	lung	0	Oxaliplatin
prostate	melanoma	0	Oxaliplatin
prostate	ovary	0.19559	Oxaliplatin
prostate	pancreas	0	Oxaliplatin
prostate	prostate	0	Oxaliplatin
prostate	sarcoma	0	Oxaliplatin
sarcoma	bladder	0	Oxaliplatin
sarcoma	brain	0	Oxaliplatin
sarcoma	breast	0.966757	Oxaliplatin
sarcoma	colon	0.635	Oxaliplatin
sarcoma	hematological	4.66078	Oxaliplatin
sarcoma	liver	1.90165	Oxaliplatin
sarcoma	lung	0.554778	Oxaliplatin
sarcoma	melanoma	0	Oxaliplatin
sarcoma	ovary	0.944522	Oxaliplatin
sarcoma	pancreas	0.414274	Oxaliplatin
sarcoma	prostate	0	Oxaliplatin
sarcoma	sarcoma	0	Oxaliplatin

## Sheet: Supplementary Data 4-3
tissue_1	tissue_2	p-val	drug
bladder	bladder	1	M3541
bladder	brain	1	M3541
bladder	breast	1	M3541
bladder	colon	1	M3541
bladder	hematological	1	M3541
bladder	liver	1	M3541
bladder	lung	1	M3541
bladder	melanoma	0.204322	M3541
bladder	ovary	1	M3541
bladder	pancreas	0.00781419	M3541
bladder	prostate	1	M3541
bladder	sarcoma	1	M3541
brain	bladder	1	M3541
brain	brain	1	M3541
brain	breast	1	M3541
brain	colon	1	M3541
brain	hematological	1	M3541
brain	liver	0.667414	M3541
brain	lung	1	M3541
brain	melanoma	1	M3541
brain	ovary	1	M3541
brain	pancreas	1	M3541
brain	prostate	1	M3541
brain	sarcoma	1	M3541
breast	bladder	1	M3541
breast	brain	1	M3541
breast	breast	1	M3541
breast	colon	1	M3541
breast	hematological	1	M3541
breast	liver	1	M3541
breast	lung	0.953665	M3541
breast	melanoma	0.0507705	M3541
breast	ovary	1	M3541
breast	pancreas	0.00654289	M3541
breast	prostate	1	M3541
breast	sarcoma	1	M3541
colon	bladder	1	M3541
colon	brain	1	M3541
colon	breast	1	M3541
colon	colon	1	M3541
colon	hematological	1	M3541
colon	liver	1	M3541
colon	lung	1	M3541
colon	melanoma	1	M3541
colon	ovary	1	M3541
colon	pancreas	0.195976	M3541
colon	prostate	1	M3541
colon	sarcoma	1	M3541
hematological	bladder	1	M3541
hematological	brain	1	M3541
hematological	breast	1	M3541
hematological	colon	1	M3541
hematological	hematological	1	M3541
hematological	liver	1	M3541
hematological	lung	1	M3541
hematological	melanoma	0.0661414	M3541
hematological	ovary	1	M3541
hematological	pancreas	0.00786347	M3541
hematological	prostate	1	M3541
hematological	sarcoma	1	M3541
liver	bladder	1	M3541
liver	brain	0.667414	M3541
liver	breast	1	M3541
liver	colon	1	M3541
liver	hematological	1	M3541
liver	liver	1	M3541
liver	lung	0.139648	M3541
liver	melanoma	0.0328748	M3541
liver	ovary	1	M3541
liver	pancreas	0.0027962	M3541
liver	prostate	1	M3541
liver	sarcoma	1	M3541
lung	bladder	1	M3541
lung	brain	1	M3541
lung	breast	0.953665	M3541
lung	colon	1	M3541
lung	hematological	1	M3541
lung	liver	0.139648	M3541
lung	lung	1	M3541
lung	melanoma	1	M3541
lung	ovary	1	M3541
lung	pancreas	1	M3541
lung	prostate	1	M3541
lung	sarcoma	1	M3541
melanoma	bladder	0.204322	M3541
melanoma	brain	1	M3541
melanoma	breast	0.0507705	M3541
melanoma	colon	1	M3541
melanoma	hematological	0.0661414	M3541
melanoma	liver	0.0328748	M3541
melanoma	lung	1	M3541
melanoma	melanoma	1	M3541
melanoma	ovary	0.0394536	M3541
melanoma	pancreas	1	M3541
melanoma	prostate	1	M3541
melanoma	sarcoma	0.0592203	M3541
ovary	bladder	1	M3541
ovary	brain	1	M3541
ovary	breast	1	M3541
ovary	colon	1	M3541
ovary	hematological	1	M3541
ovary	liver	1	M3541
ovary	lung	1	M3541
ovary	melanoma	0.0394536	M3541
ovary	ovary	1	M3541
ovary	pancreas	0.00149996	M3541
ovary	prostate	1	M3541
ovary	sarcoma	1	M3541
pancreas	bladder	0.00781419	M3541
pancreas	brain	1	M3541
pancreas	breast	0.00654289	M3541
pancreas	colon	0.195976	M3541
pancreas	hematological	0.00786347	M3541
pancreas	liver	0.0027962	M3541
pancreas	lung	1	M3541
pancreas	melanoma	1	M3541
pancreas	ovary	0.00149996	M3541
pancreas	pancreas	1	M3541
pancreas	prostate	1	M3541
pancreas	sarcoma	0.0054379	M3541
prostate	bladder	1	M3541
prostate	brain	1	M3541
prostate	breast	1	M3541
prostate	colon	1	M3541
prostate	hematological	1	M3541
prostate	liver	1	M3541
prostate	lung	1	M3541
prostate	melanoma	1	M3541
prostate	ovary	1	M3541
prostate	pancreas	1	M3541
prostate	prostate	1	M3541
prostate	sarcoma	1	M3541
sarcoma	bladder	1	M3541
sarcoma	brain	1	M3541
sarcoma	breast	1	M3541
sarcoma	colon	1	M3541
sarcoma	hematological	1	M3541
sarcoma	liver	1	M3541
sarcoma	lung	1	M3541
sarcoma	melanoma	0.0592203	M3541
sarcoma	ovary	1	M3541
sarcoma	pancreas	0.0054379	M3541
sarcoma	prostate	1	M3541
sarcoma	sarcoma	1	M3541
bladder	bladder	1	M4076
bladder	brain	1	M4076
bladder	breast	1	M4076
bladder	colon	0.808279	M4076
bladder	hematological	1	M4076
bladder	liver	1	M4076
bladder	lung	1	M4076
bladder	melanoma	1	M4076
bladder	ovary	1	M4076
bladder	pancreas	1	M4076
bladder	prostate	1	M4076
bladder	sarcoma	1	M4076
brain	bladder	1	M4076
brain	brain	1	M4076
brain	breast	1	M4076
brain	colon	1	M4076
brain	hematological	1	M4076
brain	liver	1	M4076
brain	lung	1	M4076
brain	melanoma	1	M4076
brain	ovary	1	M4076
brain	pancreas	1	M4076
brain	prostate	1	M4076
brain	sarcoma	1	M4076
breast	bladder	1	M4076
breast	brain	1	M4076
breast	breast	1	M4076
breast	colon	0.0444698	M4076
breast	hematological	1	M4076
breast	liver	1	M4076
breast	lung	0.190112	M4076
breast	melanoma	0.264009	M4076
breast	ovary	1	M4076
breast	pancreas	1	M4076
breast	prostate	0.87967	M4076
breast	sarcoma	1	M4076
colon	bladder	0.808279	M4076
colon	brain	1	M4076
colon	breast	0.0444698	M4076
colon	colon	1	M4076
colon	hematological	0.234191	M4076
colon	liver	1	M4076
colon	lung	1	M4076
colon	melanoma	1	M4076
colon	ovary	0.448522	M4076
colon	pancreas	1	M4076
colon	prostate	1	M4076
colon	sarcoma	0.82271	M4076
hematological	bladder	1	M4076
hematological	brain	1	M4076
hematological	breast	1	M4076
hematological	colon	0.234191	M4076
hematological	hematological	1	M4076
hematological	liver	1	M4076
hematological	lung	0.533019	M4076
hematological	melanoma	0.342448	M4076
hematological	ovary	1	M4076
hematological	pancreas	0.53783	M4076
hematological	prostate	1	M4076
hematological	sarcoma	1	M4076
liver	bladder	1	M4076
liver	brain	1	M4076
liver	breast	1	M4076
liver	colon	1	M4076
liver	hematological	1	M4076
liver	liver	1	M4076
liver	lung	1	M4076
liver	melanoma	1	M4076
liver	ovary	1	M4076
liver	pancreas	1	M4076
liver	prostate	1	M4076
liver	sarcoma	1	M4076
lung	bladder	1	M4076
lung	brain	1	M4076
lung	breast	0.190112	M4076
lung	colon	1	M4076
lung	hematological	0.533019	M4076
lung	liver	1	M4076
lung	lung	1	M4076
lung	melanoma	1	M4076
lung	ovary	0.730729	M4076
lung	pancreas	1	M4076
lung	prostate	1	M4076
lung	sarcoma	1	M4076
melanoma	bladder	1	M4076
melanoma	brain	1	M4076
melanoma	breast	0.264009	M4076
melanoma	colon	1	M4076
melanoma	hematological	0.342448	M4076
melanoma	liver	1	M4076
melanoma	lung	1	M4076
melanoma	melanoma	1	M4076
melanoma	ovary	0.980162	M4076
melanoma	pancreas	1	M4076
melanoma	prostate	1	M4076
melanoma	sarcoma	0.886078	M4076
ovary	bladder	1	M4076
ovary	brain	1	M4076
ovary	breast	1	M4076
ovary	colon	0.448522	M4076
ovary	hematological	1	M4076
ovary	liver	1	M4076
ovary	lung	0.730729	M4076
ovary	melanoma	0.980162	M4076
ovary	ovary	1	M4076
ovary	pancreas	1	M4076
ovary	prostate	1	M4076
ovary	sarcoma	1	M4076
pancreas	bladder	1	M4076
pancreas	brain	1	M4076
pancreas	breast	1	M4076
pancreas	colon	1	M4076
pancreas	hematological	0.53783	M4076
pancreas	liver	1	M4076
pancreas	lung	1	M4076
pancreas	melanoma	1	M4076
pancreas	ovary	1	M4076
pancreas	pancreas	1	M4076
pancreas	prostate	1	M4076
pancreas	sarcoma	1	M4076
prostate	bladder	1	M4076
prostate	brain	1	M4076
prostate	breast	0.87967	M4076
prostate	colon	1	M4076
prostate	hematological	1	M4076
prostate	liver	1	M4076
prostate	lung	1	M4076
prostate	melanoma	1	M4076
prostate	ovary	1	M4076
prostate	pancreas	1	M4076
prostate	prostate	1	M4076
prostate	sarcoma	1	M4076
sarcoma	bladder	1	M4076
sarcoma	brain	1	M4076
sarcoma	breast	1	M4076
sarcoma	colon	0.82271	M4076
sarcoma	hematological	1	M4076
sarcoma	liver	1	M4076
sarcoma	lung	1	M4076
sarcoma	melanoma	0.886078	M4076
sarcoma	ovary	1	M4076
sarcoma	pancreas	1	M4076
sarcoma	prostate	1	M4076
sarcoma	sarcoma	1	M4076
brain	brain	1	THZ1
brain	breast	1	THZ1
brain	colon	1	THZ1
brain	hematological	1	THZ1
brain	liver	1	THZ1
brain	lung	1	THZ1
brain	melanoma	1	THZ1
brain	ovary	1	THZ1
brain	pancreas	1	THZ1
brain	prostate	1	THZ1
brain	sarcoma	1	THZ1
breast	brain	1	THZ1
breast	breast	1	THZ1
breast	colon	1	THZ1
breast	hematological	1	THZ1
breast	liver	1	THZ1
breast	lung	1	THZ1
breast	melanoma	1	THZ1
breast	ovary	1	THZ1
breast	pancreas	1	THZ1
breast	prostate	1	THZ1
breast	sarcoma	1	THZ1
colon	brain	1	THZ1
colon	breast	1	THZ1
colon	colon	1	THZ1
colon	hematological	1	THZ1
colon	liver	1	THZ1
colon	lung	1	THZ1
colon	melanoma	1	THZ1
colon	ovary	1	THZ1
colon	pancreas	1	THZ1
colon	prostate	1	THZ1
colon	sarcoma	1	THZ1
hematological	brain	1	THZ1
hematological	breast	1	THZ1
hematological	colon	1	THZ1
hematological	hematological	1	THZ1
hematological	liver	1	THZ1
hematological	lung	0.466114	THZ1
hematological	melanoma	1	THZ1
hematological	ovary	1	THZ1
hematological	pancreas	1	THZ1
hematological	prostate	1	THZ1
hematological	sarcoma	1	THZ1
liver	brain	1	THZ1
liver	breast	1	THZ1
liver	colon	1	THZ1
liver	hematological	1	THZ1
liver	liver	1	THZ1
liver	lung	1	THZ1
liver	melanoma	1	THZ1
liver	ovary	1	THZ1
liver	pancreas	1	THZ1
liver	prostate	1	THZ1
liver	sarcoma	1	THZ1
lung	brain	1	THZ1
lung	breast	1	THZ1
lung	colon	1	THZ1
lung	hematological	0.466114	THZ1
lung	liver	1	THZ1
lung	lung	1	THZ1
lung	melanoma	1	THZ1
lung	ovary	1	THZ1
lung	pancreas	1	THZ1
lung	prostate	1	THZ1
lung	sarcoma	0.275027	THZ1
melanoma	brain	1	THZ1
melanoma	breast	1	THZ1
melanoma	colon	1	THZ1
melanoma	hematological	1	THZ1
melanoma	liver	1	THZ1
melanoma	lung	1	THZ1
melanoma	melanoma	1	THZ1
melanoma	ovary	1	THZ1
melanoma	pancreas	1	THZ1
melanoma	prostate	1	THZ1
melanoma	sarcoma	1	THZ1
ovary	brain	1	THZ1
ovary	breast	1	THZ1
ovary	colon	1	THZ1
ovary	hematological	1	THZ1
ovary	liver	1	THZ1
ovary	lung	1	THZ1
ovary	melanoma	1	THZ1
ovary	ovary	1	THZ1
ovary	pancreas	1	THZ1
ovary	prostate	1	THZ1
ovary	sarcoma	1	THZ1
pancreas	brain	1	THZ1
pancreas	breast	1	THZ1
pancreas	colon	1	THZ1
pancreas	hematological	1	THZ1
pancreas	liver	1	THZ1
pancreas	lung	1	THZ1
pancreas	melanoma	1	THZ1
pancreas	ovary	1	THZ1
pancreas	pancreas	1	THZ1
pancreas	prostate	1	THZ1
pancreas	sarcoma	0.817053	THZ1
prostate	brain	1	THZ1
prostate	breast	1	THZ1
prostate	colon	1	THZ1
prostate	hematological	1	THZ1
prostate	liver	1	THZ1
prostate	lung	1	THZ1
prostate	melanoma	1	THZ1
prostate	ovary	1	THZ1
prostate	pancreas	1	THZ1
prostate	prostate	1	THZ1
prostate	sarcoma	1	THZ1
sarcoma	brain	1	THZ1
sarcoma	breast	1	THZ1
sarcoma	colon	1	THZ1
sarcoma	hematological	1	THZ1
sarcoma	liver	1	THZ1
sarcoma	lung	0.275027	THZ1
sarcoma	melanoma	1	THZ1
sarcoma	ovary	1	THZ1
sarcoma	pancreas	0.817053	THZ1
sarcoma	prostate	1	THZ1
sarcoma	sarcoma	1	THZ1
bladder	bladder	1	doxorubicin
bladder	brain	1	doxorubicin
bladder	breast	1	doxorubicin
bladder	colon	1	doxorubicin
bladder	hematological	0.0629999	doxorubicin
bladder	liver	1	doxorubicin
bladder	lung	1	doxorubicin
bladder	melanoma	1	doxorubicin
bladder	ovary	1	doxorubicin
bladder	pancreas	1	doxorubicin
bladder	prostate	1	doxorubicin
bladder	sarcoma	0.119402	doxorubicin
brain	bladder	1	doxorubicin
brain	brain	1	doxorubicin
brain	breast	1	doxorubicin
brain	colon	1	doxorubicin
brain	hematological	0.0437899	doxorubicin
brain	liver	1	doxorubicin
brain	lung	1	doxorubicin
brain	melanoma	1	doxorubicin
brain	ovary	1	doxorubicin
brain	pancreas	1	doxorubicin
brain	prostate	1	doxorubicin
brain	sarcoma	0.0479196	doxorubicin
breast	bladder	1	doxorubicin
breast	brain	1	doxorubicin
breast	breast	1	doxorubicin
breast	colon	1	doxorubicin
breast	hematological	0.103234	doxorubicin
breast	liver	1	doxorubicin
breast	lung	1	doxorubicin
breast	melanoma	1	doxorubicin
breast	ovary	1	doxorubicin
breast	pancreas	1	doxorubicin
breast	prostate	1	doxorubicin
breast	sarcoma	0.807036	doxorubicin
colon	bladder	1	doxorubicin
colon	brain	1	doxorubicin
colon	breast	1	doxorubicin
colon	colon	1	doxorubicin
colon	hematological	2.5965e-05	doxorubicin
colon	liver	0.352625	doxorubicin
colon	lung	1	doxorubicin
colon	melanoma	1	doxorubicin
colon	ovary	1	doxorubicin
colon	pancreas	1	doxorubicin
colon	prostate	1	doxorubicin
colon	sarcoma	0.000222283	doxorubicin
hematological	bladder	0.0629999	doxorubicin
hematological	brain	0.0437899	doxorubicin
hematological	breast	0.103234	doxorubicin
hematological	colon	2.5965e-05	doxorubicin
hematological	hematological	1	doxorubicin
hematological	liver	1	doxorubicin
hematological	lung	0.0276447	doxorubicin
hematological	melanoma	0.350207	doxorubicin
hematological	ovary	0.0514481	doxorubicin
hematological	pancreas	0.0693258	doxorubicin
hematological	prostate	0.0251111	doxorubicin
hematological	sarcoma	1	doxorubicin
liver	bladder	1	doxorubicin
liver	brain	1	doxorubicin
liver	breast	1	doxorubicin
liver	colon	0.352625	doxorubicin
liver	hematological	1	doxorubicin
liver	liver	1	doxorubicin
liver	lung	1	doxorubicin
liver	melanoma	1	doxorubicin
liver	ovary	1	doxorubicin
liver	pancreas	1	doxorubicin
liver	prostate	0.208488	doxorubicin
liver	sarcoma	1	doxorubicin
lung	bladder	1	doxorubicin
lung	brain	1	doxorubicin
lung	breast	1	doxorubicin
lung	colon	1	doxorubicin
lung	hematological	0.0276447	doxorubicin
lung	liver	1	doxorubicin
lung	lung	1	doxorubicin
lung	melanoma	1	doxorubicin
lung	ovary	1	doxorubicin
lung	pancreas	1	doxorubicin
lung	prostate	1	doxorubicin
lung	sarcoma	0.247078	doxorubicin
melanoma	bladder	1	doxorubicin
melanoma	brain	1	doxorubicin
melanoma	breast	1	doxorubicin
melanoma	colon	1	doxorubicin
melanoma	hematological	0.350207	doxorubicin
melanoma	liver	1	doxorubicin
melanoma	lung	1	doxorubicin
melanoma	melanoma	1	doxorubicin
melanoma	ovary	1	doxorubicin
melanoma	pancreas	1	doxorubicin
melanoma	prostate	1	doxorubicin
melanoma	sarcoma	1	doxorubicin
ovary	bladder	1	doxorubicin
ovary	brain	1	doxorubicin
ovary	breast	1	doxorubicin
ovary	colon	1	doxorubicin
ovary	hematological	0.0514481	doxorubicin
ovary	liver	1	doxorubicin
ovary	lung	1	doxorubicin
ovary	melanoma	1	doxorubicin
ovary	ovary	1	doxorubicin
ovary	pancreas	1	doxorubicin
ovary	prostate	1	doxorubicin
ovary	sarcoma	0.290988	doxorubicin
pancreas	bladder	1	doxorubicin
pancreas	brain	1	doxorubicin
pancreas	breast	1	doxorubicin
pancreas	colon	1	doxorubicin
pancreas	hematological	0.0693258	doxorubicin
pancreas	liver	1	doxorubicin
pancreas	lung	1	doxorubicin
pancreas	melanoma	1	doxorubicin
pancreas	ovary	1	doxorubicin
pancreas	pancreas	1	doxorubicin
pancreas	prostate	1	doxorubicin
pancreas	sarcoma	1	doxorubicin
prostate	bladder	1	doxorubicin
prostate	brain	1	doxorubicin
prostate	breast	1	doxorubicin
prostate	colon	1	doxorubicin
prostate	hematological	0.0251111	doxorubicin
prostate	liver	0.208488	doxorubicin
prostate	lung	1	doxorubicin
prostate	melanoma	1	doxorubicin
prostate	ovary	1	doxorubicin
prostate	pancreas	1	doxorubicin
prostate	prostate	1	doxorubicin
prostate	sarcoma	0.0693398	doxorubicin
sarcoma	bladder	0.119402	doxorubicin
sarcoma	brain	0.0479196	doxorubicin
sarcoma	breast	0.807036	doxorubicin
sarcoma	colon	0.000222283	doxorubicin
sarcoma	hematological	1	doxorubicin
sarcoma	liver	1	doxorubicin
sarcoma	lung	0.247078	doxorubicin
sarcoma	melanoma	1	doxorubicin
sarcoma	ovary	0.290988	doxorubicin
sarcoma	pancreas	1	doxorubicin
sarcoma	prostate	0.0693398	doxorubicin
sarcoma	sarcoma	1	doxorubicin
bladder	bladder	1	gamma
bladder	brain	1	gamma
bladder	breast	1	gamma
bladder	colon	1	gamma
bladder	hematological	0.429911	gamma
bladder	liver	1	gamma
bladder	lung	1	gamma
bladder	melanoma	0.780195	gamma
bladder	ovary	1	gamma
bladder	pancreas	1	gamma
bladder	prostate	1	gamma
bladder	sarcoma	1	gamma
brain	bladder	1	gamma
brain	brain	1	gamma
brain	breast	1	gamma
brain	colon	1	gamma
brain	hematological	0.0601038	gamma
brain	liver	0.938127	gamma
brain	lung	0.090789	gamma
brain	melanoma	0.334941	gamma
brain	ovary	1	gamma
brain	pancreas	1	gamma
brain	prostate	0.938127	gamma
brain	sarcoma	0.639971	gamma
breast	bladder	1	gamma
breast	brain	1	gamma
breast	breast	1	gamma
breast	colon	1	gamma
breast	hematological	1	gamma
breast	liver	1	gamma
breast	lung	1	gamma
breast	melanoma	1	gamma
breast	ovary	1	gamma
breast	pancreas	1	gamma
breast	prostate	1	gamma
breast	sarcoma	1	gamma
colon	bladder	1	gamma
colon	brain	1	gamma
colon	breast	1	gamma
colon	colon	1	gamma
colon	hematological	1	gamma
colon	liver	1	gamma
colon	lung	1	gamma
colon	melanoma	1	gamma
colon	ovary	1	gamma
colon	pancreas	1	gamma
colon	prostate	1	gamma
colon	sarcoma	1	gamma
hematological	bladder	0.429911	gamma
hematological	brain	0.0601038	gamma
hematological	breast	1	gamma
hematological	colon	1	gamma
hematological	hematological	1	gamma
hematological	liver	1	gamma
hematological	lung	1	gamma
hematological	melanoma	1	gamma
hematological	ovary	1	gamma
hematological	pancreas	1	gamma
hematological	prostate	1	gamma
hematological	sarcoma	1	gamma
liver	bladder	1	gamma
liver	brain	0.938127	gamma
liver	breast	1	gamma
liver	colon	1	gamma
liver	hematological	1	gamma
liver	liver	1	gamma
liver	lung	1	gamma
liver	melanoma	1	gamma
liver	ovary	1	gamma
liver	pancreas	1	gamma
liver	prostate	1	gamma
liver	sarcoma	1	gamma
lung	bladder	1	gamma
lung	brain	0.090789	gamma
lung	breast	1	gamma
lung	colon	1	gamma
lung	hematological	1	gamma
lung	liver	1	gamma
lung	lung	1	gamma
lung	melanoma	1	gamma
lung	ovary	1	gamma
lung	pancreas	1	gamma
lung	prostate	1	gamma
lung	sarcoma	1	gamma
melanoma	bladder	0.780195	gamma
melanoma	brain	0.334941	gamma
melanoma	breast	1	gamma
melanoma	colon	1	gamma
melanoma	hematological	1	gamma
melanoma	liver	1	gamma
melanoma	lung	1	gamma
melanoma	melanoma	1	gamma
melanoma	ovary	1	gamma
melanoma	pancreas	1	gamma
melanoma	prostate	1	gamma
melanoma	sarcoma	1	gamma
ovary	bladder	1	gamma
ovary	brain	1	gamma
ovary	breast	1	gamma
ovary	colon	1	gamma
ovary	hematological	1	gamma
ovary	liver	1	gamma
ovary	lung	1	gamma
ovary	melanoma	1	gamma
ovary	ovary	1	gamma
ovary	pancreas	1	gamma
ovary	prostate	1	gamma
ovary	sarcoma	1	gamma
pancreas	bladder	1	gamma
pancreas	brain	1	gamma
pancreas	breast	1	gamma
pancreas	colon	1	gamma
pancreas	hematological	1	gamma
pancreas	liver	1	gamma
pancreas	lung	1	gamma
pancreas	melanoma	1	gamma
pancreas	ovary	1	gamma
pancreas	pancreas	1	gamma
pancreas	prostate	1	gamma
pancreas	sarcoma	1	gamma
prostate	bladder	1	gamma
prostate	brain	0.938127	gamma
prostate	breast	1	gamma
prostate	colon	1	gamma
prostate	hematological	1	gamma
prostate	liver	1	gamma
prostate	lung	1	gamma
prostate	melanoma	1	gamma
prostate	ovary	1	gamma
prostate	pancreas	1	gamma
prostate	prostate	1	gamma
prostate	sarcoma	1	gamma
sarcoma	bladder	1	gamma
sarcoma	brain	0.639971	gamma
sarcoma	breast	1	gamma
sarcoma	colon	1	gamma
sarcoma	hematological	1	gamma
sarcoma	liver	1	gamma
sarcoma	lung	1	gamma
sarcoma	melanoma	1	gamma
sarcoma	ovary	1	gamma
sarcoma	pancreas	1	gamma
sarcoma	prostate	1	gamma
sarcoma	sarcoma	1	gamma
brain	brain	1	nutlin
brain	breast	1	nutlin
brain	colon	1	nutlin
brain	hematological	1	nutlin
brain	liver	1	nutlin
brain	lung	1	nutlin
brain	melanoma	1	nutlin
brain	ovary	1	nutlin
brain	pancreas	1	nutlin
brain	prostate	1	nutlin
brain	sarcoma	1	nutlin
breast	brain	1	nutlin
breast	breast	1	nutlin
breast	colon	1	nutlin
breast	hematological	1	nutlin
breast	liver	1	nutlin
breast	lung	1	nutlin
breast	melanoma	1	nutlin
breast	ovary	1	nutlin
breast	pancreas	1	nutlin
breast	prostate	1	nutlin
breast	sarcoma	1	nutlin
colon	brain	1	nutlin
colon	breast	1	nutlin
colon	colon	1	nutlin
colon	hematological	1	nutlin
colon	liver	1	nutlin
colon	lung	1	nutlin
colon	melanoma	1	nutlin
colon	ovary	1	nutlin
colon	pancreas	1	nutlin
colon	prostate	1	nutlin
colon	sarcoma	1	nutlin
hematological	brain	1	nutlin
hematological	breast	1	nutlin
hematological	colon	1	nutlin
hematological	hematological	1	nutlin
hematological	liver	1	nutlin
hematological	lung	1	nutlin
hematological	melanoma	1	nutlin
hematological	ovary	1	nutlin
hematological	pancreas	1	nutlin
hematological	prostate	1	nutlin
hematological	sarcoma	1	nutlin
liver	brain	1	nutlin
liver	breast	1	nutlin
liver	colon	1	nutlin
liver	hematological	1	nutlin
liver	liver	1	nutlin
liver	lung	1	nutlin
liver	melanoma	1	nutlin
liver	ovary	1	nutlin
liver	pancreas	1	nutlin
liver	prostate	1	nutlin
liver	sarcoma	1	nutlin
lung	brain	1	nutlin
lung	breast	1	nutlin
lung	colon	1	nutlin
lung	hematological	1	nutlin
lung	liver	1	nutlin
lung	lung	1	nutlin
lung	melanoma	1	nutlin
lung	ovary	1	nutlin
lung	pancreas	0.466114	nutlin
lung	prostate	1	nutlin
lung	sarcoma	1	nutlin
melanoma	brain	1	nutlin
melanoma	breast	1	nutlin
melanoma	colon	1	nutlin
melanoma	hematological	1	nutlin
melanoma	liver	1	nutlin
melanoma	lung	1	nutlin
melanoma	melanoma	1	nutlin
melanoma	ovary	1	nutlin
melanoma	pancreas	1	nutlin
melanoma	prostate	1	nutlin
melanoma	sarcoma	1	nutlin
ovary	brain	1	nutlin
ovary	breast	1	nutlin
ovary	colon	1	nutlin
ovary	hematological	1	nutlin
ovary	liver	1	nutlin
ovary	lung	1	nutlin
ovary	melanoma	1	nutlin
ovary	ovary	1	nutlin
ovary	pancreas	1	nutlin
ovary	prostate	1	nutlin
ovary	sarcoma	1	nutlin
pancreas	brain	1	nutlin
pancreas	breast	1	nutlin
pancreas	colon	1	nutlin
pancreas	hematological	1	nutlin
pancreas	liver	1	nutlin
pancreas	lung	0.466114	nutlin
pancreas	melanoma	1	nutlin
pancreas	ovary	1	nutlin
pancreas	pancreas	1	nutlin
pancreas	prostate	1	nutlin
pancreas	sarcoma	1	nutlin
prostate	brain	1	nutlin
prostate	breast	1	nutlin
prostate	colon	1	nutlin
prostate	hematological	1	nutlin
prostate	liver	1	nutlin
prostate	lung	1	nutlin
prostate	melanoma	1	nutlin
prostate	ovary	1	nutlin
prostate	pancreas	1	nutlin
prostate	prostate	1	nutlin
prostate	sarcoma	1	nutlin
sarcoma	brain	1	nutlin
sarcoma	breast	1	nutlin
sarcoma	colon	1	nutlin
sarcoma	hematological	1	nutlin
sarcoma	liver	1	nutlin
sarcoma	lung	1	nutlin
sarcoma	melanoma	1	nutlin
sarcoma	ovary	1	nutlin
sarcoma	pancreas	1	nutlin
sarcoma	prostate	1	nutlin
sarcoma	sarcoma	1	nutlin
bladder	bladder	1	oxaliplatin
bladder	brain	1	oxaliplatin
bladder	breast	1	oxaliplatin
bladder	colon	1	oxaliplatin
bladder	hematological	1	oxaliplatin
bladder	liver	1	oxaliplatin
bladder	lung	1	oxaliplatin
bladder	melanoma	1	oxaliplatin
bladder	ovary	1	oxaliplatin
bladder	pancreas	1	oxaliplatin
bladder	prostate	1	oxaliplatin
bladder	sarcoma	1	oxaliplatin
brain	bladder	1	oxaliplatin
brain	brain	1	oxaliplatin
brain	breast	1	oxaliplatin
brain	colon	1	oxaliplatin
brain	hematological	1	oxaliplatin
brain	liver	1	oxaliplatin
brain	lung	1	oxaliplatin
brain	melanoma	1	oxaliplatin
brain	ovary	1	oxaliplatin
brain	pancreas	1	oxaliplatin
brain	prostate	1	oxaliplatin
brain	sarcoma	1	oxaliplatin
breast	bladder	1	oxaliplatin
breast	brain	1	oxaliplatin
breast	breast	1	oxaliplatin
breast	colon	1	oxaliplatin
breast	hematological	1	oxaliplatin
breast	liver	1	oxaliplatin
breast	lung	1	oxaliplatin
breast	melanoma	1	oxaliplatin
breast	ovary	1	oxaliplatin
breast	pancreas	1	oxaliplatin
breast	prostate	1	oxaliplatin
breast	sarcoma	0.271675	oxaliplatin
colon	bladder	1	oxaliplatin
colon	brain	1	oxaliplatin
colon	breast	1	oxaliplatin
colon	colon	1	oxaliplatin
colon	hematological	1	oxaliplatin
colon	liver	1	oxaliplatin
colon	lung	1	oxaliplatin
colon	melanoma	1	oxaliplatin
colon	ovary	1	oxaliplatin
colon	pancreas	1	oxaliplatin
colon	prostate	1	oxaliplatin
colon	sarcoma	0.559093	oxaliplatin
hematological	bladder	1	oxaliplatin
hematological	brain	1	oxaliplatin
hematological	breast	1	oxaliplatin
hematological	colon	1	oxaliplatin
hematological	hematological	1	oxaliplatin
hematological	liver	1	oxaliplatin
hematological	lung	1	oxaliplatin
hematological	melanoma	1	oxaliplatin
hematological	ovary	1	oxaliplatin
hematological	pancreas	1	oxaliplatin
hematological	prostate	0.483794	oxaliplatin
hematological	sarcoma	0.000316575	oxaliplatin
liver	bladder	1	oxaliplatin
liver	brain	1	oxaliplatin
liver	breast	1	oxaliplatin
liver	colon	1	oxaliplatin
liver	hematological	1	oxaliplatin
liver	liver	1	oxaliplatin
liver	lung	1	oxaliplatin
liver	melanoma	1	oxaliplatin
liver	ovary	1	oxaliplatin
liver	pancreas	1	oxaliplatin
liver	prostate	1	oxaliplatin
liver	sarcoma	0.202205	oxaliplatin
lung	bladder	1	oxaliplatin
lung	brain	1	oxaliplatin
lung	breast	1	oxaliplatin
lung	colon	1	oxaliplatin
lung	hematological	1	oxaliplatin
lung	liver	1	oxaliplatin
lung	lung	1	oxaliplatin
lung	melanoma	1	oxaliplatin
lung	ovary	1	oxaliplatin
lung	pancreas	1	oxaliplatin
lung	prostate	1	oxaliplatin
lung	sarcoma	0.0913618	oxaliplatin
melanoma	bladder	1	oxaliplatin
melanoma	brain	1	oxaliplatin
melanoma	breast	1	oxaliplatin
melanoma	colon	1	oxaliplatin
melanoma	hematological	1	oxaliplatin
melanoma	liver	1	oxaliplatin
melanoma	lung	1	oxaliplatin
melanoma	melanoma	1	oxaliplatin
melanoma	ovary	1	oxaliplatin
melanoma	pancreas	1	oxaliplatin
melanoma	prostate	1	oxaliplatin
melanoma	sarcoma	1	oxaliplatin
ovary	bladder	1	oxaliplatin
ovary	brain	1	oxaliplatin
ovary	breast	1	oxaliplatin
ovary	colon	1	oxaliplatin
ovary	hematological	1	oxaliplatin
ovary	liver	1	oxaliplatin
ovary	lung	1	oxaliplatin
ovary	melanoma	1	oxaliplatin
ovary	ovary	1	oxaliplatin
ovary	pancreas	1	oxaliplatin
ovary	prostate	0.708405	oxaliplatin
ovary	sarcoma	0.0308757	oxaliplatin
pancreas	bladder	1	oxaliplatin
pancreas	brain	1	oxaliplatin
pancreas	breast	1	oxaliplatin
pancreas	colon	1	oxaliplatin
pancreas	hematological	1	oxaliplatin
pancreas	liver	1	oxaliplatin
pancreas	lung	1	oxaliplatin
pancreas	melanoma	1	oxaliplatin
pancreas	ovary	1	oxaliplatin
pancreas	pancreas	1	oxaliplatin
pancreas	prostate	1	oxaliplatin
pancreas	sarcoma	0.0722373	oxaliplatin
prostate	bladder	1	oxaliplatin
prostate	brain	1	oxaliplatin
prostate	breast	1	oxaliplatin
prostate	colon	1	oxaliplatin
prostate	hematological	0.483794	oxaliplatin
prostate	liver	1	oxaliplatin
prostate	lung	1	oxaliplatin
prostate	melanoma	1	oxaliplatin
prostate	ovary	0.708405	oxaliplatin
prostate	pancreas	1	oxaliplatin
prostate	prostate	1	oxaliplatin
prostate	sarcoma	1	oxaliplatin
sarcoma	bladder	1	oxaliplatin
sarcoma	brain	1	oxaliplatin
sarcoma	breast	0.271675	oxaliplatin
sarcoma	colon	0.559093	oxaliplatin
sarcoma	hematological	0.000316575	oxaliplatin
sarcoma	liver	0.202205	oxaliplatin
sarcoma	lung	0.0913618	oxaliplatin
sarcoma	melanoma	1	oxaliplatin
sarcoma	ovary	0.0308757	oxaliplatin
sarcoma	pancreas	0.0722373	oxaliplatin
sarcoma	prostate	1	oxaliplatin
sarcoma	sarcoma	1	oxaliplatin
bladder	bladder	1	peposertib
bladder	brain	1	peposertib
bladder	breast	0.0807929	peposertib
bladder	colon	1	peposertib
bladder	hematological	0.00460042	peposertib
bladder	liver	1	peposertib
bladder	lung	0.55649	peposertib
bladder	melanoma	1	peposertib
bladder	ovary	0.0105115	peposertib
bladder	pancreas	0.924222	peposertib
bladder	prostate	0.168667	peposertib
bladder	sarcoma	1	peposertib
brain	bladder	1	peposertib
brain	brain	1	peposertib
brain	breast	1	peposertib
brain	colon	1	peposertib
brain	hematological	1	peposertib
brain	liver	1	peposertib
brain	lung	1	peposertib
brain	melanoma	1	peposertib
brain	ovary	1	peposertib
brain	pancreas	1	peposertib
brain	prostate	1	peposertib
brain	sarcoma	1	peposertib
breast	bladder	0.0807929	peposertib
breast	brain	1	peposertib
breast	breast	1	peposertib
breast	colon	1	peposertib
breast	hematological	1	peposertib
breast	liver	1	peposertib
breast	lung	1	peposertib
breast	melanoma	1	peposertib
breast	ovary	1	peposertib
breast	pancreas	1	peposertib
breast	prostate	1	peposertib
breast	sarcoma	1	peposertib
colon	bladder	1	peposertib
colon	brain	1	peposertib
colon	breast	1	peposertib
colon	colon	1	peposertib
colon	hematological	0.0603219	peposertib
colon	liver	1	peposertib
colon	lung	1	peposertib
colon	melanoma	1	peposertib
colon	ovary	0.0886864	peposertib
colon	pancreas	1	peposertib
colon	prostate	1	peposertib
colon	sarcoma	1	peposertib
hematological	bladder	0.00460042	peposertib
hematological	brain	1	peposertib
hematological	breast	1	peposertib
hematological	colon	0.0603219	peposertib
hematological	hematological	1	peposertib
hematological	liver	0.499967	peposertib
hematological	lung	1	peposertib
hematological	melanoma	0.308493	peposertib
hematological	ovary	1	peposertib
hematological	pancreas	0.695897	peposertib
hematological	prostate	1	peposertib
hematological	sarcoma	0.0232173	peposertib
liver	bladder	1	peposertib
liver	brain	1	peposertib
liver	breast	1	peposertib
liver	colon	1	peposertib
liver	hematological	0.499967	peposertib
liver	liver	1	peposertib
liver	lung	1	peposertib
liver	melanoma	1	peposertib
liver	ovary	0.219149	peposertib
liver	pancreas	1	peposertib
liver	prostate	1	peposertib
liver	sarcoma	1	peposertib
lung	bladder	0.55649	peposertib
lung	brain	1	peposertib
lung	breast	1	peposertib
lung	colon	1	peposertib
lung	hematological	1	peposertib
lung	liver	1	peposertib
lung	lung	1	peposertib
lung	melanoma	1	peposertib
lung	ovary	1	peposertib
lung	pancreas	1	peposertib
lung	prostate	1	peposertib
lung	sarcoma	1	peposertib
melanoma	bladder	1	peposertib
melanoma	brain	1	peposertib
melanoma	breast	1	peposertib
melanoma	colon	1	peposertib
melanoma	hematological	0.308493	peposertib
melanoma	liver	1	peposertib
melanoma	lung	1	peposertib
melanoma	melanoma	1	peposertib
melanoma	ovary	0.25232	peposertib
melanoma	pancreas	1	peposertib
melanoma	prostate	1	peposertib
melanoma	sarcoma	1	peposertib
ovary	bladder	0.0105115	peposertib
ovary	brain	1	peposertib
ovary	breast	1	peposertib
ovary	colon	0.0886864	peposertib
ovary	hematological	1	peposertib
ovary	liver	0.219149	peposertib
ovary	lung	1	peposertib
ovary	melanoma	0.25232	peposertib
ovary	ovary	1	peposertib
ovary	pancreas	0.390141	peposertib
ovary	prostate	1	peposertib
ovary	sarcoma	0.0487405	peposertib
pancreas	bladder	0.924222	peposertib
pancreas	brain	1	peposertib
pancreas	breast	1	peposertib
pancreas	colon	1	peposertib
pancreas	hematological	0.695897	peposertib
pancreas	liver	1	peposertib
pancreas	lung	1	peposertib
pancreas	melanoma	1	peposertib
pancreas	ovary	0.390141	peposertib
pancreas	pancreas	1	peposertib
pancreas	prostate	1	peposertib
pancreas	sarcoma	1	peposertib
prostate	bladder	0.168667	peposertib
prostate	brain	1	peposertib
prostate	breast	1	peposertib
prostate	colon	1	peposertib
prostate	hematological	1	peposertib
prostate	liver	1	peposertib
prostate	lung	1	peposertib
prostate	melanoma	1	peposertib
prostate	ovary	1	peposertib
prostate	pancreas	1	peposertib
prostate	prostate	1	peposertib
prostate	sarcoma	1	peposertib
sarcoma	bladder	1	peposertib
sarcoma	brain	1	peposertib
sarcoma	breast	1	peposertib
sarcoma	colon	1	peposertib
sarcoma	hematological	0.0232173	peposertib
sarcoma	liver	1	peposertib
sarcoma	lung	1	peposertib
sarcoma	melanoma	1	peposertib
sarcoma	ovary	0.0487405	peposertib
sarcoma	pancreas	1	peposertib
sarcoma	prostate	1	peposertib
sarcoma	sarcoma	1	peposertib
bladder	bladder	1	prexasertib
bladder	brain	1	prexasertib
bladder	breast	1	prexasertib
bladder	colon	1	prexasertib
bladder	hematological	1	prexasertib
bladder	liver	1	prexasertib
bladder	lung	0.157584	prexasertib
bladder	melanoma	1	prexasertib
bladder	ovary	1	prexasertib
bladder	pancreas	1	prexasertib
bladder	prostate	1	prexasertib
bladder	sarcoma	1	prexasertib
brain	bladder	1	prexasertib
brain	brain	1	prexasertib
brain	breast	1	prexasertib
brain	colon	1	prexasertib
brain	hematological	1	prexasertib
brain	liver	1	prexasertib
brain	lung	1	prexasertib
brain	melanoma	1	prexasertib
brain	ovary	0.802645	prexasertib
brain	pancreas	1	prexasertib
brain	prostate	1	prexasertib
brain	sarcoma	1	prexasertib
breast	bladder	1	prexasertib
breast	brain	1	prexasertib
breast	breast	1	prexasertib
breast	colon	1	prexasertib
breast	hematological	1	prexasertib
breast	liver	1	prexasertib
breast	lung	0.062716	prexasertib
breast	melanoma	1	prexasertib
breast	ovary	1	prexasertib
breast	pancreas	1	prexasertib
breast	prostate	1	prexasertib
breast	sarcoma	1	prexasertib
colon	bladder	1	prexasertib
colon	brain	1	prexasertib
colon	breast	1	prexasertib
colon	colon	1	prexasertib
colon	hematological	1	prexasertib
colon	liver	1	prexasertib
colon	lung	1	prexasertib
colon	melanoma	1	prexasertib
colon	ovary	1	prexasertib
colon	pancreas	1	prexasertib
colon	prostate	1	prexasertib
colon	sarcoma	1	prexasertib
hematological	bladder	1	prexasertib
hematological	brain	1	prexasertib
hematological	breast	1	prexasertib
hematological	colon	1	prexasertib
hematological	hematological	1	prexasertib
hematological	liver	1	prexasertib
hematological	lung	0.210788	prexasertib
hematological	melanoma	1	prexasertib
hematological	ovary	1	prexasertib
hematological	pancreas	1	prexasertib
hematological	prostate	1	prexasertib
hematological	sarcoma	1	prexasertib
liver	bladder	1	prexasertib
liver	brain	1	prexasertib
liver	breast	1	prexasertib
liver	colon	1	prexasertib
liver	hematological	1	prexasertib
liver	liver	1	prexasertib
liver	lung	1	prexasertib
liver	melanoma	1	prexasertib
liver	ovary	1	prexasertib
liver	pancreas	1	prexasertib
liver	prostate	1	prexasertib
liver	sarcoma	1	prexasertib
lung	bladder	0.157584	prexasertib
lung	brain	1	prexasertib
lung	breast	0.062716	prexasertib
lung	colon	1	prexasertib
lung	hematological	0.210788	prexasertib
lung	liver	1	prexasertib
lung	lung	1	prexasertib
lung	melanoma	1	prexasertib
lung	ovary	0.028134	prexasertib
lung	pancreas	1	prexasertib
lung	prostate	1	prexasertib
lung	sarcoma	0.0462839	prexasertib
melanoma	bladder	1	prexasertib
melanoma	brain	1	prexasertib
melanoma	breast	1	prexasertib
melanoma	colon	1	prexasertib
melanoma	hematological	1	prexasertib
melanoma	liver	1	prexasertib
melanoma	lung	1	prexasertib
melanoma	melanoma	1	prexasertib
melanoma	ovary	1	prexasertib
melanoma	pancreas	1	prexasertib
melanoma	prostate	1	prexasertib
melanoma	sarcoma	1	prexasertib
ovary	bladder	1	prexasertib
ovary	brain	0.802645	prexasertib
ovary	breast	1	prexasertib
ovary	colon	1	prexasertib
ovary	hematological	1	prexasertib
ovary	liver	1	prexasertib
ovary	lung	0.028134	prexasertib
ovary	melanoma	1	prexasertib
ovary	ovary	1	prexasertib
ovary	pancreas	1	prexasertib
ovary	prostate	1	prexasertib
ovary	sarcoma	1	prexasertib
pancreas	bladder	1	prexasertib
pancreas	brain	1	prexasertib
pancreas	breast	1	prexasertib
pancreas	colon	1	prexasertib
pancreas	hematological	1	prexasertib
pancreas	liver	1	prexasertib
pancreas	lung	1	prexasertib
pancreas	melanoma	1	prexasertib
pancreas	ovary	1	prexasertib
pancreas	pancreas	1	prexasertib
pancreas	prostate	1	prexasertib
pancreas	sarcoma	1	prexasertib
prostate	bladder	1	prexasertib
prostate	brain	1	prexasertib
prostate	breast	1	prexasertib
prostate	colon	1	prexasertib
prostate	hematological	1	prexasertib
prostate	liver	1	prexasertib
prostate	lung	1	prexasertib
prostate	melanoma	1	prexasertib
prostate	ovary	1	prexasertib
prostate	pancreas	1	prexasertib
prostate	prostate	1	prexasertib
prostate	sarcoma	1	prexasertib
sarcoma	bladder	1	prexasertib
sarcoma	brain	1	prexasertib
sarcoma	breast	1	prexasertib
sarcoma	colon	1	prexasertib
sarcoma	hematological	1	prexasertib
sarcoma	liver	1	prexasertib
sarcoma	lung	0.0462839	prexasertib
sarcoma	melanoma	1	prexasertib
sarcoma	ovary	1	prexasertib
sarcoma	pancreas	1	prexasertib
sarcoma	prostate	1	prexasertib
sarcoma	sarcoma	1	prexasertib
brain	brain	1	ulixertinib
brain	breast	1	ulixertinib
brain	colon	1	ulixertinib
brain	hematological	1	ulixertinib
brain	liver	1	ulixertinib
brain	lung	1	ulixertinib
brain	melanoma	1	ulixertinib
brain	ovary	1	ulixertinib
brain	pancreas	1	ulixertinib
brain	prostate	1	ulixertinib
brain	sarcoma	1	ulixertinib
breast	brain	1	ulixertinib
breast	breast	1	ulixertinib
breast	colon	0.466114	ulixertinib
breast	hematological	1	ulixertinib
breast	liver	1	ulixertinib
breast	lung	1	ulixertinib
breast	melanoma	1	ulixertinib
breast	ovary	1	ulixertinib
breast	pancreas	1	ulixertinib
breast	prostate	1	ulixertinib
breast	sarcoma	1	ulixertinib
colon	brain	1	ulixertinib
colon	breast	0.466114	ulixertinib
colon	colon	1	ulixertinib
colon	hematological	0.554493	ulixertinib
colon	liver	1	ulixertinib
colon	lung	1	ulixertinib
colon	melanoma	1	ulixertinib
colon	ovary	1	ulixertinib
colon	pancreas	1	ulixertinib
colon	prostate	1	ulixertinib
colon	sarcoma	0.0335968	ulixertinib
hematological	brain	1	ulixertinib
hematological	breast	1	ulixertinib
hematological	colon	0.554493	ulixertinib
hematological	hematological	1	ulixertinib
hematological	liver	1	ulixertinib
hematological	lung	1	ulixertinib
hematological	melanoma	1	ulixertinib
hematological	ovary	1	ulixertinib
hematological	pancreas	1	ulixertinib
hematological	prostate	1	ulixertinib
hematological	sarcoma	1	ulixertinib
liver	brain	1	ulixertinib
liver	breast	1	ulixertinib
liver	colon	1	ulixertinib
liver	hematological	1	ulixertinib
liver	liver	1	ulixertinib
liver	lung	1	ulixertinib
liver	melanoma	1	ulixertinib
liver	ovary	1	ulixertinib
liver	pancreas	1	ulixertinib
liver	prostate	1	ulixertinib
liver	sarcoma	1	ulixertinib
lung	brain	1	ulixertinib
lung	breast	1	ulixertinib
lung	colon	1	ulixertinib
lung	hematological	1	ulixertinib
lung	liver	1	ulixertinib
lung	lung	1	ulixertinib
lung	melanoma	1	ulixertinib
lung	ovary	1	ulixertinib
lung	pancreas	1	ulixertinib
lung	prostate	1	ulixertinib
lung	sarcoma	1	ulixertinib
melanoma	brain	1	ulixertinib
melanoma	breast	1	ulixertinib
melanoma	colon	1	ulixertinib
melanoma	hematological	1	ulixertinib
melanoma	liver	1	ulixertinib
melanoma	lung	1	ulixertinib
melanoma	melanoma	1	ulixertinib
melanoma	ovary	1	ulixertinib
melanoma	pancreas	1	ulixertinib
melanoma	prostate	1	ulixertinib
melanoma	sarcoma	1	ulixertinib
ovary	brain	1	ulixertinib
ovary	breast	1	ulixertinib
ovary	colon	1	ulixertinib
ovary	hematological	1	ulixertinib
ovary	liver	1	ulixertinib
ovary	lung	1	ulixertinib
ovary	melanoma	1	ulixertinib
ovary	ovary	1	ulixertinib
ovary	pancreas	1	ulixertinib
ovary	prostate	1	ulixertinib
ovary	sarcoma	1	ulixertinib
pancreas	brain	1	ulixertinib
pancreas	breast	1	ulixertinib
pancreas	colon	1	ulixertinib
pancreas	hematological	1	ulixertinib
pancreas	liver	1	ulixertinib
pancreas	lung	1	ulixertinib
pancreas	melanoma	1	ulixertinib
pancreas	ovary	1	ulixertinib
pancreas	pancreas	1	ulixertinib
pancreas	prostate	1	ulixertinib
pancreas	sarcoma	1	ulixertinib
prostate	brain	1	ulixertinib
prostate	breast	1	ulixertinib
prostate	colon	1	ulixertinib
prostate	hematological	1	ulixertinib
prostate	liver	1	ulixertinib
prostate	lung	1	ulixertinib
prostate	melanoma	1	ulixertinib
prostate	ovary	1	ulixertinib
prostate	pancreas	1	ulixertinib
prostate	prostate	1	ulixertinib
prostate	sarcoma	1	ulixertinib
sarcoma	brain	1	ulixertinib
sarcoma	breast	1	ulixertinib
sarcoma	colon	0.0335968	ulixertinib
sarcoma	hematological	1	ulixertinib
sarcoma	liver	1	ulixertinib
sarcoma	lung	1	ulixertinib
sarcoma	melanoma	1	ulixertinib
sarcoma	ovary	1	ulixertinib
sarcoma	pancreas	1	ulixertinib
sarcoma	prostate	1	ulixertinib
sarcoma	sarcoma	1	ulixertinib

## Sheet: Supplementary Data 4-4
tissue_1	tissue_2	p-val	drug
bladder	bladder	1	M3541
bladder	brain	1	M3541
bladder	breast	1	M3541
bladder	colon	1	M3541
bladder	hematological	1	M3541
bladder	liver	1	M3541
bladder	lung	1	M3541
bladder	melanoma	0.179664	M3541
bladder	ovary	1	M3541
bladder	pancreas	0.0576141	M3541
bladder	prostate	1	M3541
bladder	sarcoma	1	M3541
brain	bladder	1	M3541
brain	brain	1	M3541
brain	breast	1	M3541
brain	colon	1	M3541
brain	hematological	1	M3541
brain	liver	0.683993	M3541
brain	lung	1	M3541
brain	melanoma	1	M3541
brain	ovary	1	M3541
brain	pancreas	1	M3541
brain	prostate	1	M3541
brain	sarcoma	1	M3541
breast	bladder	1	M3541
breast	brain	1	M3541
breast	breast	1	M3541
breast	colon	1	M3541
breast	hematological	1	M3541
breast	liver	1	M3541
breast	lung	1	M3541
breast	melanoma	0.011791	M3541
breast	ovary	1	M3541
breast	pancreas	0.00121202	M3541
breast	prostate	1	M3541
breast	sarcoma	1	M3541
colon	bladder	1	M3541
colon	brain	1	M3541
colon	breast	1	M3541
colon	colon	1	M3541
colon	hematological	1	M3541
colon	liver	1	M3541
colon	lung	1	M3541
colon	melanoma	0.626917	M3541
colon	ovary	1	M3541
colon	pancreas	0.172263	M3541
colon	prostate	1	M3541
colon	sarcoma	1	M3541
hematological	bladder	1	M3541
hematological	brain	1	M3541
hematological	breast	1	M3541
hematological	colon	1	M3541
hematological	hematological	1	M3541
hematological	liver	1	M3541
hematological	lung	1	M3541
hematological	melanoma	0.0228748	M3541
hematological	ovary	1	M3541
hematological	pancreas	0.0020374	M3541
hematological	prostate	1	M3541
hematological	sarcoma	1	M3541
liver	bladder	1	M3541
liver	brain	0.683993	M3541
liver	breast	1	M3541
liver	colon	1	M3541
liver	hematological	1	M3541
liver	liver	1	M3541
liver	lung	0.249024	M3541
liver	melanoma	0.00483194	M3541
liver	ovary	1	M3541
liver	pancreas	0.00122208	M3541
liver	prostate	0.526308	M3541
liver	sarcoma	1	M3541
lung	bladder	1	M3541
lung	brain	1	M3541
lung	breast	1	M3541
lung	colon	1	M3541
lung	hematological	1	M3541
lung	liver	0.249024	M3541
lung	lung	1	M3541
lung	melanoma	1	M3541
lung	ovary	1	M3541
lung	pancreas	1	M3541
lung	prostate	1	M3541
lung	sarcoma	1	M3541
melanoma	bladder	0.179664	M3541
melanoma	brain	1	M3541
melanoma	breast	0.011791	M3541
melanoma	colon	0.626917	M3541
melanoma	hematological	0.0228748	M3541
melanoma	liver	0.00483194	M3541
melanoma	lung	1	M3541
melanoma	melanoma	1	M3541
melanoma	ovary	0.0170654	M3541
melanoma	pancreas	1	M3541
melanoma	prostate	1	M3541
melanoma	sarcoma	0.0199729	M3541
ovary	bladder	1	M3541
ovary	brain	1	M3541
ovary	breast	1	M3541
ovary	colon	1	M3541
ovary	hematological	1	M3541
ovary	liver	1	M3541
ovary	lung	1	M3541
ovary	melanoma	0.0170654	M3541
ovary	ovary	1	M3541
ovary	pancreas	0.00243422	M3541
ovary	prostate	1	M3541
ovary	sarcoma	1	M3541
pancreas	bladder	0.0576141	M3541
pancreas	brain	1	M3541
pancreas	breast	0.00121202	M3541
pancreas	colon	0.172263	M3541
pancreas	hematological	0.0020374	M3541
pancreas	liver	0.00122208	M3541
pancreas	lung	1	M3541
pancreas	melanoma	1	M3541
pancreas	ovary	0.00243422	M3541
pancreas	pancreas	1	M3541
pancreas	prostate	1	M3541
pancreas	sarcoma	0.00142906	M3541
prostate	bladder	1	M3541
prostate	brain	1	M3541
prostate	breast	1	M3541
prostate	colon	1	M3541
prostate	hematological	1	M3541
prostate	liver	0.526308	M3541
prostate	lung	1	M3541
prostate	melanoma	1	M3541
prostate	ovary	1	M3541
prostate	pancreas	1	M3541
prostate	prostate	1	M3541
prostate	sarcoma	1	M3541
sarcoma	bladder	1	M3541
sarcoma	brain	1	M3541
sarcoma	breast	1	M3541
sarcoma	colon	1	M3541
sarcoma	hematological	1	M3541
sarcoma	liver	1	M3541
sarcoma	lung	1	M3541
sarcoma	melanoma	0.0199729	M3541
sarcoma	ovary	1	M3541
sarcoma	pancreas	0.00142906	M3541
sarcoma	prostate	1	M3541
sarcoma	sarcoma	1	M3541
bladder	bladder	1	M4076
bladder	brain	1	M4076
bladder	breast	1	M4076
bladder	colon	1	M4076
bladder	hematological	1	M4076
bladder	liver	1	M4076
bladder	lung	1	M4076
bladder	melanoma	0.716514	M4076
bladder	ovary	1	M4076
bladder	pancreas	1	M4076
bladder	prostate	1	M4076
bladder	sarcoma	1	M4076
brain	bladder	1	M4076
brain	brain	1	M4076
brain	breast	1	M4076
brain	colon	1	M4076
brain	hematological	1	M4076
brain	liver	1	M4076
brain	lung	1	M4076
brain	melanoma	1	M4076
brain	ovary	1	M4076
brain	pancreas	1	M4076
brain	prostate	1	M4076
brain	sarcoma	1	M4076
breast	bladder	1	M4076
breast	brain	1	M4076
breast	breast	1	M4076
breast	colon	0.111691	M4076
breast	hematological	1	M4076
breast	liver	1	M4076
breast	lung	0.236873	M4076
breast	melanoma	0.0513535	M4076
breast	ovary	1	M4076
breast	pancreas	1	M4076
breast	prostate	1	M4076
breast	sarcoma	1	M4076
colon	bladder	1	M4076
colon	brain	1	M4076
colon	breast	0.111691	M4076
colon	colon	1	M4076
colon	hematological	0.00461921	M4076
colon	liver	1	M4076
colon	lung	1	M4076
colon	melanoma	1	M4076
colon	ovary	0.196075	M4076
colon	pancreas	1	M4076
colon	prostate	1	M4076
colon	sarcoma	0.347716	M4076
hematological	bladder	1	M4076
hematological	brain	1	M4076
hematological	breast	1	M4076
hematological	colon	0.00461921	M4076
hematological	hematological	1	M4076
hematological	liver	1	M4076
hematological	lung	0.0264685	M4076
hematological	melanoma	0.00792578	M4076
hematological	ovary	1	M4076
hematological	pancreas	0.146599	M4076
hematological	prostate	1	M4076
hematological	sarcoma	1	M4076
liver	bladder	1	M4076
liver	brain	1	M4076
liver	breast	1	M4076
liver	colon	1	M4076
liver	hematological	1	M4076
liver	liver	1	M4076
liver	lung	1	M4076
liver	melanoma	1	M4076
liver	ovary	1	M4076
liver	pancreas	1	M4076
liver	prostate	1	M4076
liver	sarcoma	1	M4076
lung	bladder	1	M4076
lung	brain	1	M4076
lung	breast	0.236873	M4076
lung	colon	1	M4076
lung	hematological	0.0264685	M4076
lung	liver	1	M4076
lung	lung	1	M4076
lung	melanoma	1	M4076
lung	ovary	0.324104	M4076
lung	pancreas	1	M4076
lung	prostate	1	M4076
lung	sarcoma	0.808931	M4076
melanoma	bladder	0.716514	M4076
melanoma	brain	1	M4076
melanoma	breast	0.0513535	M4076
melanoma	colon	1	M4076
melanoma	hematological	0.00792578	M4076
melanoma	liver	1	M4076
melanoma	lung	1	M4076
melanoma	melanoma	1	M4076
melanoma	ovary	0.0686986	M4076
melanoma	pancreas	1	M4076
melanoma	prostate	1	M4076
melanoma	sarcoma	0.163994	M4076
ovary	bladder	1	M4076
ovary	brain	1	M4076
ovary	breast	1	M4076
ovary	colon	0.196075	M4076
ovary	hematological	1	M4076
ovary	liver	1	M4076
ovary	lung	0.324104	M4076
ovary	melanoma	0.0686986	M4076
ovary	ovary	1	M4076
ovary	pancreas	1	M4076
ovary	prostate	1	M4076
ovary	sarcoma	1	M4076
pancreas	bladder	1	M4076
pancreas	brain	1	M4076
pancreas	breast	1	M4076
pancreas	colon	1	M4076
pancreas	hematological	0.146599	M4076
pancreas	liver	1	M4076
pancreas	lung	1	M4076
pancreas	melanoma	1	M4076
pancreas	ovary	1	M4076
pancreas	pancreas	1	M4076
pancreas	prostate	1	M4076
pancreas	sarcoma	1	M4076
prostate	bladder	1	M4076
prostate	brain	1	M4076
prostate	breast	1	M4076
prostate	colon	1	M4076
prostate	hematological	1	M4076
prostate	liver	1	M4076
prostate	lung	1	M4076
prostate	melanoma	1	M4076
prostate	ovary	1	M4076
prostate	pancreas	1	M4076
prostate	prostate	1	M4076
prostate	sarcoma	1	M4076
sarcoma	bladder	1	M4076
sarcoma	brain	1	M4076
sarcoma	breast	1	M4076
sarcoma	colon	0.347716	M4076
sarcoma	hematological	1	M4076
sarcoma	liver	1	M4076
sarcoma	lung	0.808931	M4076
sarcoma	melanoma	0.163994	M4076
sarcoma	ovary	1	M4076
sarcoma	pancreas	1	M4076
sarcoma	prostate	1	M4076
sarcoma	sarcoma	1	M4076
brain	brain	1	THZ1
brain	breast	1	THZ1
brain	colon	1	THZ1
brain	hematological	1	THZ1
brain	liver	1	THZ1
brain	lung	1	THZ1
brain	melanoma	1	THZ1
brain	ovary	1	THZ1
brain	pancreas	1	THZ1
brain	prostate	1	THZ1
brain	sarcoma	1	THZ1
breast	brain	1	THZ1
breast	breast	1	THZ1
breast	colon	1	THZ1
breast	hematological	1	THZ1
breast	liver	1	THZ1
breast	lung	1	THZ1
breast	melanoma	1	THZ1
breast	ovary	1	THZ1
breast	pancreas	1	THZ1
breast	prostate	1	THZ1
breast	sarcoma	1	THZ1
colon	brain	1	THZ1
colon	breast	1	THZ1
colon	colon	1	THZ1
colon	hematological	1	THZ1
colon	liver	0.250716	THZ1
colon	lung	1	THZ1
colon	melanoma	1	THZ1
colon	ovary	1	THZ1
colon	pancreas	1	THZ1
colon	prostate	1	THZ1
colon	sarcoma	0.468207	THZ1
hematological	brain	1	THZ1
hematological	breast	1	THZ1
hematological	colon	1	THZ1
hematological	hematological	1	THZ1
hematological	liver	1	THZ1
hematological	lung	0.0414611	THZ1
hematological	melanoma	0.108396	THZ1
hematological	ovary	1	THZ1
hematological	pancreas	0.931627	THZ1
hematological	prostate	1	THZ1
hematological	sarcoma	1	THZ1
liver	brain	1	THZ1
liver	breast	1	THZ1
liver	colon	0.250716	THZ1
liver	hematological	1	THZ1
liver	liver	1	THZ1
liver	lung	0.00566048	THZ1
liver	melanoma	0.0102189	THZ1
liver	ovary	1	THZ1
liver	pancreas	0.069607	THZ1
liver	prostate	1	THZ1
liver	sarcoma	1	THZ1
lung	brain	1	THZ1
lung	breast	1	THZ1
lung	colon	1	THZ1
lung	hematological	0.0414611	THZ1
lung	liver	0.00566048	THZ1
lung	lung	1	THZ1
lung	melanoma	1	THZ1
lung	ovary	0.0937297	THZ1
lung	pancreas	1	THZ1
lung	prostate	1	THZ1
lung	sarcoma	0.00291048	THZ1
melanoma	brain	1	THZ1
melanoma	breast	1	THZ1
melanoma	colon	1	THZ1
melanoma	hematological	0.108396	THZ1
melanoma	liver	0.0102189	THZ1
melanoma	lung	1	THZ1
melanoma	melanoma	1	THZ1
melanoma	ovary	0.112623	THZ1
melanoma	pancreas	1	THZ1
melanoma	prostate	1	THZ1
melanoma	sarcoma	0.0177421	THZ1
ovary	brain	1	THZ1
ovary	breast	1	THZ1
ovary	colon	1	THZ1
ovary	hematological	1	THZ1
ovary	liver	1	THZ1
ovary	lung	0.0937297	THZ1
ovary	melanoma	0.112623	THZ1
ovary	ovary	1	THZ1
ovary	pancreas	1	THZ1
ovary	prostate	1	THZ1
ovary	sarcoma	1	THZ1
pancreas	brain	1	THZ1
pancreas	breast	1	THZ1
pancreas	colon	1	THZ1
pancreas	hematological	0.931627	THZ1
pancreas	liver	0.069607	THZ1
pancreas	lung	1	THZ1
pancreas	melanoma	1	THZ1
pancreas	ovary	1	THZ1
pancreas	pancreas	1	THZ1
pancreas	prostate	1	THZ1
pancreas	sarcoma	0.0543535	THZ1
prostate	brain	1	THZ1
prostate	breast	1	THZ1
prostate	colon	1	THZ1
prostate	hematological	1	THZ1
prostate	liver	1	THZ1
prostate	lung	1	THZ1
prostate	melanoma	1	THZ1
prostate	ovary	1	THZ1
prostate	pancreas	1	THZ1
prostate	prostate	1	THZ1
prostate	sarcoma	1	THZ1
sarcoma	brain	1	THZ1
sarcoma	breast	1	THZ1
sarcoma	colon	0.468207	THZ1
sarcoma	hematological	1	THZ1
sarcoma	liver	1	THZ1
sarcoma	lung	0.00291048	THZ1
sarcoma	melanoma	0.0177421	THZ1
sarcoma	ovary	1	THZ1
sarcoma	pancreas	0.0543535	THZ1
sarcoma	prostate	1	THZ1
sarcoma	sarcoma	1	THZ1
bladder	bladder	1	doxorubicin
bladder	brain	1	doxorubicin
bladder	breast	1	doxorubicin
bladder	colon	1	doxorubicin
bladder	hematological	0.0159141	doxorubicin
bladder	liver	1	doxorubicin
bladder	lung	1	doxorubicin
bladder	melanoma	1	doxorubicin
bladder	ovary	1	doxorubicin
bladder	pancreas	1	doxorubicin
bladder	prostate	1	doxorubicin
bladder	sarcoma	0.360157	doxorubicin
brain	bladder	1	doxorubicin
brain	brain	1	doxorubicin
brain	breast	1	doxorubicin
brain	colon	1	doxorubicin
brain	hematological	0.00382696	doxorubicin
brain	liver	1	doxorubicin
brain	lung	1	doxorubicin
brain	melanoma	1	doxorubicin
brain	ovary	1	doxorubicin
brain	pancreas	1	doxorubicin
brain	prostate	1	doxorubicin
brain	sarcoma	0.0922901	doxorubicin
breast	bladder	1	doxorubicin
breast	brain	1	doxorubicin
breast	breast	1	doxorubicin
breast	colon	1	doxorubicin
breast	hematological	0.0437518	doxorubicin
breast	liver	1	doxorubicin
breast	lung	1	doxorubicin
breast	melanoma	1	doxorubicin
breast	ovary	1	doxorubicin
breast	pancreas	1	doxorubicin
breast	prostate	1	doxorubicin
breast	sarcoma	1	doxorubicin
colon	bladder	1	doxorubicin
colon	brain	1	doxorubicin
colon	breast	1	doxorubicin
colon	colon	1	doxorubicin
colon	hematological	1.02879e-07	doxorubicin
colon	liver	0.717626	doxorubicin
colon	lung	1	doxorubicin
colon	melanoma	1	doxorubicin
colon	ovary	1	doxorubicin
colon	pancreas	1	doxorubicin
colon	prostate	1	doxorubicin
colon	sarcoma	5.43156e-05	doxorubicin
hematological	bladder	0.0159141	doxorubicin
hematological	brain	0.00382696	doxorubicin
hematological	breast	0.0437518	doxorubicin
hematological	colon	1.02879e-07	doxorubicin
hematological	hematological	1	doxorubicin
hematological	liver	1	doxorubicin
hematological	lung	0.0021264	doxorubicin
hematological	melanoma	0.0195781	doxorubicin
hematological	ovary	0.00130449	doxorubicin
hematological	pancreas	0.0286838	doxorubicin
hematological	prostate	0.000218841	doxorubicin
hematological	sarcoma	1	doxorubicin
liver	bladder	1	doxorubicin
liver	brain	1	doxorubicin
liver	breast	1	doxorubicin
liver	colon	0.717626	doxorubicin
liver	hematological	1	doxorubicin
liver	liver	1	doxorubicin
liver	lung	1	doxorubicin
liver	melanoma	1	doxorubicin
liver	ovary	1	doxorubicin
liver	pancreas	1	doxorubicin
liver	prostate	0.463266	doxorubicin
liver	sarcoma	1	doxorubicin
lung	bladder	1	doxorubicin
lung	brain	1	doxorubicin
lung	breast	1	doxorubicin
lung	colon	1	doxorubicin
lung	hematological	0.0021264	doxorubicin
lung	liver	1	doxorubicin
lung	lung	1	doxorubicin
lung	melanoma	1	doxorubicin
lung	ovary	1	doxorubicin
lung	pancreas	1	doxorubicin
lung	prostate	1	doxorubicin
lung	sarcoma	0.10558	doxorubicin
melanoma	bladder	1	doxorubicin
melanoma	brain	1	doxorubicin
melanoma	breast	1	doxorubicin
melanoma	colon	1	doxorubicin
melanoma	hematological	0.0195781	doxorubicin
melanoma	liver	1	doxorubicin
melanoma	lung	1	doxorubicin
melanoma	melanoma	1	doxorubicin
melanoma	ovary	1	doxorubicin
melanoma	pancreas	1	doxorubicin
melanoma	prostate	1	doxorubicin
melanoma	sarcoma	0.353219	doxorubicin
ovary	bladder	1	doxorubicin
ovary	brain	1	doxorubicin
ovary	breast	1	doxorubicin
ovary	colon	1	doxorubicin
ovary	hematological	0.00130449	doxorubicin
ovary	liver	1	doxorubicin
ovary	lung	1	doxorubicin
ovary	melanoma	1	doxorubicin
ovary	ovary	1	doxorubicin
ovary	pancreas	1	doxorubicin
ovary	prostate	1	doxorubicin
ovary	sarcoma	0.066233	doxorubicin
pancreas	bladder	1	doxorubicin
pancreas	brain	1	doxorubicin
pancreas	breast	1	doxorubicin
pancreas	colon	1	doxorubicin
pancreas	hematological	0.0286838	doxorubicin
pancreas	liver	1	doxorubicin
pancreas	lung	1	doxorubicin
pancreas	melanoma	1	doxorubicin
pancreas	ovary	1	doxorubicin
pancreas	pancreas	1	doxorubicin
pancreas	prostate	1	doxorubicin
pancreas	sarcoma	0.764509	doxorubicin
prostate	bladder	1	doxorubicin
prostate	brain	1	doxorubicin
prostate	breast	1	doxorubicin
prostate	colon	1	doxorubicin
prostate	hematological	0.000218841	doxorubicin
prostate	liver	0.463266	doxorubicin
prostate	lung	1	doxorubicin
prostate	melanoma	1	doxorubicin
prostate	ovary	1	doxorubicin
prostate	pancreas	1	doxorubicin
prostate	prostate	1	doxorubicin
prostate	sarcoma	0.00519478	doxorubicin
sarcoma	bladder	0.360157	doxorubicin
sarcoma	brain	0.0922901	doxorubicin
sarcoma	breast	1	doxorubicin
sarcoma	colon	5.43156e-05	doxorubicin
sarcoma	hematological	1	doxorubicin
sarcoma	liver	1	doxorubicin
sarcoma	lung	0.10558	doxorubicin
sarcoma	melanoma	0.353219	doxorubicin
sarcoma	ovary	0.066233	doxorubicin
sarcoma	pancreas	0.764509	doxorubicin
sarcoma	prostate	0.00519478	doxorubicin
sarcoma	sarcoma	1	doxorubicin
bladder	bladder	1	gamma
bladder	brain	1	gamma
bladder	breast	1	gamma
bladder	colon	1	gamma
bladder	hematological	0.187721	gamma
bladder	liver	0.303528	gamma
bladder	lung	1	gamma
bladder	melanoma	0.0848602	gamma
bladder	ovary	1	gamma
bladder	pancreas	0.666811	gamma
bladder	prostate	0.519358	gamma
bladder	sarcoma	1	gamma
brain	bladder	1	gamma
brain	brain	1	gamma
brain	breast	1	gamma
brain	colon	0.418614	gamma
brain	hematological	0.0539413	gamma
brain	liver	0.101587	gamma
brain	lung	1	gamma
brain	melanoma	0.0262059	gamma
brain	ovary	1	gamma
brain	pancreas	0.204064	gamma
brain	prostate	0.176902	gamma
brain	sarcoma	0.370208	gamma
breast	bladder	1	gamma
breast	brain	1	gamma
breast	breast	1	gamma
breast	colon	1	gamma
breast	hematological	1	gamma
breast	liver	1	gamma
breast	lung	1	gamma
breast	melanoma	1	gamma
breast	ovary	1	gamma
breast	pancreas	1	gamma
breast	prostate	1	gamma
breast	sarcoma	1	gamma
colon	bladder	1	gamma
colon	brain	0.418614	gamma
colon	breast	1	gamma
colon	colon	1	gamma
colon	hematological	1	gamma
colon	liver	1	gamma
colon	lung	1	gamma
colon	melanoma	1	gamma
colon	ovary	1	gamma
colon	pancreas	1	gamma
colon	prostate	1	gamma
colon	sarcoma	1	gamma
hematological	bladder	0.187721	gamma
hematological	brain	0.0539413	gamma
hematological	breast	1	gamma
hematological	colon	1	gamma
hematological	hematological	1	gamma
hematological	liver	1	gamma
hematological	lung	1	gamma
hematological	melanoma	1	gamma
hematological	ovary	1	gamma
hematological	pancreas	1	gamma
hematological	prostate	1	gamma
hematological	sarcoma	1	gamma
liver	bladder	0.303528	gamma
liver	brain	0.101587	gamma
liver	breast	1	gamma
liver	colon	1	gamma
liver	hematological	1	gamma
liver	liver	1	gamma
liver	lung	1	gamma
liver	melanoma	1	gamma
liver	ovary	1	gamma
liver	pancreas	1	gamma
liver	prostate	1	gamma
liver	sarcoma	1	gamma
lung	bladder	1	gamma
lung	brain	1	gamma
lung	breast	1	gamma
lung	colon	1	gamma
lung	hematological	1	gamma
lung	liver	1	gamma
lung	lung	1	gamma
lung	melanoma	1	gamma
lung	ovary	1	gamma
lung	pancreas	1	gamma
lung	prostate	1	gamma
lung	sarcoma	1	gamma
melanoma	bladder	0.0848602	gamma
melanoma	brain	0.0262059	gamma
melanoma	breast	1	gamma
melanoma	colon	1	gamma
melanoma	hematological	1	gamma
melanoma	liver	1	gamma
melanoma	lung	1	gamma
melanoma	melanoma	1	gamma
melanoma	ovary	0.46192	gamma
melanoma	pancreas	1	gamma
melanoma	prostate	1	gamma
melanoma	sarcoma	1	gamma
ovary	bladder	1	gamma
ovary	brain	1	gamma
ovary	breast	1	gamma
ovary	colon	1	gamma
ovary	hematological	1	gamma
ovary	liver	1	gamma
ovary	lung	1	gamma
ovary	melanoma	0.46192	gamma
ovary	ovary	1	gamma
ovary	pancreas	1	gamma
ovary	prostate	1	gamma
ovary	sarcoma	1	gamma
pancreas	bladder	0.666811	gamma
pancreas	brain	0.204064	gamma
pancreas	breast	1	gamma
pancreas	colon	1	gamma
pancreas	hematological	1	gamma
pancreas	liver	1	gamma
pancreas	lung	1	gamma
pancreas	melanoma	1	gamma
pancreas	ovary	1	gamma
pancreas	pancreas	1	gamma
pancreas	prostate	1	gamma
pancreas	sarcoma	1	gamma
prostate	bladder	0.519358	gamma
prostate	brain	0.176902	gamma
prostate	breast	1	gamma
prostate	colon	1	gamma
prostate	hematological	1	gamma
prostate	liver	1	gamma
prostate	lung	1	gamma
prostate	melanoma	1	gamma
prostate	ovary	1	gamma
prostate	pancreas	1	gamma
prostate	prostate	1	gamma
prostate	sarcoma	1	gamma
sarcoma	bladder	1	gamma
sarcoma	brain	0.370208	gamma
sarcoma	breast	1	gamma
sarcoma	colon	1	gamma
sarcoma	hematological	1	gamma
sarcoma	liver	1	gamma
sarcoma	lung	1	gamma
sarcoma	melanoma	1	gamma
sarcoma	ovary	1	gamma
sarcoma	pancreas	1	gamma
sarcoma	prostate	1	gamma
sarcoma	sarcoma	1	gamma
brain	brain	1	nutlin
brain	breast	0.272545	nutlin
brain	colon	1	nutlin
brain	hematological	1	nutlin
brain	liver	1	nutlin
brain	lung	1	nutlin
brain	melanoma	0.0972297	nutlin
brain	ovary	1	nutlin
brain	pancreas	0.615629	nutlin
brain	prostate	0.0360039	nutlin
brain	sarcoma	1	nutlin
breast	brain	0.272545	nutlin
breast	breast	1	nutlin
breast	colon	1	nutlin
breast	hematological	0.847304	nutlin
breast	liver	0.0386096	nutlin
breast	lung	0.0840376	nutlin
breast	melanoma	1	nutlin
breast	ovary	0.669809	nutlin
breast	pancreas	1	nutlin
breast	prostate	1	nutlin
breast	sarcoma	1	nutlin
colon	brain	1	nutlin
colon	breast	1	nutlin
colon	colon	1	nutlin
colon	hematological	1	nutlin
colon	liver	0.474938	nutlin
colon	lung	1	nutlin
colon	melanoma	1	nutlin
colon	ovary	1	nutlin
colon	pancreas	1	nutlin
colon	prostate	0.60517	nutlin
colon	sarcoma	1	nutlin
hematological	brain	1	nutlin
hematological	breast	0.847304	nutlin
hematological	colon	1	nutlin
hematological	hematological	1	nutlin
hematological	liver	1	nutlin
hematological	lung	1	nutlin
hematological	melanoma	0.299314	nutlin
hematological	ovary	1	nutlin
hematological	pancreas	1	nutlin
hematological	prostate	0.0905743	nutlin
hematological	sarcoma	1	nutlin
liver	brain	1	nutlin
liver	breast	0.0386096	nutlin
liver	colon	0.474938	nutlin
liver	hematological	1	nutlin
liver	liver	1	nutlin
liver	lung	1	nutlin
liver	melanoma	0.0166624	nutlin
liver	ovary	1	nutlin
liver	pancreas	0.079108	nutlin
liver	prostate	0.00579828	nutlin
liver	sarcoma	0.380398	nutlin
lung	brain	1	nutlin
lung	breast	0.0840376	nutlin
lung	colon	1	nutlin
lung	hematological	1	nutlin
lung	liver	1	nutlin
lung	lung	1	nutlin
lung	melanoma	0.0386096	nutlin
lung	ovary	1	nutlin
lung	pancreas	0.167043	nutlin
lung	prostate	0.0117299	nutlin
lung	sarcoma	1	nutlin
melanoma	brain	0.0972297	nutlin
melanoma	breast	1	nutlin
melanoma	colon	1	nutlin
melanoma	hematological	0.299314	nutlin
melanoma	liver	0.0166624	nutlin
melanoma	lung	0.0386096	nutlin
melanoma	melanoma	1	nutlin
melanoma	ovary	0.223498	nutlin
melanoma	pancreas	1	nutlin
melanoma	prostate	1	nutlin
melanoma	sarcoma	1	nutlin
ovary	brain	1	nutlin
ovary	breast	0.669809	nutlin
ovary	colon	1	nutlin
ovary	hematological	1	nutlin
ovary	liver	1	nutlin
ovary	lung	1	nutlin
ovary	melanoma	0.223498	nutlin
ovary	ovary	1	nutlin
ovary	pancreas	1	nutlin
ovary	prostate	0.0860754	nutlin
ovary	sarcoma	1	nutlin
pancreas	brain	0.615629	nutlin
pancreas	breast	1	nutlin
pancreas	colon	1	nutlin
pancreas	hematological	1	nutlin
pancreas	liver	0.079108	nutlin
pancreas	lung	0.167043	nutlin
pancreas	melanoma	1	nutlin
pancreas	ovary	1	nutlin
pancreas	pancreas	1	nutlin
pancreas	prostate	1	nutlin
pancreas	sarcoma	1	nutlin
prostate	brain	0.0360039	nutlin
prostate	breast	1	nutlin
prostate	colon	0.60517	nutlin
prostate	hematological	0.0905743	nutlin
prostate	liver	0.00579828	nutlin
prostate	lung	0.0117299	nutlin
prostate	melanoma	1	nutlin
prostate	ovary	0.0860754	nutlin
prostate	pancreas	1	nutlin
prostate	prostate	1	nutlin
prostate	sarcoma	0.507902	nutlin
sarcoma	brain	1	nutlin
sarcoma	breast	1	nutlin
sarcoma	colon	1	nutlin
sarcoma	hematological	1	nutlin
sarcoma	liver	0.380398	nutlin
sarcoma	lung	1	nutlin
sarcoma	melanoma	1	nutlin
sarcoma	ovary	1	nutlin
sarcoma	pancreas	1	nutlin
sarcoma	prostate	0.507902	nutlin
sarcoma	sarcoma	1	nutlin
bladder	bladder	1	oxaliplatin
bladder	brain	1	oxaliplatin
bladder	breast	1	oxaliplatin
bladder	colon	1	oxaliplatin
bladder	hematological	1	oxaliplatin
bladder	liver	1	oxaliplatin
bladder	lung	1	oxaliplatin
bladder	melanoma	1	oxaliplatin
bladder	ovary	1	oxaliplatin
bladder	pancreas	1	oxaliplatin
bladder	prostate	1	oxaliplatin
bladder	sarcoma	1	oxaliplatin
brain	bladder	1	oxaliplatin
brain	brain	1	oxaliplatin
brain	breast	1	oxaliplatin
brain	colon	1	oxaliplatin
brain	hematological	1	oxaliplatin
brain	liver	1	oxaliplatin
brain	lung	1	oxaliplatin
brain	melanoma	1	oxaliplatin
brain	ovary	1	oxaliplatin
brain	pancreas	1	oxaliplatin
brain	prostate	1	oxaliplatin
brain	sarcoma	1	oxaliplatin
breast	bladder	1	oxaliplatin
breast	brain	1	oxaliplatin
breast	breast	1	oxaliplatin
breast	colon	1	oxaliplatin
breast	hematological	1	oxaliplatin
breast	liver	1	oxaliplatin
breast	lung	1	oxaliplatin
breast	melanoma	1	oxaliplatin
breast	ovary	1	oxaliplatin
breast	pancreas	1	oxaliplatin
breast	prostate	0.269487	oxaliplatin
breast	sarcoma	0.0206161	oxaliplatin
colon	bladder	1	oxaliplatin
colon	brain	1	oxaliplatin
colon	breast	1	oxaliplatin
colon	colon	1	oxaliplatin
colon	hematological	1	oxaliplatin
colon	liver	1	oxaliplatin
colon	lung	1	oxaliplatin
colon	melanoma	1	oxaliplatin
colon	ovary	1	oxaliplatin
colon	pancreas	1	oxaliplatin
colon	prostate	0.705123	oxaliplatin
colon	sarcoma	0.0522322	oxaliplatin
hematological	bladder	1	oxaliplatin
hematological	brain	1	oxaliplatin
hematological	breast	1	oxaliplatin
hematological	colon	1	oxaliplatin
hematological	hematological	1	oxaliplatin
hematological	liver	1	oxaliplatin
hematological	lung	1	oxaliplatin
hematological	melanoma	1	oxaliplatin
hematological	ovary	1	oxaliplatin
hematological	pancreas	1	oxaliplatin
hematological	prostate	0.00537065	oxaliplatin
hematological	sarcoma	1.61706e-06	oxaliplatin
liver	bladder	1	oxaliplatin
liver	brain	1	oxaliplatin
liver	breast	1	oxaliplatin
liver	colon	1	oxaliplatin
liver	hematological	1	oxaliplatin
liver	liver	1	oxaliplatin
liver	lung	1	oxaliplatin
liver	melanoma	1	oxaliplatin
liver	ovary	1	oxaliplatin
liver	pancreas	1	oxaliplatin
liver	prostate	0.0142891	oxaliplatin
liver	sarcoma	0.00161628	oxaliplatin
lung	bladder	1	oxaliplatin
lung	brain	1	oxaliplatin
lung	breast	1	oxaliplatin
lung	colon	1	oxaliplatin
lung	hematological	1	oxaliplatin
lung	liver	1	oxaliplatin
lung	lung	1	oxaliplatin
lung	melanoma	1	oxaliplatin
lung	ovary	1	oxaliplatin
lung	pancreas	1	oxaliplatin
lung	prostate	0.466488	oxaliplatin
lung	sarcoma	0.065531	oxaliplatin
melanoma	bladder	1	oxaliplatin
melanoma	brain	1	oxaliplatin
melanoma	breast	1	oxaliplatin
melanoma	colon	1	oxaliplatin
melanoma	hematological	1	oxaliplatin
melanoma	liver	1	oxaliplatin
melanoma	lung	1	oxaliplatin
melanoma	melanoma	1	oxaliplatin
melanoma	ovary	1	oxaliplatin
melanoma	pancreas	1	oxaliplatin
melanoma	prostate	1	oxaliplatin
melanoma	sarcoma	1	oxaliplatin
ovary	bladder	1	oxaliplatin
ovary	brain	1	oxaliplatin
ovary	breast	1	oxaliplatin
ovary	colon	1	oxaliplatin
ovary	hematological	1	oxaliplatin
ovary	liver	1	oxaliplatin
ovary	lung	1	oxaliplatin
ovary	melanoma	1	oxaliplatin
ovary	ovary	1	oxaliplatin
ovary	pancreas	1	oxaliplatin
ovary	prostate	0.182654	oxaliplatin
ovary	sarcoma	0.0219321	oxaliplatin
pancreas	bladder	1	oxaliplatin
pancreas	brain	1	oxaliplatin
pancreas	breast	1	oxaliplatin
pancreas	colon	1	oxaliplatin
pancreas	hematological	1	oxaliplatin
pancreas	liver	1	oxaliplatin
pancreas	lung	1	oxaliplatin
pancreas	melanoma	1	oxaliplatin
pancreas	ovary	1	oxaliplatin
pancreas	pancreas	1	oxaliplatin
pancreas	prostate	0.763085	oxaliplatin
pancreas	sarcoma	0.0976777	oxaliplatin
prostate	bladder	1	oxaliplatin
prostate	brain	1	oxaliplatin
prostate	breast	0.269487	oxaliplatin
prostate	colon	0.705123	oxaliplatin
prostate	hematological	0.00537065	oxaliplatin
prostate	liver	0.0142891	oxaliplatin
prostate	lung	0.466488	oxaliplatin
prostate	melanoma	1	oxaliplatin
prostate	ovary	0.182654	oxaliplatin
prostate	pancreas	0.763085	oxaliplatin
prostate	prostate	1	oxaliplatin
prostate	sarcoma	1	oxaliplatin
sarcoma	bladder	1	oxaliplatin
sarcoma	brain	1	oxaliplatin
sarcoma	breast	0.0206161	oxaliplatin
sarcoma	colon	0.0522322	oxaliplatin
sarcoma	hematological	1.61706e-06	oxaliplatin
sarcoma	liver	0.00161628	oxaliplatin
sarcoma	lung	0.065531	oxaliplatin
sarcoma	melanoma	1	oxaliplatin
sarcoma	ovary	0.0219321	oxaliplatin
sarcoma	pancreas	0.0976777	oxaliplatin
sarcoma	prostate	1	oxaliplatin
sarcoma	sarcoma	1	oxaliplatin
bladder	bladder	1	peposertib
bladder	brain	1	peposertib
bladder	breast	0.0922645	peposertib
bladder	colon	1	peposertib
bladder	hematological	8.76645e-05	peposertib
bladder	liver	1	peposertib
bladder	lung	0.188994	peposertib
bladder	melanoma	1	peposertib
bladder	ovary	0.000224532	peposertib
bladder	pancreas	1	peposertib
bladder	prostate	0.224298	peposertib
bladder	sarcoma	1	peposertib
brain	bladder	1	peposertib
brain	brain	1	peposertib
brain	breast	1	peposertib
brain	colon	1	peposertib
brain	hematological	1	peposertib
brain	liver	1	peposertib
brain	lung	1	peposertib
brain	melanoma	1	peposertib
brain	ovary	1	peposertib
brain	pancreas	1	peposertib
brain	prostate	1	peposertib
brain	sarcoma	1	peposertib
breast	bladder	0.0922645	peposertib
breast	brain	1	peposertib
breast	breast	1	peposertib
breast	colon	1	peposertib
breast	hematological	1	peposertib
breast	liver	1	peposertib
breast	lung	1	peposertib
breast	melanoma	1	peposertib
breast	ovary	1	peposertib
breast	pancreas	1	peposertib
breast	prostate	1	peposertib
breast	sarcoma	1	peposertib
colon	bladder	1	peposertib
colon	brain	1	peposertib
colon	breast	1	peposertib
colon	colon	1	peposertib
colon	hematological	0.0195296	peposertib
colon	liver	1	peposertib
colon	lung	1	peposertib
colon	melanoma	1	peposertib
colon	ovary	0.0419445	peposertib
colon	pancreas	1	peposertib
colon	prostate	1	peposertib
colon	sarcoma	1	peposertib
hematological	bladder	8.76645e-05	peposertib
hematological	brain	1	peposertib
hematological	breast	1	peposertib
hematological	colon	0.0195296	peposertib
hematological	hematological	1	peposertib
hematological	liver	0.176503	peposertib
hematological	lung	1	peposertib
hematological	melanoma	0.276647	peposertib
hematological	ovary	1	peposertib
hematological	pancreas	0.578837	peposertib
hematological	prostate	1	peposertib
hematological	sarcoma	0.00833515	peposertib
liver	bladder	1	peposertib
liver	brain	1	peposertib
liver	breast	1	peposertib
liver	colon	1	peposertib
liver	hematological	0.176503	peposertib
liver	liver	1	peposertib
liver	lung	1	peposertib
liver	melanoma	1	peposertib
liver	ovary	0.161021	peposertib
liver	pancreas	1	peposertib
liver	prostate	1	peposertib
liver	sarcoma	1	peposertib
lung	bladder	0.188994	peposertib
lung	brain	1	peposertib
lung	breast	1	peposertib
lung	colon	1	peposertib
lung	hematological	1	peposertib
lung	liver	1	peposertib
lung	lung	1	peposertib
lung	melanoma	1	peposertib
lung	ovary	1	peposertib
lung	pancreas	1	peposertib
lung	prostate	1	peposertib
lung	sarcoma	1	peposertib
melanoma	bladder	1	peposertib
melanoma	brain	1	peposertib
melanoma	breast	1	peposertib
melanoma	colon	1	peposertib
melanoma	hematological	0.276647	peposertib
melanoma	liver	1	peposertib
melanoma	lung	1	peposertib
melanoma	melanoma	1	peposertib
melanoma	ovary	0.265436	peposertib
melanoma	pancreas	1	peposertib
melanoma	prostate	1	peposertib
melanoma	sarcoma	1	peposertib
ovary	bladder	0.000224532	peposertib
ovary	brain	1	peposertib
ovary	breast	1	peposertib
ovary	colon	0.0419445	peposertib
ovary	hematological	1	peposertib
ovary	liver	0.161021	peposertib
ovary	lung	1	peposertib
ovary	melanoma	0.265436	peposertib
ovary	ovary	1	peposertib
ovary	pancreas	0.585751	peposertib
ovary	prostate	1	peposertib
ovary	sarcoma	0.0244397	peposertib
pancreas	bladder	1	peposertib
pancreas	brain	1	peposertib
pancreas	breast	1	peposertib
pancreas	colon	1	peposertib
pancreas	hematological	0.578837	peposertib
pancreas	liver	1	peposertib
pancreas	lung	1	peposertib
pancreas	melanoma	1	peposertib
pancreas	ovary	0.585751	peposertib
pancreas	pancreas	1	peposertib
pancreas	prostate	1	peposertib
pancreas	sarcoma	1	peposertib
prostate	bladder	0.224298	peposertib
prostate	brain	1	peposertib
prostate	breast	1	peposertib
prostate	colon	1	peposertib
prostate	hematological	1	peposertib
prostate	liver	1	peposertib
prostate	lung	1	peposertib
prostate	melanoma	1	peposertib
prostate	ovary	1	peposertib
prostate	pancreas	1	peposertib
prostate	prostate	1	peposertib
prostate	sarcoma	1	peposertib
sarcoma	bladder	1	peposertib
sarcoma	brain	1	peposertib
sarcoma	breast	1	peposertib
sarcoma	colon	1	peposertib
sarcoma	hematological	0.00833515	peposertib
sarcoma	liver	1	peposertib
sarcoma	lung	1	peposertib
sarcoma	melanoma	1	peposertib
sarcoma	ovary	0.0244397	peposertib
sarcoma	pancreas	1	peposertib
sarcoma	prostate	1	peposertib
sarcoma	sarcoma	1	peposertib
bladder	bladder	1	prexasertib
bladder	brain	1	prexasertib
bladder	breast	1	prexasertib
bladder	colon	1	prexasertib
bladder	hematological	1	prexasertib
bladder	liver	1	prexasertib
bladder	lung	0.0242165	prexasertib
bladder	melanoma	1	prexasertib
bladder	ovary	1	prexasertib
bladder	pancreas	1	prexasertib
bladder	prostate	1	prexasertib
bladder	sarcoma	1	prexasertib
brain	bladder	1	prexasertib
brain	brain	1	prexasertib
brain	breast	1	prexasertib
brain	colon	1	prexasertib
brain	hematological	1	prexasertib
brain	liver	1	prexasertib
brain	lung	1	prexasertib
brain	melanoma	1	prexasertib
brain	ovary	1	prexasertib
brain	pancreas	1	prexasertib
brain	prostate	1	prexasertib
brain	sarcoma	1	prexasertib
breast	bladder	1	prexasertib
breast	brain	1	prexasertib
breast	breast	1	prexasertib
breast	colon	1	prexasertib
breast	hematological	1	prexasertib
breast	liver	1	prexasertib
breast	lung	0.058754	prexasertib
breast	melanoma	1	prexasertib
breast	ovary	1	prexasertib
breast	pancreas	1	prexasertib
breast	prostate	1	prexasertib
breast	sarcoma	1	prexasertib
colon	bladder	1	prexasertib
colon	brain	1	prexasertib
colon	breast	1	prexasertib
colon	colon	1	prexasertib
colon	hematological	1	prexasertib
colon	liver	1	prexasertib
colon	lung	1	prexasertib
colon	melanoma	1	prexasertib
colon	ovary	1	prexasertib
colon	pancreas	1	prexasertib
colon	prostate	1	prexasertib
colon	sarcoma	1	prexasertib
hematological	bladder	1	prexasertib
hematological	brain	1	prexasertib
hematological	breast	1	prexasertib
hematological	colon	1	prexasertib
hematological	hematological	1	prexasertib
hematological	liver	1	prexasertib
hematological	lung	0.0213821	prexasertib
hematological	melanoma	1	prexasertib
hematological	ovary	1	prexasertib
hematological	pancreas	1	prexasertib
hematological	prostate	1	prexasertib
hematological	sarcoma	1	prexasertib
liver	bladder	1	prexasertib
liver	brain	1	prexasertib
liver	breast	1	prexasertib
liver	colon	1	prexasertib
liver	hematological	1	prexasertib
liver	liver	1	prexasertib
liver	lung	1	prexasertib
liver	melanoma	1	prexasertib
liver	ovary	1	prexasertib
liver	pancreas	1	prexasertib
liver	prostate	1	prexasertib
liver	sarcoma	1	prexasertib
lung	bladder	0.0242165	prexasertib
lung	brain	1	prexasertib
lung	breast	0.058754	prexasertib
lung	colon	1	prexasertib
lung	hematological	0.0213821	prexasertib
lung	liver	1	prexasertib
lung	lung	1	prexasertib
lung	melanoma	1	prexasertib
lung	ovary	0.0126513	prexasertib
lung	pancreas	0.153355	prexasertib
lung	prostate	1	prexasertib
lung	sarcoma	0.381218	prexasertib
melanoma	bladder	1	prexasertib
melanoma	brain	1	prexasertib
melanoma	breast	1	prexasertib
melanoma	colon	1	prexasertib
melanoma	hematological	1	prexasertib
melanoma	liver	1	prexasertib
melanoma	lung	1	prexasertib
melanoma	melanoma	1	prexasertib
melanoma	ovary	1	prexasertib
melanoma	pancreas	1	prexasertib
melanoma	prostate	1	prexasertib
melanoma	sarcoma	1	prexasertib
ovary	bladder	1	prexasertib
ovary	brain	1	prexasertib
ovary	breast	1	prexasertib
ovary	colon	1	prexasertib
ovary	hematological	1	prexasertib
ovary	liver	1	prexasertib
ovary	lung	0.0126513	prexasertib
ovary	melanoma	1	prexasertib
ovary	ovary	1	prexasertib
ovary	pancreas	1	prexasertib
ovary	prostate	1	prexasertib
ovary	sarcoma	1	prexasertib
pancreas	bladder	1	prexasertib
pancreas	brain	1	prexasertib
pancreas	breast	1	prexasertib
pancreas	colon	1	prexasertib
pancreas	hematological	1	prexasertib
pancreas	liver	1	prexasertib
pancreas	lung	0.153355	prexasertib
pancreas	melanoma	1	prexasertib
pancreas	ovary	1	prexasertib
pancreas	pancreas	1	prexasertib
pancreas	prostate	1	prexasertib
pancreas	sarcoma	1	prexasertib
prostate	bladder	1	prexasertib
prostate	brain	1	prexasertib
prostate	breast	1	prexasertib
prostate	colon	1	prexasertib
prostate	hematological	1	prexasertib
prostate	liver	1	prexasertib
prostate	lung	1	prexasertib
prostate	melanoma	1	prexasertib
prostate	ovary	1	prexasertib
prostate	pancreas	1	prexasertib
prostate	prostate	1	prexasertib
prostate	sarcoma	1	prexasertib
sarcoma	bladder	1	prexasertib
sarcoma	brain	1	prexasertib
sarcoma	breast	1	prexasertib
sarcoma	colon	1	prexasertib
sarcoma	hematological	1	prexasertib
sarcoma	liver	1	prexasertib
sarcoma	lung	0.381218	prexasertib
sarcoma	melanoma	1	prexasertib
sarcoma	ovary	1	prexasertib
sarcoma	pancreas	1	prexasertib
sarcoma	prostate	1	prexasertib
sarcoma	sarcoma	1	prexasertib
brain	brain	1	ulixertinib
brain	breast	1	ulixertinib
brain	colon	1	ulixertinib
brain	hematological	1	ulixertinib
brain	liver	1	ulixertinib
brain	lung	1	ulixertinib
brain	melanoma	1	ulixertinib
brain	ovary	1	ulixertinib
brain	pancreas	1	ulixertinib
brain	prostate	1	ulixertinib
brain	sarcoma	1	ulixertinib
breast	brain	1	ulixertinib
breast	breast	1	ulixertinib
breast	colon	0.0355499	ulixertinib
breast	hematological	1	ulixertinib
breast	liver	1	ulixertinib
breast	lung	1	ulixertinib
breast	melanoma	1	ulixertinib
breast	ovary	0.917431	ulixertinib
breast	pancreas	1	ulixertinib
breast	prostate	1	ulixertinib
breast	sarcoma	1	ulixertinib
colon	brain	1	ulixertinib
colon	breast	0.0355499	ulixertinib
colon	colon	1	ulixertinib
colon	hematological	0.0557041	ulixertinib
colon	liver	1	ulixertinib
colon	lung	1	ulixertinib
colon	melanoma	0.011972	ulixertinib
colon	ovary	1	ulixertinib
colon	pancreas	0.606125	ulixertinib
colon	prostate	1	ulixertinib
colon	sarcoma	0.00477362	ulixertinib
hematological	brain	1	ulixertinib
hematological	breast	1	ulixertinib
hematological	colon	0.0557041	ulixertinib
hematological	hematological	1	ulixertinib
hematological	liver	1	ulixertinib
hematological	lung	1	ulixertinib
hematological	melanoma	1	ulixertinib
hematological	ovary	1	ulixertinib
hematological	pancreas	1	ulixertinib
hematological	prostate	1	ulixertinib
hematological	sarcoma	1	ulixertinib
liver	brain	1	ulixertinib
liver	breast	1	ulixertinib
liver	colon	1	ulixertinib
liver	hematological	1	ulixertinib
liver	liver	1	ulixertinib
liver	lung	1	ulixertinib
liver	melanoma	1	ulixertinib
liver	ovary	1	ulixertinib
liver	pancreas	1	ulixertinib
liver	prostate	1	ulixertinib
liver	sarcoma	1	ulixertinib
lung	brain	1	ulixertinib
lung	breast	1	ulixertinib
lung	colon	1	ulixertinib
lung	hematological	1	ulixertinib
lung	liver	1	ulixertinib
lung	lung	1	ulixertinib
lung	melanoma	1	ulixertinib
lung	ovary	1	ulixertinib
lung	pancreas	1	ulixertinib
lung	prostate	1	ulixertinib
lung	sarcoma	1	ulixertinib
melanoma	brain	1	ulixertinib
melanoma	breast	1	ulixertinib
melanoma	colon	0.011972	ulixertinib
melanoma	hematological	1	ulixertinib
melanoma	liver	1	ulixertinib
melanoma	lung	1	ulixertinib
melanoma	melanoma	1	ulixertinib
melanoma	ovary	0.188907	ulixertinib
melanoma	pancreas	1	ulixertinib
melanoma	prostate	1	ulixertinib
melanoma	sarcoma	1	ulixertinib
ovary	brain	1	ulixertinib
ovary	breast	0.917431	ulixertinib
ovary	colon	1	ulixertinib
ovary	hematological	1	ulixertinib
ovary	liver	1	ulixertinib
ovary	lung	1	ulixertinib
ovary	melanoma	0.188907	ulixertinib
ovary	ovary	1	ulixertinib
ovary	pancreas	1	ulixertinib
ovary	prostate	1	ulixertinib
ovary	sarcoma	0.907208	ulixertinib
pancreas	brain	1	ulixertinib
pancreas	breast	1	ulixertinib
pancreas	colon	0.606125	ulixertinib
pancreas	hematological	1	ulixertinib
pancreas	liver	1	ulixertinib
pancreas	lung	1	ulixertinib
pancreas	melanoma	1	ulixertinib
pancreas	ovary	1	ulixertinib
pancreas	pancreas	1	ulixertinib
pancreas	prostate	1	ulixertinib
pancreas	sarcoma	1	ulixertinib
prostate	brain	1	ulixertinib
prostate	breast	1	ulixertinib
prostate	colon	1	ulixertinib
prostate	hematological	1	ulixertinib
prostate	liver	1	ulixertinib
prostate	lung	1	ulixertinib
prostate	melanoma	1	ulixertinib
prostate	ovary	1	ulixertinib
prostate	pancreas	1	ulixertinib
prostate	prostate	1	ulixertinib
prostate	sarcoma	1	ulixertinib
sarcoma	brain	1	ulixertinib
sarcoma	breast	1	ulixertinib
sarcoma	colon	0.00477362	ulixertinib
sarcoma	hematological	1	ulixertinib
sarcoma	liver	1	ulixertinib
sarcoma	lung	1	ulixertinib
sarcoma	melanoma	1	ulixertinib
sarcoma	ovary	0.907208	ulixertinib
sarcoma	pancreas	1	ulixertinib
sarcoma	prostate	1	ulixertinib
sarcoma	sarcoma	1	ulixertinib

## Sheet: Supplementary Data 4-5
tissue_1	tissue_2	p-val	drug
bladder	bladder	0.944	M3541
bladder	brain	0.594	M3541
bladder	breast	0.878	M3541
bladder	colon	0.877	M3541
bladder	hematological	0.868	M3541
bladder	liver	0.642	M3541
bladder	lung	0.467	M3541
bladder	melanoma	0.088	M3541
bladder	ovary	0.874	M3541
bladder	pancreas	0.007	M3541
bladder	prostate	0.762	M3541
bladder	sarcoma	0.915	M3541
brain	bladder	0.583	M3541
brain	brain	0.93	M3541
brain	breast	0.323	M3541
brain	colon	0.801	M3541
brain	hematological	0.317	M3541
brain	liver	0.09	M3541
brain	lung	0.927	M3541
brain	melanoma	0.524	M3541
brain	ovary	0.311	M3541
brain	pancreas	0.415	M3541
brain	prostate	0.931	M3541
brain	sarcoma	0.394	M3541
breast	bladder	0.884	M3541
breast	brain	0.302	M3541
breast	breast	0.95	M3541
breast	colon	0.673	M3541
breast	hematological	0.948	M3541
breast	liver	0.778	M3541
breast	lung	0.182	M3541
breast	melanoma	0.035	M3541
breast	ovary	0.935	M3541
breast	pancreas	0.002	M3541
breast	prostate	0.619	M3541
breast	sarcoma	0.908	M3541
colon	bladder	0.882	M3541
colon	brain	0.772	M3541
colon	breast	0.64	M3541
colon	colon	0.937	M3541
colon	hematological	0.692	M3541
colon	liver	0.304	M3541
colon	lung	0.704	M3541
colon	melanoma	0.206	M3541
colon	ovary	0.688	M3541
colon	pancreas	0.039	M3541
colon	prostate	0.845	M3541
colon	sarcoma	0.762	M3541
hematological	bladder	0.88	M3541
hematological	brain	0.306	M3541
hematological	breast	0.946	M3541
hematological	colon	0.695	M3541
hematological	hematological	0.945	M3541
hematological	liver	0.812	M3541
hematological	lung	0.172	M3541
hematological	melanoma	0.025	M3541
hematological	ovary	0.938	M3541
hematological	pancreas	0.001	M3541
hematological	prostate	0.621	M3541
hematological	sarcoma	0.912	M3541
liver	bladder	0.597	M3541
liver	brain	0.111	M3541
liver	breast	0.768	M3541
liver	colon	0.313	M3541
liver	hematological	0.819	M3541
liver	liver	0.94	M3541
liver	lung	0.051	M3541
liver	melanoma	0.004	M3541
liver	ovary	0.789	M3541
liver	pancreas	0	M3541
liver	prostate	0.373	M3541
liver	sarcoma	0.631	M3541
lung	bladder	0.463	M3541
lung	brain	0.929	M3541
lung	breast	0.198	M3541
lung	colon	0.682	M3541
lung	hematological	0.183	M3541
lung	liver	0.068	M3541
lung	lung	0.953	M3541
lung	melanoma	0.566	M3541
lung	ovary	0.172	M3541
lung	pancreas	0.418	M3541
lung	prostate	0.931	M3541
lung	sarcoma	0.267	M3541
melanoma	bladder	0.098	M3541
melanoma	brain	0.576	M3541
melanoma	breast	0.031	M3541
melanoma	colon	0.189	M3541
melanoma	hematological	0.029	M3541
melanoma	liver	0.007	M3541
melanoma	lung	0.546	M3541
melanoma	melanoma	0.928	M3541
melanoma	ovary	0.034	M3541
melanoma	pancreas	0.94	M3541
melanoma	prostate	0.773	M3541
melanoma	sarcoma	0.043	M3541
ovary	bladder	0.865	M3541
ovary	brain	0.34	M3541
ovary	breast	0.934	M3541
ovary	colon	0.676	M3541
ovary	hematological	0.942	M3541
ovary	liver	0.778	M3541
ovary	lung	0.189	M3541
ovary	melanoma	0.035	M3541
ovary	ovary	0.939	M3541
ovary	pancreas	0.006	M3541
ovary	prostate	0.586	M3541
ovary	sarcoma	0.918	M3541
pancreas	bladder	0.022	M3541
pancreas	brain	0.448	M3541
pancreas	breast	0.003	M3541
pancreas	colon	0.06	M3541
pancreas	hematological	0.002	M3541
pancreas	liver	0	M3541
pancreas	lung	0.439	M3541
pancreas	melanoma	0.93	M3541
pancreas	ovary	0.003	M3541
pancreas	pancreas	0.938	M3541
pancreas	prostate	0.788	M3541
pancreas	sarcoma	0.005	M3541
prostate	bladder	0.755	M3541
prostate	brain	0.916	M3541
prostate	breast	0.64	M3541
prostate	colon	0.85	M3541
prostate	hematological	0.589	M3541
prostate	liver	0.375	M3541
prostate	lung	0.929	M3541
prostate	melanoma	0.768	M3541
prostate	ovary	0.635	M3541
prostate	pancreas	0.805	M3541
prostate	prostate	0.936	M3541
prostate	sarcoma	0.682	M3541
sarcoma	bladder	0.925	M3541
sarcoma	brain	0.391	M3541
sarcoma	breast	0.908	M3541
sarcoma	colon	0.769	M3541
sarcoma	hematological	0.928	M3541
sarcoma	liver	0.622	M3541
sarcoma	lung	0.254	M3541
sarcoma	melanoma	0.057	M3541
sarcoma	ovary	0.918	M3541
sarcoma	pancreas	0.001	M3541
sarcoma	prostate	0.698	M3541
sarcoma	sarcoma	0.965	M3541
bladder	bladder	0.885	M4076
bladder	brain	0.575	M4076
bladder	breast	0.846	M4076
bladder	colon	0	M4076
bladder	hematological	0.339	M4076
bladder	liver	0.832	M4076
bladder	lung	0.011	M4076
bladder	melanoma	0	M4076
bladder	ovary	0.756	M4076
bladder	pancreas	0.342	M4076
bladder	prostate	0.048	M4076
bladder	sarcoma	0.925	M4076
brain	bladder	0.627	M4076
brain	brain	0.902	M4076
brain	breast	0.541	M4076
brain	colon	0.817	M4076
brain	hematological	0.185	M4076
brain	liver	0.775	M4076
brain	lung	0.778	M4076
brain	melanoma	0.417	M4076
brain	ovary	0.502	M4076
brain	pancreas	0.884	M4076
brain	prostate	0.828	M4076
brain	sarcoma	0.685	M4076
breast	bladder	0.858	M4076
breast	brain	0.504	M4076
breast	breast	0.93	M4076
breast	colon	0.001	M4076
breast	hematological	0.575	M4076
breast	liver	0.812	M4076
breast	lung	0.015	M4076
breast	melanoma	0	M4076
breast	ovary	0.873	M4076
breast	pancreas	0.281	M4076
breast	prostate	0.056	M4076
breast	sarcoma	0.891	M4076
colon	bladder	0.001	M4076
colon	brain	0.77	M4076
colon	breast	0.001	M4076
colon	colon	0.939	M4076
colon	hematological	0.004	M4076
colon	liver	0.453	M4076
colon	lung	0.898	M4076
colon	melanoma	0.502	M4076
colon	ovary	0.035	M4076
colon	pancreas	0.878	M4076
colon	prostate	0.89	M4076
colon	sarcoma	0.076	M4076
hematological	bladder	0.342	M4076
hematological	brain	0.199	M4076
hematological	breast	0.591	M4076
hematological	colon	0.002	M4076
hematological	hematological	0.933	M4076
hematological	liver	0.389	M4076
hematological	lung	0.004	M4076
hematological	melanoma	0	M4076
hematological	ovary	0.722	M4076
hematological	pancreas	0.064	M4076
hematological	prostate	0.018	M4076
hematological	sarcoma	0.4	M4076
liver	bladder	0.815	M4076
liver	brain	0.766	M4076
liver	breast	0.78	M4076
liver	colon	0.455	M4076
liver	hematological	0.389	M4076
liver	liver	0.859	M4076
liver	lung	0.464	M4076
liver	melanoma	0.172	M4076
liver	ovary	0.752	M4076
liver	pancreas	0.685	M4076
liver	prostate	0.531	M4076
liver	sarcoma	0.886	M4076
lung	bladder	0.01	M4076
lung	brain	0.784	M4076
lung	breast	0.017	M4076
lung	colon	0.915	M4076
lung	hematological	0.012	M4076
lung	liver	0.434	M4076
lung	lung	0.918	M4076
lung	melanoma	0.584	M4076
lung	ovary	0.05	M4076
lung	pancreas	0.854	M4076
lung	prostate	0.859	M4076
lung	sarcoma	0.088	M4076
melanoma	bladder	0	M4076
melanoma	brain	0.401	M4076
melanoma	breast	0	M4076
melanoma	colon	0.54	M4076
melanoma	hematological	0	M4076
melanoma	liver	0.182	M4076
melanoma	lung	0.594	M4076
melanoma	melanoma	0.897	M4076
melanoma	ovary	0.001	M4076
melanoma	pancreas	0.475	M4076
melanoma	prostate	0.41	M4076
melanoma	sarcoma	0.006	M4076
ovary	bladder	0.787	M4076
ovary	brain	0.478	M4076
ovary	breast	0.86	M4076
ovary	colon	0.032	M4076
ovary	hematological	0.731	M4076
ovary	liver	0.752	M4076
ovary	lung	0.049	M4076
ovary	melanoma	0	M4076
ovary	ovary	0.915	M4076
ovary	pancreas	0.293	M4076
ovary	prostate	0.117	M4076
ovary	sarcoma	0.796	M4076
pancreas	bladder	0.339	M4076
pancreas	brain	0.871	M4076
pancreas	breast	0.256	M4076
pancreas	colon	0.879	M4076
pancreas	hematological	0.068	M4076
pancreas	liver	0.686	M4076
pancreas	lung	0.849	M4076
pancreas	melanoma	0.458	M4076
pancreas	ovary	0.277	M4076
pancreas	pancreas	0.912	M4076
pancreas	prostate	0.89	M4076
pancreas	sarcoma	0.491	M4076
prostate	bladder	0.045	M4076
prostate	brain	0.83	M4076
prostate	breast	0.045	M4076
prostate	colon	0.891	M4076
prostate	hematological	0.02	M4076
prostate	liver	0.523	M4076
prostate	lung	0.865	M4076
prostate	melanoma	0.408	M4076
prostate	ovary	0.111	M4076
prostate	pancreas	0.893	M4076
prostate	prostate	0.876	M4076
prostate	sarcoma	0.213	M4076
sarcoma	bladder	0.926	M4076
sarcoma	brain	0.673	M4076
sarcoma	breast	0.882	M4076
sarcoma	colon	0.078	M4076
sarcoma	hematological	0.422	M4076
sarcoma	liver	0.876	M4076
sarcoma	lung	0.091	M4076
sarcoma	melanoma	0.01	M4076
sarcoma	ovary	0.823	M4076
sarcoma	pancreas	0.512	M4076
sarcoma	prostate	0.219	M4076
sarcoma	sarcoma	0.935	M4076
brain	brain	0.741	THZ1
brain	breast	0.255	THZ1
brain	colon	0.816	THZ1
brain	hematological	0.656	THZ1
brain	liver	0	THZ1
brain	lung	0	THZ1
brain	melanoma	0	THZ1
brain	ovary	0	THZ1
brain	pancreas	0.601	THZ1
brain	prostate	0	THZ1
brain	sarcoma	0.219	THZ1
breast	brain	0.262	THZ1
breast	breast	0.875	THZ1
breast	colon	0.894	THZ1
breast	hematological	0.721	THZ1
breast	liver	0	THZ1
breast	lung	0	THZ1
breast	melanoma	0	THZ1
breast	ovary	0	THZ1
breast	pancreas	0.444	THZ1
breast	prostate	0.808	THZ1
breast	sarcoma	0.502	THZ1
colon	brain	0.825	THZ1
colon	breast	0.888	THZ1
colon	colon	0.934	THZ1
colon	hematological	0.758	THZ1
colon	liver	0	THZ1
colon	lung	0	THZ1
colon	melanoma	0	THZ1
colon	ovary	0.157	THZ1
colon	pancreas	0.774	THZ1
colon	prostate	0.876	THZ1
colon	sarcoma	0.568	THZ1
hematological	brain	0.656	THZ1
hematological	breast	0.727	THZ1
hematological	colon	0.78	THZ1
hematological	hematological	0.929	THZ1
hematological	liver	0.297	THZ1
hematological	lung	0	THZ1
hematological	melanoma	0	THZ1
hematological	ovary	0.801	THZ1
hematological	pancreas	0.47	THZ1
hematological	prostate	0.747	THZ1
hematological	sarcoma	0.905	THZ1
liver	brain	0	THZ1
liver	breast	0	THZ1
liver	colon	0.001	THZ1
liver	hematological	0.295	THZ1
liver	liver	0.765	THZ1
liver	lung	0	THZ1
liver	melanoma	0	THZ1
liver	ovary	0	THZ1
liver	pancreas	0	THZ1
liver	prostate	0	THZ1
liver	sarcoma	0.036	THZ1
lung	brain	0	THZ1
lung	breast	0	THZ1
lung	colon	0.002	THZ1
lung	hematological	0	THZ1
lung	liver	0	THZ1
lung	lung	0.871	THZ1
lung	melanoma	0.008	THZ1
lung	ovary	0	THZ1
lung	pancreas	0.068	THZ1
lung	prostate	0	THZ1
lung	sarcoma	0	THZ1
melanoma	brain	0	THZ1
melanoma	breast	0	THZ1
melanoma	colon	0	THZ1
melanoma	hematological	0	THZ1
melanoma	liver	0	THZ1
melanoma	lung	0.011	THZ1
melanoma	melanoma	0.779	THZ1
melanoma	ovary	0	THZ1
melanoma	pancreas	0.007	THZ1
melanoma	prostate	0	THZ1
melanoma	sarcoma	0	THZ1
ovary	brain	0	THZ1
ovary	breast	0	THZ1
ovary	colon	0.167	THZ1
ovary	hematological	0.793	THZ1
ovary	liver	0	THZ1
ovary	lung	0	THZ1
ovary	melanoma	0	THZ1
ovary	ovary	0.748	THZ1
ovary	pancreas	0.044	THZ1
ovary	prostate	0	THZ1
ovary	sarcoma	0.847	THZ1
pancreas	brain	0.569	THZ1
pancreas	breast	0.456	THZ1
pancreas	colon	0.758	THZ1
pancreas	hematological	0.456	THZ1
pancreas	liver	0	THZ1
pancreas	lung	0.082	THZ1
pancreas	melanoma	0.008	THZ1
pancreas	ovary	0.039	THZ1
pancreas	pancreas	0.917	THZ1
pancreas	prostate	0.404	THZ1
pancreas	sarcoma	0.213	THZ1
prostate	brain	0	THZ1
prostate	breast	0.776	THZ1
prostate	colon	0.866	THZ1
prostate	hematological	0.767	THZ1
prostate	liver	0	THZ1
prostate	lung	0	THZ1
prostate	melanoma	0	THZ1
prostate	ovary	0	THZ1
prostate	pancreas	0.44	THZ1
prostate	prostate	0.738	THZ1
prostate	sarcoma	0.546	THZ1
sarcoma	brain	0.211	THZ1
sarcoma	breast	0.522	THZ1
sarcoma	colon	0.582	THZ1
sarcoma	hematological	0.911	THZ1
sarcoma	liver	0.034	THZ1
sarcoma	lung	0	THZ1
sarcoma	melanoma	0	THZ1
sarcoma	ovary	0.834	THZ1
sarcoma	pancreas	0.203	THZ1
sarcoma	prostate	0.538	THZ1
sarcoma	sarcoma	0.921	THZ1
bladder	bladder	0.93	doxorubicin
bladder	brain	0.817	doxorubicin
bladder	breast	0.933	doxorubicin
bladder	colon	0.367	doxorubicin
bladder	hematological	0.002	doxorubicin
bladder	liver	0.409	doxorubicin
bladder	lung	0.846	doxorubicin
bladder	melanoma	0.787	doxorubicin
bladder	ovary	0.735	doxorubicin
bladder	pancreas	0.897	doxorubicin
bladder	prostate	0.098	doxorubicin
bladder	sarcoma	0.177	doxorubicin
brain	bladder	0.832	doxorubicin
brain	brain	0.914	doxorubicin
brain	breast	0.874	doxorubicin
brain	colon	0.799	doxorubicin
brain	hematological	0	doxorubicin
brain	liver	0.214	doxorubicin
brain	lung	0.928	doxorubicin
brain	melanoma	0.919	doxorubicin
brain	ovary	0.868	doxorubicin
brain	pancreas	0.914	doxorubicin
brain	prostate	0.565	doxorubicin
brain	sarcoma	0.06	doxorubicin
breast	bladder	0.925	doxorubicin
breast	brain	0.87	doxorubicin
breast	breast	0.936	doxorubicin
breast	colon	0.669	doxorubicin
breast	hematological	0.074	doxorubicin
breast	liver	0.631	doxorubicin
breast	lung	0.904	doxorubicin
breast	melanoma	0.865	doxorubicin
breast	ovary	0.785	doxorubicin
breast	pancreas	0.902	doxorubicin
breast	prostate	0.437	doxorubicin
breast	sarcoma	0.463	doxorubicin
colon	bladder	0.373	doxorubicin
colon	brain	0.788	doxorubicin
colon	breast	0.675	doxorubicin
colon	colon	0.946	doxorubicin
colon	hematological	0	doxorubicin
colon	liver	0.028	doxorubicin
colon	lung	0.852	doxorubicin
colon	melanoma	0.881	doxorubicin
colon	ovary	0.912	doxorubicin
colon	pancreas	0.803	doxorubicin
colon	prostate	0.835	doxorubicin
colon	sarcoma	0.007	doxorubicin
hematological	bladder	0.001	doxorubicin
hematological	brain	0	doxorubicin
hematological	breast	0.079	doxorubicin
hematological	colon	0	doxorubicin
hematological	hematological	0.961	doxorubicin
hematological	liver	0.62	doxorubicin
hematological	lung	0.011	doxorubicin
hematological	melanoma	0.074	doxorubicin
hematological	ovary	0.036	doxorubicin
hematological	pancreas	0.056	doxorubicin
hematological	prostate	0	doxorubicin
hematological	sarcoma	0.612	doxorubicin
liver	bladder	0.454	doxorubicin
liver	brain	0.19	doxorubicin
liver	breast	0.63	doxorubicin
liver	colon	0.022	doxorubicin
liver	hematological	0.601	doxorubicin
liver	liver	0.911	doxorubicin
liver	lung	0.389	doxorubicin
liver	melanoma	0.426	doxorubicin
liver	ovary	0.289	doxorubicin
liver	pancreas	0.553	doxorubicin
liver	prostate	0	doxorubicin
liver	sarcoma	0.887	doxorubicin
lung	bladder	0.869	doxorubicin
lung	brain	0.916	doxorubicin
lung	breast	0.923	doxorubicin
lung	colon	0.833	doxorubicin
lung	hematological	0.021	doxorubicin
lung	liver	0.377	doxorubicin
lung	lung	0.946	doxorubicin
lung	melanoma	0.931	doxorubicin
lung	ovary	0.847	doxorubicin
lung	pancreas	0.93	doxorubicin
lung	prostate	0.649	doxorubicin
lung	sarcoma	0.183	doxorubicin
melanoma	bladder	0.821	doxorubicin
melanoma	brain	0.905	doxorubicin
melanoma	breast	0.869	doxorubicin
melanoma	colon	0.878	doxorubicin
melanoma	hematological	0.076	doxorubicin
melanoma	liver	0.436	doxorubicin
melanoma	lung	0.91	doxorubicin
melanoma	melanoma	0.931	doxorubicin
melanoma	ovary	0.887	doxorubicin
melanoma	pancreas	0.915	doxorubicin
melanoma	prostate	0.778	doxorubicin
melanoma	sarcoma	0.286	doxorubicin
ovary	bladder	0.691	doxorubicin
ovary	brain	0.867	doxorubicin
ovary	breast	0.781	doxorubicin
ovary	colon	0.931	doxorubicin
ovary	hematological	0.031	doxorubicin
ovary	liver	0.269	doxorubicin
ovary	lung	0.846	doxorubicin
ovary	melanoma	0.889	doxorubicin
ovary	ovary	0.935	doxorubicin
ovary	pancreas	0.861	doxorubicin
ovary	prostate	0.898	doxorubicin
ovary	sarcoma	0.187	doxorubicin
pancreas	bladder	0.909	doxorubicin
pancreas	brain	0.93	doxorubicin
pancreas	breast	0.92	doxorubicin
pancreas	colon	0.833	doxorubicin
pancreas	hematological	0.063	doxorubicin
pancreas	liver	0.574	doxorubicin
pancreas	lung	0.928	doxorubicin
pancreas	melanoma	0.909	doxorubicin
pancreas	ovary	0.869	doxorubicin
pancreas	pancreas	0.927	doxorubicin
pancreas	prostate	0.669	doxorubicin
pancreas	sarcoma	0.368	doxorubicin
prostate	bladder	0.093	doxorubicin
prostate	brain	0.568	doxorubicin
prostate	breast	0.449	doxorubicin
prostate	colon	0.825	doxorubicin
prostate	hematological	0	doxorubicin
prostate	liver	0	doxorubicin
prostate	lung	0.647	doxorubicin
prostate	melanoma	0.794	doxorubicin
prostate	ovary	0.888	doxorubicin
prostate	pancreas	0.695	doxorubicin
prostate	prostate	0.898	doxorubicin
prostate	sarcoma	0	doxorubicin
sarcoma	bladder	0.147	doxorubicin
sarcoma	brain	0.048	doxorubicin
sarcoma	breast	0.421	doxorubicin
sarcoma	colon	0.002	doxorubicin
sarcoma	hematological	0.608	doxorubicin
sarcoma	liver	0.882	doxorubicin
sarcoma	lung	0.182	doxorubicin
sarcoma	melanoma	0.29	doxorubicin
sarcoma	ovary	0.199	doxorubicin
sarcoma	pancreas	0.388	doxorubicin
sarcoma	prostate	0	doxorubicin
sarcoma	sarcoma	0.946	doxorubicin
bladder	bladder	0.915	gamma
bladder	brain	0.879	gamma
bladder	breast	0.673	gamma
bladder	colon	0.317	gamma
bladder	hematological	0.146	gamma
bladder	liver	0.026	gamma
bladder	lung	0.664	gamma
bladder	melanoma	0.206	gamma
bladder	ovary	0.837	gamma
bladder	pancreas	0.239	gamma
bladder	prostate	0.185	gamma
bladder	sarcoma	0.247	gamma
brain	bladder	0.879	gamma
brain	brain	0.875	gamma
brain	breast	0.226	gamma
brain	colon	0.009	gamma
brain	hematological	0	gamma
brain	liver	0	gamma
brain	lung	0.553	gamma
brain	melanoma	0.118	gamma
brain	ovary	0.584	gamma
brain	pancreas	0.026	gamma
brain	prostate	0.016	gamma
brain	sarcoma	0.008	gamma
breast	bladder	0.685	gamma
breast	brain	0.204	gamma
breast	breast	0.935	gamma
breast	colon	0.658	gamma
breast	hematological	0.247	gamma
breast	liver	0.031	gamma
breast	lung	0.745	gamma
breast	melanoma	0.292	gamma
breast	ovary	0.872	gamma
breast	pancreas	0.411	gamma
breast	prostate	0.354	gamma
breast	sarcoma	0.429	gamma
colon	bladder	0.338	gamma
colon	brain	0.009	gamma
colon	breast	0.622	gamma
colon	colon	0.933	gamma
colon	hematological	0.87	gamma
colon	liver	0.673	gamma
colon	lung	0.803	gamma
colon	melanoma	0.498	gamma
colon	ovary	0.605	gamma
colon	pancreas	0.833	gamma
colon	prostate	0.737	gamma
colon	sarcoma	0.87	gamma
hematological	bladder	0.149	gamma
hematological	brain	0	gamma
hematological	breast	0.264	gamma
hematological	colon	0.878	gamma
hematological	hematological	0.929	gamma
hematological	liver	0.793	gamma
hematological	lung	0.776	gamma
hematological	melanoma	0.528	gamma
hematological	ovary	0.372	gamma
hematological	pancreas	0.898	gamma
hematological	prostate	0.775	gamma
hematological	sarcoma	0.907	gamma
liver	bladder	0.031	gamma
liver	brain	0	gamma
liver	breast	0.032	gamma
liver	colon	0.663	gamma
liver	hematological	0.784	gamma
liver	liver	0.872	gamma
liver	lung	0.806	gamma
liver	melanoma	0.596	gamma
liver	ovary	0.18	gamma
liver	pancreas	0.881	gamma
liver	prostate	0.852	gamma
liver	sarcoma	0.909	gamma
lung	bladder	0.675	gamma
lung	brain	0.575	gamma
lung	breast	0.75	gamma
lung	colon	0.783	gamma
lung	hematological	0.773	gamma
lung	liver	0.801	gamma
lung	lung	0.899	gamma
lung	melanoma	0.857	gamma
lung	ovary	0.749	gamma
lung	pancreas	0.815	gamma
lung	prostate	0.81	gamma
lung	sarcoma	0.828	gamma
melanoma	bladder	0.19	gamma
melanoma	brain	0.139	gamma
melanoma	breast	0.327	gamma
melanoma	colon	0.49	gamma
melanoma	hematological	0.545	gamma
melanoma	liver	0.624	gamma
melanoma	lung	0.855	gamma
melanoma	melanoma	0.902	gamma
melanoma	ovary	0.302	gamma
melanoma	pancreas	0.572	gamma
melanoma	prostate	0.655	gamma
melanoma	sarcoma	0.626	gamma
ovary	bladder	0.82	gamma
ovary	brain	0.571	gamma
ovary	breast	0.881	gamma
ovary	colon	0.598	gamma
ovary	hematological	0.366	gamma
ovary	liver	0.15	gamma
ovary	lung	0.729	gamma
ovary	melanoma	0.292	gamma
ovary	ovary	0.911	gamma
ovary	pancreas	0.438	gamma
ovary	prostate	0.357	gamma
ovary	sarcoma	0.433	gamma
pancreas	bladder	0.205	gamma
pancreas	brain	0.022	gamma
pancreas	breast	0.44	gamma
pancreas	colon	0.834	gamma
pancreas	hematological	0.891	gamma
pancreas	liver	0.851	gamma
pancreas	lung	0.807	gamma
pancreas	melanoma	0.619	gamma
pancreas	ovary	0.429	gamma
pancreas	pancreas	0.908	gamma
pancreas	prostate	0.866	gamma
pancreas	sarcoma	0.916	gamma
prostate	bladder	0.181	gamma
prostate	brain	0.016	gamma
prostate	breast	0.366	gamma
prostate	colon	0.735	gamma
prostate	hematological	0.776	gamma
prostate	liver	0.844	gamma
prostate	lung	0.846	gamma
prostate	melanoma	0.622	gamma
prostate	ovary	0.344	gamma
prostate	pancreas	0.877	gamma
prostate	prostate	0.838	gamma
prostate	sarcoma	0.903	gamma
sarcoma	bladder	0.214	gamma
sarcoma	brain	0.011	gamma
sarcoma	breast	0.459	gamma
sarcoma	colon	0.852	gamma
sarcoma	hematological	0.917	gamma
sarcoma	liver	0.915	gamma
sarcoma	lung	0.835	gamma
sarcoma	melanoma	0.619	gamma
sarcoma	ovary	0.409	gamma
sarcoma	pancreas	0.924	gamma
sarcoma	prostate	0.899	gamma
sarcoma	sarcoma	0.93	gamma
brain	brain	0.738	nutlin
brain	breast	0	nutlin
brain	colon	0.025	nutlin
brain	hematological	0.406	nutlin
brain	liver	0	nutlin
brain	lung	0.708	nutlin
brain	melanoma	0	nutlin
brain	ovary	0.501	nutlin
brain	pancreas	0	nutlin
brain	prostate	0	nutlin
brain	sarcoma	0.002	nutlin
breast	brain	0	nutlin
breast	breast	0.875	nutlin
breast	colon	0.545	nutlin
breast	hematological	0.142	nutlin
breast	liver	0	nutlin
breast	lung	0	nutlin
breast	melanoma	0.554	nutlin
breast	ovary	0	nutlin
breast	pancreas	0.795	nutlin
breast	prostate	0.16	nutlin
breast	sarcoma	0.419	nutlin
colon	brain	0.023	nutlin
colon	breast	0.54	nutlin
colon	colon	0.905	nutlin
colon	hematological	0.741	nutlin
colon	liver	0	nutlin
colon	lung	0.057	nutlin
colon	melanoma	0	nutlin
colon	ovary	0.121	nutlin
colon	pancreas	0.773	nutlin
colon	prostate	0	nutlin
colon	sarcoma	0.887	nutlin
hematological	brain	0.388	nutlin
hematological	breast	0.162	nutlin
hematological	colon	0.716	nutlin
hematological	hematological	0.895	nutlin
hematological	liver	0.097	nutlin
hematological	lung	0.512	nutlin
hematological	melanoma	0	nutlin
hematological	ovary	0.642	nutlin
hematological	pancreas	0.3	nutlin
hematological	prostate	0	nutlin
hematological	sarcoma	0.799	nutlin
liver	brain	0	nutlin
liver	breast	0	nutlin
liver	colon	0	nutlin
liver	hematological	0.069	nutlin
liver	liver	0.76	nutlin
liver	lung	0.011	nutlin
liver	melanoma	0	nutlin
liver	ovary	0	nutlin
liver	pancreas	0	nutlin
liver	prostate	0	nutlin
liver	sarcoma	0	nutlin
lung	brain	0.725	nutlin
lung	breast	0	nutlin
lung	colon	0.041	nutlin
lung	hematological	0.53	nutlin
lung	liver	0.007	nutlin
lung	lung	0.85	nutlin
lung	melanoma	0	nutlin
lung	ovary	0.663	nutlin
lung	pancreas	0	nutlin
lung	prostate	0	nutlin
lung	sarcoma	0.012	nutlin
melanoma	brain	0	nutlin
melanoma	breast	0.573	nutlin
melanoma	colon	0	nutlin
melanoma	hematological	0	nutlin
melanoma	liver	0	nutlin
melanoma	lung	0	nutlin
melanoma	melanoma	0.757	nutlin
melanoma	ovary	0	nutlin
melanoma	pancreas	0.002	nutlin
melanoma	prostate	0.132	nutlin
melanoma	sarcoma	0.002	nutlin
ovary	brain	0.459	nutlin
ovary	breast	0	nutlin
ovary	colon	0.133	nutlin
ovary	hematological	0.591	nutlin
ovary	liver	0	nutlin
ovary	lung	0.667	nutlin
ovary	melanoma	0	nutlin
ovary	ovary	0.737	nutlin
ovary	pancreas	0	nutlin
ovary	prostate	0	nutlin
ovary	sarcoma	0.075	nutlin
pancreas	brain	0	nutlin
pancreas	breast	0.765	nutlin
pancreas	colon	0.768	nutlin
pancreas	hematological	0.277	nutlin
pancreas	liver	0	nutlin
pancreas	lung	0	nutlin
pancreas	melanoma	0.001	nutlin
pancreas	ovary	0	nutlin
pancreas	pancreas	0.906	nutlin
pancreas	prostate	0	nutlin
pancreas	sarcoma	0.572	nutlin
prostate	brain	0	nutlin
prostate	breast	0.145	nutlin
prostate	colon	0	nutlin
prostate	hematological	0	nutlin
prostate	liver	0	nutlin
prostate	lung	0	nutlin
prostate	melanoma	0.12	nutlin
prostate	ovary	0	nutlin
prostate	pancreas	0	nutlin
prostate	prostate	0.757	nutlin
prostate	sarcoma	0	nutlin
sarcoma	brain	0.002	nutlin
sarcoma	breast	0.427	nutlin
sarcoma	colon	0.901	nutlin
sarcoma	hematological	0.777	nutlin
sarcoma	liver	0	nutlin
sarcoma	lung	0.013	nutlin
sarcoma	melanoma	0.002	nutlin
sarcoma	ovary	0.07	nutlin
sarcoma	pancreas	0.617	nutlin
sarcoma	prostate	0	nutlin
sarcoma	sarcoma	0.942	nutlin
bladder	bladder	0.867	oxaliplatin
bladder	brain	0.828	oxaliplatin
bladder	breast	0.806	oxaliplatin
bladder	colon	0.925	oxaliplatin
bladder	hematological	0.257	oxaliplatin
bladder	liver	0.18	oxaliplatin
bladder	lung	0.868	oxaliplatin
bladder	melanoma	0.841	oxaliplatin
bladder	ovary	0.662	oxaliplatin
bladder	pancreas	0.89	oxaliplatin
bladder	prostate	0.086	oxaliplatin
bladder	sarcoma	0.014	oxaliplatin
brain	bladder	0.809	oxaliplatin
brain	brain	0.88	oxaliplatin
brain	breast	0.682	oxaliplatin
brain	colon	0.842	oxaliplatin
brain	hematological	0.232	oxaliplatin
brain	liver	0.133	oxaliplatin
brain	lung	0.744	oxaliplatin
brain	melanoma	0.895	oxaliplatin
brain	ovary	0.534	oxaliplatin
brain	pancreas	0.818	oxaliplatin
brain	prostate	0.337	oxaliplatin
brain	sarcoma	0.357	oxaliplatin
breast	bladder	0.777	oxaliplatin
breast	brain	0.681	oxaliplatin
breast	breast	0.936	oxaliplatin
breast	colon	0.844	oxaliplatin
breast	hematological	0.847	oxaliplatin
breast	liver	0.516	oxaliplatin
breast	lung	0.869	oxaliplatin
breast	melanoma	0.777	oxaliplatin
breast	ovary	0.926	oxaliplatin
breast	pancreas	0.808	oxaliplatin
breast	prostate	0.099	oxaliplatin
breast	sarcoma	0.082	oxaliplatin
colon	bladder	0.897	oxaliplatin
colon	brain	0.864	oxaliplatin
colon	breast	0.834	oxaliplatin
colon	colon	0.932	oxaliplatin
colon	hematological	0.422	oxaliplatin
colon	liver	0.241	oxaliplatin
colon	lung	0.905	oxaliplatin
colon	melanoma	0.851	oxaliplatin
colon	ovary	0.759	oxaliplatin
colon	pancreas	0.932	oxaliplatin
colon	prostate	0.113	oxaliplatin
colon	sarcoma	0.074	oxaliplatin
hematological	bladder	0.234	oxaliplatin
hematological	brain	0.209	oxaliplatin
hematological	breast	0.819	oxaliplatin
hematological	colon	0.376	oxaliplatin
hematological	hematological	0.933	oxaliplatin
hematological	liver	0.635	oxaliplatin
hematological	lung	0.462	oxaliplatin
hematological	melanoma	0.478	oxaliplatin
hematological	ovary	0.782	oxaliplatin
hematological	pancreas	0.261	oxaliplatin
hematological	prostate	0	oxaliplatin
hematological	sarcoma	0	oxaliplatin
liver	bladder	0.188	oxaliplatin
liver	brain	0.146	oxaliplatin
liver	breast	0.528	oxaliplatin
liver	colon	0.25	oxaliplatin
liver	hematological	0.643	oxaliplatin
liver	liver	0.868	oxaliplatin
liver	lung	0.239	oxaliplatin
liver	melanoma	0.259	oxaliplatin
liver	ovary	0.457	oxaliplatin
liver	pancreas	0.201	oxaliplatin
liver	prostate	0	oxaliplatin
liver	sarcoma	0	oxaliplatin
lung	bladder	0.871	oxaliplatin
lung	brain	0.767	oxaliplatin
lung	breast	0.87	oxaliplatin
lung	colon	0.927	oxaliplatin
lung	hematological	0.432	oxaliplatin
lung	liver	0.249	oxaliplatin
lung	lung	0.9	oxaliplatin
lung	melanoma	0.815	oxaliplatin
lung	ovary	0.808	oxaliplatin
lung	pancreas	0.875	oxaliplatin
lung	prostate	0.045	oxaliplatin
lung	sarcoma	0.014	oxaliplatin
melanoma	bladder	0.843	oxaliplatin
melanoma	brain	0.878	oxaliplatin
melanoma	breast	0.793	oxaliplatin
melanoma	colon	0.888	oxaliplatin
melanoma	hematological	0.498	oxaliplatin
melanoma	liver	0.294	oxaliplatin
melanoma	lung	0.828	oxaliplatin
melanoma	melanoma	0.883	oxaliplatin
melanoma	ovary	0.694	oxaliplatin
melanoma	pancreas	0.854	oxaliplatin
melanoma	prostate	0.363	oxaliplatin
melanoma	sarcoma	0.49	oxaliplatin
ovary	bladder	0.645	oxaliplatin
ovary	brain	0.52	oxaliplatin
ovary	breast	0.91	oxaliplatin
ovary	colon	0.781	oxaliplatin
ovary	hematological	0.805	oxaliplatin
ovary	liver	0.529	oxaliplatin
ovary	lung	0.86	oxaliplatin
ovary	melanoma	0.709	oxaliplatin
ovary	ovary	0.911	oxaliplatin
ovary	pancreas	0.713	oxaliplatin
ovary	prostate	0	oxaliplatin
ovary	sarcoma	0	oxaliplatin
pancreas	bladder	0.884	oxaliplatin
pancreas	brain	0.811	oxaliplatin
pancreas	breast	0.813	oxaliplatin
pancreas	colon	0.927	oxaliplatin
pancreas	hematological	0.246	oxaliplatin
pancreas	liver	0.196	oxaliplatin
pancreas	lung	0.898	oxaliplatin
pancreas	melanoma	0.867	oxaliplatin
pancreas	ovary	0.686	oxaliplatin
pancreas	pancreas	0.935	oxaliplatin
pancreas	prostate	0.067	oxaliplatin
pancreas	sarcoma	0.018	oxaliplatin
prostate	bladder	0.087	oxaliplatin
prostate	brain	0.359	oxaliplatin
prostate	breast	0.093	oxaliplatin
prostate	colon	0.143	oxaliplatin
prostate	hematological	0	oxaliplatin
prostate	liver	0	oxaliplatin
prostate	lung	0.046	oxaliplatin
prostate	melanoma	0.371	oxaliplatin
prostate	ovary	0.001	oxaliplatin
prostate	pancreas	0.073	oxaliplatin
prostate	prostate	0.872	oxaliplatin
prostate	sarcoma	0.744	oxaliplatin
sarcoma	bladder	0.012	oxaliplatin
sarcoma	brain	0.351	oxaliplatin
sarcoma	breast	0.088	oxaliplatin
sarcoma	colon	0.09	oxaliplatin
sarcoma	hematological	0	oxaliplatin
sarcoma	liver	0	oxaliplatin
sarcoma	lung	0.009	oxaliplatin
sarcoma	melanoma	0.496	oxaliplatin
sarcoma	ovary	0	oxaliplatin
sarcoma	pancreas	0.019	oxaliplatin
sarcoma	prostate	0.737	oxaliplatin
sarcoma	sarcoma	0.93	oxaliplatin
bladder	bladder	0.946	peposertib
bladder	brain	0.08	peposertib
bladder	breast	0.085	peposertib
bladder	colon	0.579	peposertib
bladder	hematological	0.005	peposertib
bladder	liver	0.631	peposertib
bladder	lung	0.25	peposertib
bladder	melanoma	0.487	peposertib
bladder	ovary	0.023	peposertib
bladder	pancreas	0.381	peposertib
bladder	prostate	0.006	peposertib
bladder	sarcoma	0.34	peposertib
brain	bladder	0.085	peposertib
brain	brain	0.931	peposertib
brain	breast	0.916	peposertib
brain	colon	0.553	peposertib
brain	hematological	0.756	peposertib
brain	liver	0.647	peposertib
brain	lung	0.896	peposertib
brain	melanoma	0.708	peposertib
brain	ovary	0.831	peposertib
brain	pancreas	0.819	peposertib
brain	prostate	0.906	peposertib
brain	sarcoma	0.63	peposertib
breast	bladder	0.087	peposertib
breast	brain	0.93	peposertib
breast	breast	0.948	peposertib
breast	colon	0.526	peposertib
breast	hematological	0.554	peposertib
breast	liver	0.652	peposertib
breast	lung	0.919	peposertib
breast	melanoma	0.743	peposertib
breast	ovary	0.647	peposertib
breast	pancreas	0.856	peposertib
breast	prostate	0.781	peposertib
breast	sarcoma	0.642	peposertib
colon	bladder	0.576	peposertib
colon	brain	0.513	peposertib
colon	breast	0.524	peposertib
colon	colon	0.929	peposertib
colon	hematological	0.065	peposertib
colon	liver	0.922	peposertib
colon	lung	0.741	peposertib
colon	melanoma	0.902	peposertib
colon	ovary	0.18	peposertib
colon	pancreas	0.862	peposertib
colon	prostate	0.135	peposertib
colon	sarcoma	0.907	peposertib
hematological	bladder	0.003	peposertib
hematological	brain	0.781	peposertib
hematological	breast	0.603	peposertib
hematological	colon	0.063	peposertib
hematological	hematological	0.945	peposertib
hematological	liver	0.133	peposertib
hematological	lung	0.539	peposertib
hematological	melanoma	0.176	peposertib
hematological	ovary	0.936	peposertib
hematological	pancreas	0.278	peposertib
hematological	prostate	0.848	peposertib
hematological	sarcoma	0.081	peposertib
liver	bladder	0.615	peposertib
liver	brain	0.648	peposertib
liver	breast	0.672	peposertib
liver	colon	0.935	peposertib
liver	hematological	0.141	peposertib
liver	liver	0.93	peposertib
liver	lung	0.854	peposertib
liver	melanoma	0.931	peposertib
liver	ovary	0.253	peposertib
liver	pancreas	0.896	peposertib
liver	prostate	0.253	peposertib
liver	sarcoma	0.908	peposertib
lung	bladder	0.23	peposertib
lung	brain	0.9	peposertib
lung	breast	0.926	peposertib
lung	colon	0.753	peposertib
lung	hematological	0.502	peposertib
lung	liver	0.82	peposertib
lung	lung	0.951	peposertib
lung	melanoma	0.887	peposertib
lung	ovary	0.57	peposertib
lung	pancreas	0.905	peposertib
lung	prostate	0.689	peposertib
lung	sarcoma	0.853	peposertib
melanoma	bladder	0.487	peposertib
melanoma	brain	0.721	peposertib
melanoma	breast	0.739	peposertib
melanoma	colon	0.908	peposertib
melanoma	hematological	0.183	peposertib
melanoma	liver	0.919	peposertib
melanoma	lung	0.884	peposertib
melanoma	melanoma	0.944	peposertib
melanoma	ovary	0.332	peposertib
melanoma	pancreas	0.921	peposertib
melanoma	prostate	0.339	peposertib
melanoma	sarcoma	0.931	peposertib
ovary	bladder	0.015	peposertib
ovary	brain	0.779	peposertib
ovary	breast	0.637	peposertib
ovary	colon	0.167	peposertib
ovary	hematological	0.951	peposertib
ovary	liver	0.218	peposertib
ovary	lung	0.576	peposertib
ovary	melanoma	0.321	peposertib
ovary	ovary	0.956	peposertib
ovary	pancreas	0.404	peposertib
ovary	prostate	0.858	peposertib
ovary	sarcoma	0.224	peposertib
pancreas	bladder	0.378	peposertib
pancreas	brain	0.781	peposertib
pancreas	breast	0.832	peposertib
pancreas	colon	0.842	peposertib
pancreas	hematological	0.272	peposertib
pancreas	liver	0.904	peposertib
pancreas	lung	0.937	peposertib
pancreas	melanoma	0.928	peposertib
pancreas	ovary	0.427	peposertib
pancreas	pancreas	0.943	peposertib
pancreas	prostate	0.478	peposertib
pancreas	sarcoma	0.896	peposertib
prostate	bladder	0.006	peposertib
prostate	brain	0.891	peposertib
prostate	breast	0.801	peposertib
prostate	colon	0.132	peposertib
prostate	hematological	0.874	peposertib
prostate	liver	0.236	peposertib
prostate	lung	0.724	peposertib
prostate	melanoma	0.328	peposertib
prostate	ovary	0.863	peposertib
prostate	pancreas	0.462	peposertib
prostate	prostate	0.928	peposertib
prostate	sarcoma	0.181	peposertib
sarcoma	bladder	0.382	peposertib
sarcoma	brain	0.672	peposertib
sarcoma	breast	0.657	peposertib
sarcoma	colon	0.915	peposertib
sarcoma	hematological	0.097	peposertib
sarcoma	liver	0.915	peposertib
sarcoma	lung	0.834	peposertib
sarcoma	melanoma	0.929	peposertib
sarcoma	ovary	0.214	peposertib
sarcoma	pancreas	0.905	peposertib
sarcoma	prostate	0.169	peposertib
sarcoma	sarcoma	0.946	peposertib
bladder	bladder	0.91	prexasertib
bladder	brain	0.335	prexasertib
bladder	breast	0.796	prexasertib
bladder	colon	0.291	prexasertib
bladder	hematological	0.708	prexasertib
bladder	liver	0.619	prexasertib
bladder	lung	0.011	prexasertib
bladder	melanoma	0.564	prexasertib
bladder	ovary	0.888	prexasertib
bladder	pancreas	0.706	prexasertib
bladder	prostate	0.355	prexasertib
bladder	sarcoma	0.552	prexasertib
brain	bladder	0.338	prexasertib
brain	brain	0.932	prexasertib
brain	breast	0.583	prexasertib
brain	colon	0.919	prexasertib
brain	hematological	0.757	prexasertib
brain	liver	0.878	prexasertib
brain	lung	0.587	prexasertib
brain	melanoma	0.869	prexasertib
brain	ovary	0.122	prexasertib
brain	pancreas	0.868	prexasertib
brain	prostate	0.869	prexasertib
brain	sarcoma	0.781	prexasertib
breast	bladder	0.765	prexasertib
breast	brain	0.59	prexasertib
breast	breast	0.936	prexasertib
breast	colon	0.54	prexasertib
breast	hematological	0.909	prexasertib
breast	liver	0.812	prexasertib
breast	lung	0.021	prexasertib
breast	melanoma	0.775	prexasertib
breast	ovary	0.797	prexasertib
breast	pancreas	0.895	prexasertib
breast	prostate	0.599	prexasertib
breast	sarcoma	0.823	prexasertib
colon	bladder	0.324	prexasertib
colon	brain	0.916	prexasertib
colon	breast	0.549	prexasertib
colon	colon	0.931	prexasertib
colon	hematological	0.763	prexasertib
colon	liver	0.899	prexasertib
colon	lung	0.533	prexasertib
colon	melanoma	0.897	prexasertib
colon	ovary	0.087	prexasertib
colon	pancreas	0.88	prexasertib
colon	prostate	0.849	prexasertib
colon	sarcoma	0.755	prexasertib
hematological	bladder	0.673	prexasertib
hematological	brain	0.782	prexasertib
hematological	breast	0.918	prexasertib
hematological	colon	0.787	prexasertib
hematological	hematological	0.93	prexasertib
hematological	liver	0.88	prexasertib
hematological	lung	0.141	prexasertib
hematological	melanoma	0.889	prexasertib
hematological	ovary	0.666	prexasertib
hematological	pancreas	0.931	prexasertib
hematological	prostate	0.719	prexasertib
hematological	sarcoma	0.93	prexasertib
liver	bladder	0.631	prexasertib
liver	brain	0.882	prexasertib
liver	breast	0.805	prexasertib
liver	colon	0.869	prexasertib
liver	hematological	0.873	prexasertib
liver	liver	0.901	prexasertib
liver	lung	0.474	prexasertib
liver	melanoma	0.893	prexasertib
liver	ovary	0.683	prexasertib
liver	pancreas	0.911	prexasertib
liver	prostate	0.805	prexasertib
liver	sarcoma	0.851	prexasertib
lung	bladder	0.016	prexasertib
lung	brain	0.568	prexasertib
lung	breast	0.026	prexasertib
lung	colon	0.528	prexasertib
lung	hematological	0.115	prexasertib
lung	liver	0.441	prexasertib
lung	lung	0.936	prexasertib
lung	melanoma	0.379	prexasertib
lung	ovary	0	prexasertib
lung	pancreas	0.435	prexasertib
lung	prostate	0.851	prexasertib
lung	sarcoma	0.027	prexasertib
melanoma	bladder	0.555	prexasertib
melanoma	brain	0.906	prexasertib
melanoma	breast	0.784	prexasertib
melanoma	colon	0.901	prexasertib
melanoma	hematological	0.871	prexasertib
melanoma	liver	0.914	prexasertib
melanoma	lung	0.376	prexasertib
melanoma	melanoma	0.896	prexasertib
melanoma	ovary	0.569	prexasertib
melanoma	pancreas	0.915	prexasertib
melanoma	prostate	0.807	prexasertib
melanoma	sarcoma	0.853	prexasertib
ovary	bladder	0.868	prexasertib
ovary	brain	0.092	prexasertib
ovary	breast	0.793	prexasertib
ovary	colon	0.088	prexasertib
ovary	hematological	0.699	prexasertib
ovary	liver	0.674	prexasertib
ovary	lung	0	prexasertib
ovary	melanoma	0.534	prexasertib
ovary	ovary	0.932	prexasertib
ovary	pancreas	0.703	prexasertib
ovary	prostate	0.302	prexasertib
ovary	sarcoma	0.183	prexasertib
pancreas	bladder	0.699	prexasertib
pancreas	brain	0.855	prexasertib
pancreas	breast	0.878	prexasertib
pancreas	colon	0.87	prexasertib
pancreas	hematological	0.932	prexasertib
pancreas	liver	0.904	prexasertib
pancreas	lung	0.445	prexasertib
pancreas	melanoma	0.924	prexasertib
pancreas	ovary	0.732	prexasertib
pancreas	pancreas	0.935	prexasertib
pancreas	prostate	0.797	prexasertib
pancreas	sarcoma	0.939	prexasertib
prostate	bladder	0.369	prexasertib
prostate	brain	0.849	prexasertib
prostate	breast	0.606	prexasertib
prostate	colon	0.851	prexasertib
prostate	hematological	0.735	prexasertib
prostate	liver	0.822	prexasertib
prostate	lung	0.826	prexasertib
prostate	melanoma	0.838	prexasertib
prostate	ovary	0.3	prexasertib
prostate	pancreas	0.791	prexasertib
prostate	prostate	0.88	prexasertib
prostate	sarcoma	0.677	prexasertib
sarcoma	bladder	0.524	prexasertib
sarcoma	brain	0.757	prexasertib
sarcoma	breast	0.834	prexasertib
sarcoma	colon	0.771	prexasertib
sarcoma	hematological	0.927	prexasertib
sarcoma	liver	0.842	prexasertib
sarcoma	lung	0.025	prexasertib
sarcoma	melanoma	0.856	prexasertib
sarcoma	ovary	0.165	prexasertib
sarcoma	pancreas	0.919	prexasertib
sarcoma	prostate	0.691	prexasertib
sarcoma	sarcoma	0.942	prexasertib
brain	brain	0.744	ulixertinib
brain	breast	0.099	ulixertinib
brain	colon	0	ulixertinib
brain	hematological	0.716	ulixertinib
brain	liver	0.513	ulixertinib
brain	lung	0.858	ulixertinib
brain	melanoma	0	ulixertinib
brain	ovary	0	ulixertinib
brain	pancreas	0.871	ulixertinib
brain	prostate	0	ulixertinib
brain	sarcoma	0.145	ulixertinib
breast	brain	0.107	ulixertinib
breast	breast	0.855	ulixertinib
breast	colon	0	ulixertinib
breast	hematological	0.886	ulixertinib
breast	liver	0.106	ulixertinib
breast	lung	0.701	ulixertinib
breast	melanoma	0	ulixertinib
breast	ovary	0	ulixertinib
breast	pancreas	0.567	ulixertinib
breast	prostate	0.374	ulixertinib
breast	sarcoma	0.827	ulixertinib
colon	brain	0	ulixertinib
colon	breast	0	ulixertinib
colon	colon	0.907	ulixertinib
colon	hematological	0.042	ulixertinib
colon	liver	0.282	ulixertinib
colon	lung	0.384	ulixertinib
colon	melanoma	0	ulixertinib
colon	ovary	0.696	ulixertinib
colon	pancreas	0.058	ulixertinib
colon	prostate	0	ulixertinib
colon	sarcoma	0	ulixertinib
hematological	brain	0.744	ulixertinib
hematological	breast	0.881	ulixertinib
hematological	colon	0.031	ulixertinib
hematological	hematological	0.919	ulixertinib
hematological	liver	0.565	ulixertinib
hematological	lung	0.834	ulixertinib
hematological	melanoma	0.51	ulixertinib
hematological	ovary	0.138	ulixertinib
hematological	pancreas	0.838	ulixertinib
hematological	prostate	0.866	ulixertinib
hematological	sarcoma	0.902	ulixertinib
liver	brain	0.471	ulixertinib
liver	breast	0.089	ulixertinib
liver	colon	0.279	ulixertinib
liver	hematological	0.586	ulixertinib
liver	liver	0.755	ulixertinib
liver	lung	0.833	ulixertinib
liver	melanoma	0	ulixertinib
liver	ovary	0.483	ulixertinib
liver	pancreas	0.732	ulixertinib
liver	prostate	0.494	ulixertinib
liver	sarcoma	0.178	ulixertinib
lung	brain	0.894	ulixertinib
lung	breast	0.697	ulixertinib
lung	colon	0.387	ulixertinib
lung	hematological	0.84	ulixertinib
lung	liver	0.821	ulixertinib
lung	lung	0.856	ulixertinib
lung	melanoma	0	ulixertinib
lung	ovary	0.508	ulixertinib
lung	pancreas	0.851	ulixertinib
lung	prostate	0.868	ulixertinib
lung	sarcoma	0.799	ulixertinib
melanoma	brain	0	ulixertinib
melanoma	breast	0	ulixertinib
melanoma	colon	0	ulixertinib
melanoma	hematological	0.502	ulixertinib
melanoma	liver	0	ulixertinib
melanoma	lung	0	ulixertinib
melanoma	melanoma	0.742	ulixertinib
melanoma	ovary	0	ulixertinib
melanoma	pancreas	0.006	ulixertinib
melanoma	prostate	0	ulixertinib
melanoma	sarcoma	0.003	ulixertinib
ovary	brain	0	ulixertinib
ovary	breast	0	ulixertinib
ovary	colon	0.668	ulixertinib
ovary	hematological	0.153	ulixertinib
ovary	liver	0.47	ulixertinib
ovary	lung	0.49	ulixertinib
ovary	melanoma	0	ulixertinib
ovary	ovary	0.739	ulixertinib
ovary	pancreas	0.251	ulixertinib
ovary	prostate	0	ulixertinib
ovary	sarcoma	0	ulixertinib
pancreas	brain	0.887	ulixertinib
pancreas	breast	0.56	ulixertinib
pancreas	colon	0.064	ulixertinib
pancreas	hematological	0.803	ulixertinib
pancreas	liver	0.736	ulixertinib
pancreas	lung	0.846	ulixertinib
pancreas	melanoma	0.007	ulixertinib
pancreas	ovary	0.25	ulixertinib
pancreas	pancreas	0.925	ulixertinib
pancreas	prostate	0.758	ulixertinib
pancreas	sarcoma	0.67	ulixertinib
prostate	brain	0	ulixertinib
prostate	breast	0.348	ulixertinib
prostate	colon	0	ulixertinib
prostate	hematological	0.855	ulixertinib
prostate	liver	0.489	ulixertinib
prostate	lung	0.882	ulixertinib
prostate	melanoma	0	ulixertinib
prostate	ovary	0	ulixertinib
prostate	pancreas	0.793	ulixertinib
prostate	prostate	0.733	ulixertinib
prostate	sarcoma	0.617	ulixertinib
sarcoma	brain	0.15	ulixertinib
sarcoma	breast	0.838	ulixertinib
sarcoma	colon	0	ulixertinib
sarcoma	hematological	0.901	ulixertinib
sarcoma	liver	0.209	ulixertinib
sarcoma	lung	0.819	ulixertinib
sarcoma	melanoma	0.002	ulixertinib
sarcoma	ovary	0	ulixertinib
sarcoma	pancreas	0.695	ulixertinib
sarcoma	prostate	0.573	ulixertinib
sarcoma	sarcoma	0.933	ulixertinib
