# Supplementary material for: Mapping combinatorial drug effects to DNA damage response kinase inhibitors
Source: Nat Commun. 2023 Dec 14;14:8310. doi: 10.1038/s41467-023-44108-y (PMC10721915; doi:10.1038/s41467-023-44108-y)
Supplement: Supplementary file 8 — Supplementary Data 5 [file 41467_2023_44108_MOESM8_ESM.xlsx]

## Sheet: Supplementary Data S5-1
combination_treatment	H	p
gamma-peposertib	27.8759	0.00338207
M1774-palbociclib	22.2594	0.0138363
GSK2334470-berzosertib	20.7	0.0232854
IBET151-berzosertib	19.3043	0.0365639
BMXIN1-M3541	19.2151	0.0376141
M3541-gamma	20.5432	0.0384245
ABT737-gartisertib	18.9009	0.0415402
M4076-palbociclib	18.5808	0.0459212
peposertib-topotecan	19.9067	0.0466371
M4076-duvelisib	18.3556	0.049254
M3541-oxaliplatin	18.2765	0.0504755
berzosertib-ruxolitinib	17.5735	0.0625985
M4076-topotecan	17.5513	0.0630213
AZD4547-berzosertib	17.5179	0.0636604
azacytidine-gartisertib	17.3797	0.066374
berzosertib-everolimus	17.2231	0.0695713
everolimus-peposertib	17.2137	0.0697676
berzosertib-sunitinib	17.0846	0.0725125
THZ1-berzosertib	17.0265	0.0737797
GSK525762A-berzosertib	17.0256	0.0737985
berzosertib-erlotinib	16.8376	0.0780355
M4076-cytarabine	16.8085	0.0787092
M4076-oxaliplatin	16.7701	0.0796087
berzosertib-sorafenib	16.753	0.0800115
berzosertib-nutlin	16.5718	0.0843925
NSC348884-berzosertib	16.4453	0.0875751
ML167-berzosertib	16.434	0.0878635
M4076-SN38	16.3034	0.0912699
M3541-doxorubicin	17.4787	0.0944919
berzosertib-paclitaxel	16.1658	0.0949832
doxorubicin-peposertib	17.4552	0.0951133
berzosertib-melphalan	16.0479	0.0982704
azacytidine-berzosertib	15.9197	0.101955
BMXIN1-peposertib	15.896	0.102648
M4076-nutlin	15.8812	0.103084
M4076-SGX523	15.7703	0.1064
M4076-carfilzomib	15.7556	0.106847
berzosertib-pictilisib	15.706	0.108364
BI2536-berzosertib	15.7	0.108548
SN38-peposertib	15.6587	0.109827
BMXIN1-berzosertib	15.6402	0.110407
M4076-THZ1	15.5932	0.111886
M3541-peposertib	15.5468	0.113363
berzosertib-entospletinib	15.4863	0.115312
BML284-berzosertib	15.4795	0.115534
M3541-gilteritinib	15.3661	0.119274
LY2584702-gartisertib	15.3513	0.11977
OSI027-berzosertib	15.3034	0.121385
M4076-olaparib	15.2359	0.123695
LY2603618-berzosertib	15.112	0.128033
LY2584702-M3541	15.104	0.128316
GSK923295-berzosertib	15.0906	0.128794
peposertib-vincristine	15.0826	0.129079
M3541-carfilzomib	15.0783	0.129231
GSK2334470-gartisertib	15.0632	0.129773
berzosertib-gilteritinib	15.0564	0.130019
M4076-cabozantinib	15.0171	0.13144
LY2857785-berzosertib	14.9752	0.132968
M4076-thiotepa	14.9667	0.133282
M3541-vincristine	14.9359	0.134416
LY2584702-berzosertib	14.6761	0.144326
CPI0610-M4076	14.6581	0.145032
berzosertib-dinaciclib	14.6462	0.145505
PF04217903-gartisertib	14.5735	0.148402
M1774-ulixertinib	14.5349	0.149963
ML167-gartisertib	14.5009	0.151347
berzosertib-fluorouracil	14.3846	0.15616
AZD4547-gartisertib	14.2094	0.163653
M3541-THZ1	14.1994	0.164088
M4076-etoposide	14.1402	0.166693
M4076-bortezomib	14.1402	0.166693
berzosertib-etoposide	14.1359	0.166883
berzosertib-lomustine	14.1248	0.167375
berzosertib-carfilzomib	14.0906	0.168899
berzosertib-carboplatin	14.0291	0.17167
berzosertib-doxorubicin	13.9521	0.175186
duvelisib-gartisertib	13.9487	0.175344
M3541-berzosertib	13.8974	0.177721
M3541-everolimus	13.8908	0.178033
CPI0610-berzosertib	13.7863	0.182963
berzosertib-topotecan	12.5492	0.184086
berzosertib-bortezomib	13.7299	0.185671
BML284-M4076	13.6453	0.189794
berzosertib-mitomycin	13.6197	0.191058
berzosertib-olaparib	13.5504	0.194503
M1774-THZ1	13.5491	0.194567
THZ1-peposertib	13.5413	0.19496
M3541-PF04217903	12.305	0.196656
GSK923295-M4076	13.4863	0.197737
M1774-bleomycin	13.4709	0.198521
peposertib-thiotepa	13.4573	0.199217
oxaliplatin-peposertib	13.3915	0.202597
M3541-lapatinib	13.2738	0.208761
BML284-M3541	13.2692	0.209006
bleomycin-peposertib	14.4206	0.210588
berzosertib-tozasertib	13.1915	0.213164
M1774-seliciclib	13.1508	0.215363
M4076-PF04217903	13.1455	0.215653
M3541-lomustine	13.1382	0.216049
M4076-veliparib	13.1291	0.216545
M1774-paclitaxel	13.0939	0.218468
berzosertib-cytarabine	13.0863	0.218885
RO3306-berzosertib	13.0094	0.223147
berzosertib-ralimetinib	12.9744	0.225109
M4076-ulixertinib	12.9581	0.226023
M4076-pictilisib	12.8974	0.229463
gartisertib-veliparib	12.8769	0.230635
ibrutinib-peposertib	12.8675	0.231173
M3541-ibrutinib	12.859	0.231664
ABT737-M4076	12.8343	0.233084
M4076-ruxolitinib	12.7658	0.237062
M4076-prexasertib	12.753	0.237812
M3541-ruxolitinib	12.7493	0.238029
BML284-gartisertib	12.7385	0.238665
berzosertib-crizotinib	12.7171	0.239922
M1774-vemurafenib	12.7127	0.240182
M3541-ralimetinib	12.6781	0.242233
gartisertib-sunitinib	12.6462	0.244134
berzosertib-lapatinib	12.6316	0.245003
M4076-PLX647	12.6162	0.245927
M4076-ibrutinib	12.5821	0.247987
M4076-vemurafenib	12.5513	0.249853
M1774-carfilzomib	12.5344	0.250881
M4076-purvalanol	12.5237	0.251532
M3541-dinaciclib	12.5142	0.252112
M3541-SN38	12.5043	0.252723
gartisertib-ralimetinib	12.5034	0.252776
CPI0610-gartisertib	12.4991	0.253038
M3541-topotecan	13.6259	0.254387
M1774-peposertib	12.4563	0.255675
bleomycin-gartisertib	12.4308	0.25726
M4076-dinaciclib	12.4222	0.257792
GSK525762A-gartisertib	12.3624	0.261535
AZD4547-M4076	12.3419	0.262827
M3541-thiotepa	12.2578	0.268171
berzosertib-ibrutinib	12.253	0.268482
M3541-crizotinib	12.245	0.268993
M3541-bleomycin	13.3826	0.269055
gartisertib-mitomycin	12.2402	0.269304
THZ1-gartisertib	12.2222	0.270459
M1774-ML167	12.2037	0.271655
LY2584702-M1774	12.2011	0.271826
M4076-vincristine	12.1786	0.273279
M3541-NSC348884	12.1439	0.275543
GSK923295-M1774	12.1296	0.276475
M1774-ralimetinib	12.0771	0.27993
M1774-PF04217903	10.915	0.281583
BMXIN1-M1774	12.0423	0.282234
M4076-sunitinib	12.0094	0.284428
M4076-entospletinib	11.988	0.285858
M1774-everolimus	11.9444	0.288792
M1774-dinaciclib	11.915	0.290785
M1774-NSC348884	11.8905	0.292449
M1774-formestane	11.8876	0.292652
formestane-gartisertib	11.8855	0.292795
peposertib-pomalidomide	11.885	0.292827
M4076-everolimus	11.8795	0.293203
gartisertib-ulixertinib	11.8419	0.295778
NSC348884-gartisertib	11.8376	0.296072
gartisertib-pictilisib	11.8068	0.298192
peposertib-ralimetinib	11.7692	0.300798
berzosertib-bleomycin	11.7	0.305636
M1774-bortezomib	11.6983	0.305757
BMXIN1-M4076	11.6915	0.306237
carfilzomib-peposertib	11.6895	0.306377
olaparib-peposertib	11.6838	0.306779
gartisertib-melphalan	11.6709	0.307683
M4076-NSC348884	11.6675	0.307924
gartisertib-lomustine	11.6547	0.308831
M1774-fluorouracil	11.6431	0.309652
M4076-seliciclib	11.6205	0.311257
M1774-lapatinib	11.5916	0.31332
entospletinib-gartisertib	11.5718	0.314736
M4076-ceritinib	11.5598	0.315595
M4076-gemcitabine	11.5419	0.316885
BI2536-M3541	11.5413	0.316927
M3541-ulixertinib	11.5285	0.317851
PF04217903-berzosertib	11.4824	0.321191
M3541-olaparib	11.4402	0.324268
GSK429286A-berzosertib	11.4239	0.325457
GSK2334470-M4076	11.3983	0.327341
GSK429286A-M1774	11.3876	0.328131
M3541-bortezomib	11.3205	0.333098
GSK923295-gartisertib	11.3068	0.334118
imatinib-peposertib	11.292	0.335224
BML284-peposertib	11.2906	0.33533
gartisertib-vincristine	11.2598	0.337637
berzosertib-geldanamycin	11.1966	0.342409
gartisertib-rucaparib	11.1846	0.343317
ABT737-M3541	11.1652	0.344791
bortezomib-peposertib	11.1581	0.345333
M1774-temozolomide	11.1257	0.347812
M4076-rucaparib	11.112	0.348862
M3541-nutlin	11.0598	0.352876
dinaciclib-gartisertib	11.0333	0.354927
berzosertib-oxaliplatin	10.9838	0.358785
LY2857785-M1774	10.9756	0.359421
LY2584702-peposertib	10.9444	0.361863
AZD4547-M3541	10.9359	0.362534
berzosertib-ceritinib	10.9348	0.362623
M4076-gilteritinib	10.8795	0.366984
IBET151-M4076	10.8709	0.367661
M4076-pomalidomide	10.8554	0.368895
IBET151-gartisertib	10.8325	0.370718
M3541-gemcitabine	10.8042	0.372972
gartisertib-purvalanol	10.8036	0.37302
berzosertib-vatalanib	10.8	0.373311
berzosertib-vemurafenib	10.7573	0.376739
M4076-RO3306	10.7573	0.376739
gartisertib-tozasertib	10.7556	0.376877
berzosertib-niraparib	10.7359	0.378461
berzosertib-ulixertinib	10.7308	0.378875
M1774-geldanamycin	10.7103	0.380528
LY2603618-M4076	10.7017	0.381225
M3541-ML167	10.6952	0.381756
BI2536-M1774	10.6858	0.382515
M1774-dacarbazine	10.6686	0.383913
M4076-mitomycin	10.659	0.384697
M4076-paclitaxel	10.6547	0.385045
gilteritinib-peposertib	10.6496	0.385463
BI2536-peposertib	10.6467	0.385695
M1774-azacytidine	10.6071	0.388932
berzosertib-veliparib	10.5863	0.390641
gartisertib-palbociclib	10.5647	0.392424
M1774-purvalanol	10.5643	0.392456
M1774-vatalanib	10.5564	0.393104
M3541-entospletinib	10.5442	0.394116
cytarabine-gartisertib	10.5308	0.395223
SGX523-berzosertib	10.5087	0.39705
etoposide-peposertib	11.5585	0.397727
CPI0610-M1774	10.4841	0.399093
M1774-cytarabine	10.4635	0.400811
gartisertib-seliciclib	10.4401	0.402764
cabozantinib-gartisertib	10.4382	0.402926
M4076-vatalanib	10.4308	0.403547
RO3306-gartisertib	10.4265	0.403905
M1774-crizotinib	10.3893	0.407029
lomustine-peposertib	10.3761	0.408142
M1774-entospletinib	10.3623	0.409304
GSK2334470-M1774	10.361	0.409415
K858-gartisertib	10.3556	0.409872
LY2603618-gartisertib	10.3325	0.411824
M3541-temozolomide	10.2949	0.415015
M1774-duvelisib	10.2905	0.415386
M3541-gartisertib	11.3377	0.415423
berzosertib-dacarbazine	10.2786	0.416397
M3541-SGX523	9.225	0.416769
BI2536-M4076	10.2684	0.417272
everolimus-gartisertib	10.2598	0.418001
M1774-niraparib	10.2556	0.418366
carfilzomib-gartisertib	10.253	0.418585
gartisertib-pomalidomide	10.2401	0.419687
gartisertib-sorafenib	10.2359	0.420047
M1774-sorafenib	10.2251	0.420974
gartisertib-gilteritinib	10.2188	0.421511
M4076-tozasertib	10.206	0.422611
peposertib-sunitinib	10.1938	0.423654
M4076-fluorouracil	10.1538	0.427101
M1774-SGX523	10.1479	0.427611
gartisertib-oxaliplatin	10.1274	0.429392
BI2536-gartisertib	10.1248	0.429614
M1774-ibrutinib	10.1198	0.430045
OSI027-peposertib	10.1182	0.430182
M1774-gemcitabine	10.114	0.430551
GSK525762A-M1774	10.0894	0.432686
M4076-ralimetinib	10.065	0.434813
M4076-azacytidine	9.00923	0.436423
OSI027-gartisertib	10.0393	0.437051
K858-peposertib	10.0228	0.438496
gartisertib-ibrutinib	10.0222	0.438546
gartisertib-paclitaxel	9.99658	0.440793
GSK923295-M3541	9.99573	0.440868
M3541-OSI027	9.97293	0.442871
AZD4547-M1774	8.92972	0.443787
IBET151-M1774	9.94814	0.445055
M3541-melphalan	9.93122	0.446548
LY2857785-M4076	9.90598	0.44878
M1774-sunitinib	9.86591	0.452335
M1774-prexasertib	9.86313	0.452582
M3541-formestane	9.85897	0.452952
M1774-etoposide	9.85294	0.453489
erlotinib-gartisertib	9.84274	0.454397
gartisertib-thiotepa	9.80427	0.45783
M3541-purvalanol	9.79915	0.458288
ceritinib-gartisertib	9.79402	0.458747
berzosertib-palbociclib	9.7869	0.459384
M3541-dacarbazine	9.78205	0.459818
M3541-geldanamycin	9.7792	0.460074
M1774-carboplatin	9.77249	0.460676
M1774-pomalidomide	8.74644	0.461002
M3541-etoposide	10.7887	0.461128
M3541-paclitaxel	9.74786	0.462886
M4076-talazoparib	9.72991	0.4645
M1774-M3541	10.7336	0.465843
M1774-gilteritinib	9.66138	0.470687
gemcitabine-peposertib	9.64947	0.471766
M4076-melphalan	9.64615	0.472066
peposertib-vatalanib	9.63938	0.47268
M3541-sorafenib	9.62154	0.4743
M4076-doxorubicin	9.59487	0.476726
carboplatin-gartisertib	9.58462	0.47766
M3541-PLX647	9.58199	0.477899
GSK429286A-M3541	9.57692	0.478361
gartisertib-ruxolitinib	9.55897	0.479999
berzosertib-pomalidomide	9.55567	0.480301
M4076-bleomycin	9.54786	0.481014
M3541-veliparib	9.54701	0.481092
gartisertib-lapatinib	9.53504	0.482187
fluorouracil-gartisertib	9.53333	0.482343
M3541-imatinib	9.48291	0.486967
nutlin-peposertib	9.46296	0.488801
M1774-lomustine	9.46188	0.4889
bortezomib-gartisertib	9.45299	0.489719
M1774-veliparib	9.41746	0.492996
M1774-talazoparib	9.38376	0.496111
M1774-ruxolitinib	9.37885	0.496565
doxorubicin-gartisertib	9.37692	0.496744
M1774-nutlin	9.33201	0.500911
GSK923295-peposertib	9.30484	0.503438
formestane-peposertib	9.29538	0.504319
M4076-sorafenib	9.28974	0.504844
M1774-thiotepa	9.27778	0.50596
dacarbazine-gartisertib	9.27009	0.506678
berzosertib-rucaparib	9.25641	0.507955
peposertib-tozasertib	9.23077	0.510352
peposertib-vemurafenib	9.20513	0.512753
peposertib-ulixertinib	9.16809	0.516229
berzosertib-prexasertib	10.1124	0.520304
M1774-imatinib	9.10582	0.522091
SGX523-gartisertib	9.09316	0.523286
AZD4547-peposertib	9.06553	0.525896
gartisertib-olaparib	9.05641	0.526759
K858-M1774	9.05423	0.526965
gartisertib-vatalanib	9.01709	0.530482
M1774-vincristine	9.00076	0.532031
M4076-carboplatin	8.97949	0.534051
palbociclib-peposertib	8.96168	0.535745
berzosertib-duvelisib	8.94103	0.537709
M4076-geldanamycin	8.9094	0.540723
M4076-ML167	8.90684	0.540967
M4076-berzosertib	8.87697	0.543818
M1774-OSI027	8.87302	0.544196
M3541-mitomycin	8.87179	0.544312
M1774-M4076	9.83021	0.545722
RO3306-peposertib	8.85328	0.546083
M4076-lomustine	8.8453	0.546846
LY2603618-M3541	8.80342	0.550856
lapatinib-peposertib	8.78769	0.552364
M3541-palbociclib	8.70392	0.560414
berzosertib-gemcitabine	9.6628	0.560949
M1774-cabozantinib	8.68933	0.561819
LY2603618-M1774	8.68254	0.562473
M1774-pictilisib	8.67295	0.563397
berzosertib-purvalanol	8.66678	0.563992
M1774-erlotinib	8.65476	0.565151
M1774-cisplatin	8.64748	0.565853
M3541-sunitinib	7.64667	0.570108
peposertib-temozolomide	8.60256	0.57019
M3541-tozasertib	8.58547	0.571843
M1774-SN38	8.57603	0.572756
M1774-rucaparib	8.57407	0.572945
LY2857785-gartisertib	8.5735	0.573
gartisertib-geldanamycin	8.5735	0.573
berzosertib-seliciclib	8.56496	0.573827
M3541-vemurafenib	8.5641	0.573909
ML167-peposertib	8.54274	0.575978
gartisertib-imatinib	8.54188	0.57606
M3541-RO3306	8.52991	0.577219
M3541-azacytidine	8.52991	0.577219
peposertib-seliciclib	8.49573	0.580533
paclitaxel-peposertib	8.49145	0.580947
berzosertib-imatinib	8.48291	0.581776
crizotinib-gartisertib	8.46923	0.583103
berzosertib-vincristine	8.46239	0.583766
berzosertib-formestane	8.45385	0.584596
M1774-melphalan	8.36532	0.5932
peposertib-purvalanol	6.48167	0.593442
M4076-temozolomide	8.32991	0.596646
M4076-imatinib	8.29402	0.600142
M4076-dacarbazine	8.2906	0.600475
M3541-cytarabine	8.28836	0.600693
gartisertib-nutlin	8.26838	0.60264
LY2857785-M3541	8.26211	0.603251
peposertib-pictilisib	8.26068	0.60339
M4076-niraparib	8.19573	0.609725
M1774-RO3306	8.09672	0.61939
M1774-topotecan	8.03439	0.625477
etoposide-gartisertib	8.02906	0.625998
M1774-oxaliplatin	7.97884	0.630904
M4076-OSI027	7.97521	0.631258
LY2584702-M4076	7.92222	0.636434
M1774-mitomycin	7.86517	0.642006
M3541-ceritinib	7.80769	0.647615
M1774-olaparib	7.79074	0.649269
M4076-gartisertib	8.69332	0.650177
gartisertib-topotecan	7.75128	0.653117
gartisertib-vemurafenib	7.74538	0.653692
PLX647-berzosertib	7.74282	0.653942
GDC0425-M1774	7.7381	0.654402
melphalan-peposertib	6.81481	0.656393
cytarabine-peposertib	7.71296	0.656851
K858-berzosertib	7.7094	0.657198
M1774-PLX647	7.65766	0.662236
berzosertib-cisplatin	8.54046	0.664227
peposertib-ruxolitinib	7.63675	0.66427
gartisertib-temozolomide	7.53333	0.674316
M3541-cabozantinib	7.505	0.677063
gartisertib-niraparib	7.45214	0.682181
GSK429286A-M4076	7.42393	0.684908
M4076-lapatinib	7.42369	0.684931
NSC348884-peposertib	7.31766	0.695154
berzosertib-thiotepa	7.31111	0.695784
M3541-pomalidomide	6.4249	0.696754
IBET151-peposertib	7.2792	0.69885
dinaciclib-peposertib	7.26068	0.700627
cabozantinib-peposertib	7.10862	0.715153
M3541-vatalanib	7.104	0.715592
entospletinib-peposertib	7.06838	0.718974
M4076-crizotinib	6.99573	0.725848
GSK2334470-peposertib	6.88462	0.736291
gartisertib-prexasertib	7.74096	0.736303
GSK429286A-gartisertib	6.83866	0.740583
dacarbazine-peposertib	6.81624	0.742672
GSK525762A-M4076	6.78547	0.745531
M4076-cisplatin	6.73846	0.749884
SN38-berzosertib	7.54426	0.753453
azacytidine-peposertib	6.67379	0.75584
IBET151-M3541	6.66667	0.756494
PF04217903-peposertib	6.63768	0.75915
K858-M4076	6.63024	0.75983
GSK2334470-M3541	6.62393	0.760407
gartisertib-gemcitabine	7.40351	0.765529
M3541-pictilisib	6.54986	0.767147
ceritinib-peposertib	6.44872	0.776261
M4076-formestane	6.4453	0.776567
crizotinib-peposertib	6.43162	0.777791
ABT737-berzosertib	6.35812	0.784332
K858-M3541	6.31481	0.788157
M1774-ceritinib	6.28847	0.790473
BMXIN1-gartisertib	6.23718	0.794959
mitomycin-peposertib	6.17949	0.799965
berzosertib-cabozantinib	6.1359	0.803719
M3541-seliciclib	6.09117	0.807546
LY2603618-peposertib	6.05983	0.810212
cisplatin-gartisertib	6.85433	0.810754
M1774-tozasertib	5.93931	0.820336
ABT737-M1774	5.78688	0.83284
ABT737-peposertib	5.74923	0.835873
M3541-erlotinib	5.69231	0.840418
LY2857785-peposertib	5.61111	0.84681
PLX647-peposertib	5.52991	0.853092
geldanamycin-peposertib	5.40598	0.862462
BML284-M1774	5.36473	0.865521
M4076-erlotinib	5.33675	0.867578
berzosertib-temozolomide	5.3201	0.868796
PLX647-gartisertib	5.1188	0.883102
GSK429286A-peposertib	5.07692	0.885981
gartisertib-talazoparib	5.5488	0.901712
peposertib-veliparib	4.77385	0.905764
M3541-fluorouracil	4.63757	0.914038
SN38-gartisertib	5.33084	0.914092
erlotinib-peposertib	4.62393	0.914844
berzosertib-talazoparib	5.31028	0.915214
SGX523-peposertib	4.57733	0.917569
peposertib-sorafenib	4.51692	0.92103
fluorouracil-peposertib	3.10185	0.978924

## Sheet: Supplementary Data 5-2
combination_treatment	H	p
M4076-berzosertib	39.1495	2.39024e-05
gamma-peposertib	38.0024	7.81624e-05
berzosertib-gemcitabine	23.6847	0.0141299
M3541-gamma	22.8835	0.0183557
peposertib-topotecan	22.2013	0.0228596
berzosertib-talazoparib	20.943	0.0339665
GSK2334470-M1774	19.2407	0.0373093
M1774-fluorouracil	19.235	0.0373769
berzosertib-cisplatin	20.4849	0.0391173
M1774-palbociclib	19.0273	0.0399176
M1774-crizotinib	19.0182	0.0400318
berzosertib-etoposide	18.6316	0.0451989
SN38-berzosertib	19.6569	0.0502739
M4076-niraparib	18.0949	0.0533842
peposertib-seliciclib	18.0869	0.0535154
GSK2334470-peposertib	17.859	0.0573897
IBET151-peposertib	17.7991	0.0584478
gartisertib-talazoparib	19.127	0.0588518
M1774-peposertib	17.6971	0.0602934
palbociclib-peposertib	17.673	0.0607364
SN38-gartisertib	19.0181	0.0607697
BMXIN1-berzosertib	17.5761	0.0625499
etoposide-gartisertib	17.3752	0.0664629
berzosertib-peposertib	16.9479	0.0755256
M1774-purvalanol	16.9087	0.0764081
OSI027-peposertib	16.8405	0.0779697
lapatinib-peposertib	16.7308	0.0805377
M4076-rucaparib	16.5906	0.0839282
ibrutinib-peposertib	16.5855	0.0840546
peposertib-ulixertinib	16.4573	0.0872696
gemcitabine-peposertib	16.3095	0.0911081
ceritinib-peposertib	16.2094	0.0937929
CPI0610-M1774	15.8876	0.102897
M1774-sunitinib	15.8214	0.10486
peposertib-pictilisib	15.802	0.105443
M1774-formestane	15.5556	0.113082
etoposide-peposertib	16.7911	0.114208
GDC0425-M4076	15.5009	0.11484
peposertib-vincristine	15.4744	0.115701
K858-peposertib	15.4145	0.117664
M1774-dacarbazine	15.3889	0.118514
peposertib-veliparib	15.3376	0.12023
M1774-PF04217903	15.3135	0.121044
GSK525762A-M1774	15.1733	0.125871
doxorubicin-peposertib	16.3575	0.128367
entospletinib-peposertib	15.0556	0.130049
nutlin-peposertib	15.0043	0.131906
berzosertib-bortezomib	14.9966	0.132187
M4076-prexasertib	14.9752	0.132968
M1774-ibrutinib	14.9074	0.135474
M4076-PLX647	14.894	0.135974
LY2584702-M1774	14.7899	0.139912
THZ1-peposertib	14.7023	0.143299
M1774-pictilisib	14.6944	0.143605
everolimus-peposertib	14.6724	0.144471
M3541-cabozantinib	14.6368	0.145877
mitomycin-peposertib	14.5	0.151382
M1774-sorafenib	14.3558	0.157371
M3541-gemcitabine	14.328	0.158548
M4076-talazoparib	14.3239	0.158722
M3541-lapatinib	14.2892	0.160205
cabozantinib-gartisertib	14.2769	0.160731
GSK2334470-berzosertib	14.2402	0.162316
M4076-pictilisib	14.2017	0.163988
berzosertib-crizotinib	14.1786	0.164998
M1774-melphalan	14.1627	0.165699
paclitaxel-peposertib	14.1624	0.165712
BML284-gartisertib	14.1333	0.166996
PLX647-peposertib	14.1054	0.168237
bleomycin-peposertib	15.2751	0.170246
GSK923295-gartisertib	13.9573	0.17495
BI2536-M3541	13.9302	0.176199
M1774-gilteritinib	13.9167	0.176827
M4076-lomustine	13.8556	0.179683
peposertib-vatalanib	13.8498	0.179951
BI2536-M4076	13.8385	0.180488
berzosertib-nutlin	13.7812	0.183208
M1774-tozasertib	13.7807	0.183233
M1774-cytarabine	13.7606	0.184195
RO3306-berzosertib	13.7179	0.18625
M1774-ulixertinib	13.713	0.186491
gartisertib-geldanamycin	13.7103	0.186623
GSK923295-M3541	13.7037	0.186941
BI2536-peposertib	13.6695	0.188607
ABT737-M4076	13.606	0.191734
BML284-M4076	13.5897	0.19254
cytarabine-peposertib	13.5622	0.193915
doxorubicin-gartisertib	13.559	0.194075
M3541-SN38	13.5344	0.195308
M1774-vatalanib	13.5333	0.195361
BMXIN1-M4076	13.4949	0.197303
M1774-gemcitabine	13.4907	0.197513
geldanamycin-peposertib	13.4758	0.198273
M4076-vincristine	13.4709	0.198519
cytarabine-gartisertib	13.4538	0.199392
duvelisib-gartisertib	13.388	0.202778
PF04217903-berzosertib	13.3855	0.202911
GSK525762A-M4076	13.3667	0.203887
ABT737-peposertib	13.3162	0.206524
peposertib-ralimetinib	13.2265	0.211282
M3541-mitomycin	13.2251	0.211359
GSK923295-M4076	13.2009	0.212658
berzosertib-imatinib	13.188	0.213348
M3541-tozasertib	13.1838	0.213578
NSC348884-gartisertib	13.1376	0.21608
gartisertib-gemcitabine	14.2939	0.217154
M3541-doxorubicin	14.286	0.217571
M1774-entospletinib	13.0437	0.221241
berzosertib-cytarabine	12.9701	0.225349
M3541-veliparib	12.9501	0.226473
M3541-entospletinib	12.9359	0.227278
berzosertib-purvalanol	12.906	0.228976
BMXIN1-peposertib	12.8989	0.229382
peposertib-tozasertib	12.8932	0.229707
IBET151-M1774	12.8915	0.2298
bortezomib-gartisertib	12.859	0.231664
M4076-olaparib	12.8462	0.232401
M3541-bleomycin	13.9764	0.2343
M4076-gartisertib	13.9724	0.234527
M1774-rucaparib	12.746	0.23822
M1774-lomustine	12.7341	0.238919
M1774-ML167	12.7143	0.240088
M4076-doxorubicin	12.6974	0.241084
LY2857785-M1774	12.6812	0.242045
M4076-carboplatin	12.5983	0.247007
dinaciclib-peposertib	12.5684	0.248815
fluorouracil-gartisertib	12.5564	0.249541
berzosertib-prexasertib	13.7023	0.249909
LY2584702-M3541	12.5085	0.252461
PLX647-gartisertib	12.4624	0.255301
M3541-fluorouracil	12.4392	0.25674
berzosertib-gilteritinib	12.4325	0.257154
M1774-seliciclib	12.3611	0.261615
M1774-duvelisib	12.3577	0.261827
berzosertib-doxorubicin	12.3325	0.263421
gartisertib-thiotepa	12.3197	0.264232
melphalan-peposertib	12.3122	0.264707
berzosertib-fluorouracil	12.2872	0.266296
M4076-cytarabine	12.2829	0.266569
berzosertib-geldanamycin	12.2769	0.266951
AZD4547-peposertib	12.2564	0.268262
M4076-seliciclib	12.2564	0.268262
GSK429286A-berzosertib	12.2094	0.271286
M4076-entospletinib	12.2043	0.271618
BMXIN1-M1774	12.1944	0.272254
gilteritinib-peposertib	12.1923	0.272392
ceritinib-gartisertib	12.1274	0.276624
GSK525762A-berzosertib	12.1274	0.276624
IBET151-M4076	12.0222	0.283572
lomustine-peposertib	12.0199	0.283724
gartisertib-ruxolitinib	12.0179	0.283857
M3541-ceritinib	11.9972	0.285247
imatinib-peposertib	11.9744	0.286776
AZD4547-M1774	11.9603	0.287721
M3541-palbociclib	11.9352	0.289415
LY2584702-M4076	11.9308	0.289717
BMXIN1-gartisertib	11.9137	0.290875
M3541-olaparib	11.8803	0.293145
berzosertib-dinaciclib	11.847	0.295426
M4076-paclitaxel	11.8171	0.297484
M3541-formestane	11.8034	0.298428
SN38-peposertib	11.7923	0.299196
ABT737-M3541	11.7479	0.302285
RO3306-peposertib	11.7293	0.303579
LY2584702-gartisertib	11.7214	0.304137
M4076-duvelisib	11.6957	0.305936
peposertib-vemurafenib	11.6709	0.307683
gartisertib-tozasertib	11.6675	0.307924
berzosertib-duvelisib	11.6658	0.308045
K858-M1774	11.6601	0.308445
M3541-vincristine	11.6538	0.308891
M3541-gilteritinib	11.6524	0.308992
berzosertib-ulixertinib	11.6402	0.30986
berzosertib-lapatinib	11.6325	0.310406
peposertib-thiotepa	11.5983	0.31284
GSK2334470-M4076	11.5718	0.314736
M4076-tozasertib	11.5641	0.315288
K858-gartisertib	11.5214	0.318365
LY2584702-peposertib	11.4972	0.320118
gartisertib-vemurafenib	11.4624	0.322645
M1774-imatinib	11.4605	0.322782
RO3306-gartisertib	11.4274	0.325206
K858-berzosertib	11.4094	0.326523
entospletinib-gartisertib	11.3726	0.329231
gartisertib-veliparib	11.3581	0.330306
M1774-olaparib	11.3571	0.330378
M4076-topotecan	11.3504	0.330876
gartisertib-imatinib	11.3496	0.330939
M3541-paclitaxel	11.3333	0.332145
M1774-RO3306	11.2897	0.335399
berzosertib-entospletinib	11.2786	0.336226
SGX523-gartisertib	11.2299	0.339888
M1774-SGX523	11.2011	0.34207
M1774-temozolomide	11.1548	0.345588
M4076-dinaciclib	11.153	0.345724
M1774-lapatinib	11.1058	0.349333
GSK525762A-gartisertib	11.0974	0.349977
M3541-berzosertib	11.0462	0.353934
M1774-ralimetinib	11.0397	0.354435
berzosertib-oxaliplatin	11.0137	0.356454
PF04217903-peposertib	10.9872	0.358518
M3541-THZ1	10.9573	0.360857
BI2536-M1774	10.955	0.361033
M1774-azacytidine	10.955	0.361033
M1774-niraparib	10.955	0.361033
M3541-PF04217903	10.9402	0.362198
berzosertib-pomalidomide	10.9359	0.362534
gartisertib-temozolomide	10.8948	0.365775
M4076-everolimus	10.8932	0.365902
peposertib-pomalidomide	10.8675	0.367932
M1774-bleomycin	10.8492	0.369386
CPI0610-M4076	10.847	0.369561
berzosertib-ibrutinib	10.8385	0.370241
M4076-temozolomide	10.8375	0.370315
M1774-M3541	11.8604	0.374231
M4076-cabozantinib	10.7786	0.375023
M4076-ceritinib	10.7701	0.375709
M1774-topotecan	10.7566	0.376792
berzosertib-thiotepa	10.735	0.37853
OSI027-berzosertib	10.7103	0.380533
M3541-pomalidomide	10.6994	0.38141
IBET151-berzosertib	10.6872	0.382403
M4076-ralimetinib	10.6829	0.38275
M4076-crizotinib	10.6444	0.385881
M1774-thiotepa	10.5873	0.390561
gartisertib-palbociclib	10.5516	0.393502
M1774-M4076	11.5671	0.397045
ABT737-gartisertib	10.4821	0.399266
azacytidine-peposertib	10.4615	0.400975
M4076-ML167	10.4615	0.400975
M4076-veliparib	10.441	0.402689
berzosertib-mitomycin	10.4282	0.403762
M4076-SN38	10.3846	0.407422
peposertib-temozolomide	10.3803	0.407782
M1774-cabozantinib	10.3757	0.408176
GDC0425-berzosertib	10.3752	0.408214
berzosertib-carfilzomib	10.3624	0.409295
cisplatin-gartisertib	11.4118	0.409433
M4076-geldanamycin	10.3385	0.411317
formestane-peposertib	10.3376	0.41139
M3541-dacarbazine	10.3333	0.411752
peposertib-sorafenib	10.3333	0.411752
NSC348884-peposertib	10.3315	0.411905
LY2857785-peposertib	10.302	0.41441
berzosertib-vatalanib	10.2726	0.416907
berzosertib-veliparib	10.2479	0.419023
berzosertib-sorafenib	10.1915	0.42386
M3541-ralimetinib	10.1795	0.42489
berzosertib-ceritinib	10.1701	0.4257
M3541-geldanamycin	10.1538	0.427101
carfilzomib-peposertib	10.1538	0.427101
M4076-bortezomib	10.1402	0.428283
gartisertib-lapatinib	10.1291	0.429244
berzosertib-rucaparib	10.1274	0.429392
CPI0610-berzosertib	10.1197	0.430059
M4076-cisplatin	10.1154	0.430429
M3541-carfilzomib	10.0556	0.435633
LY2603618-peposertib	10.0541	0.435757
peposertib-ruxolitinib	10.0214	0.438621
gartisertib-vatalanib	10.0051	0.440043
BML284-M3541	10	0.440493
gartisertib-paclitaxel	9.99658	0.440793
K858-M4076	9.9906	0.441319
erlotinib-peposertib	9.9886	0.441494
GSK429286A-M4076	9.98291	0.441994
gartisertib-peposertib	9.96923	0.443197
fluorouracil-peposertib	9.93254	0.446432
berzosertib-lomustine	9.90171	0.449159
dacarbazine-peposertib	9.87607	0.451433
gartisertib-lomustine	9.87521	0.451509
M3541-vemurafenib	9.86752	0.452192
gartisertib-ralimetinib	9.85897	0.452952
olaparib-peposertib	9.8547	0.453332
M1774-ceritinib	9.84392	0.454292
CPI0610-gartisertib	9.83761	0.454854
gartisertib-topotecan	9.83675	0.454931
M3541-vatalanib	9.81754	0.456645
ML167-gartisertib	9.81111	0.457219
M4076-fluorouracil	9.79402	0.458747
M1774-geldanamycin	9.77249	0.460675
berzosertib-sunitinib	9.72735	0.464731
M4076-purvalanol	9.71026	0.466271
gartisertib-sunitinib	9.70171	0.467042
LY2857785-M4076	9.68291	0.468739
berzosertib-temozolomide	9.63938	0.47268
M4076-pomalidomide	9.63333	0.473229
gartisertib-rucaparib	9.62735	0.473772
M3541-cytarabine	9.61772	0.474647
M1774-THZ1	9.59921	0.476331
LY2603618-gartisertib	9.59487	0.476726
LY2857785-gartisertib	9.58889	0.47727
bleomycin-gartisertib	9.57778	0.478283
M3541-azacytidine	9.55698	0.480181
M3541-everolimus	9.55556	0.480311
M4076-ibrutinib	9.52906	0.482734
M4076-thiotepa	9.52479	0.483125
LY2603618-M4076	9.48632	0.486653
K858-M3541	9.46581	0.488539
LY2857785-berzosertib	9.45641	0.489404
OSI027-gartisertib	9.45299	0.489719
M1774-talazoparib	9.43122	0.491726
ABT737-M1774	9.41822	0.492925
gartisertib-pomalidomide	9.35128	0.499121
M3541-topotecan	10.3406	0.500037
AZD4547-M4076	9.31111	0.502854
M4076-peposertib	9.30855	0.503093
M1774-PLX647	9.24603	0.508924
gartisertib-oxaliplatin	9.20513	0.512753
ML167-peposertib	9.15954	0.517032
gartisertib-olaparib	9.15726	0.517247
BML284-berzosertib	9.14188	0.518694
gartisertib-vincristine	9.11197	0.521512
erlotinib-gartisertib	9.01282	0.530887
M3541-lomustine	9.00855	0.531293
LY2584702-berzosertib	8.98632	0.533402
gartisertib-purvalanol	8.9735	0.53462
M3541-OSI027	8.96724	0.535216
berzosertib-everolimus	8.9453	0.537303
berzosertib-seliciclib	8.89316	0.542272
M1774-oxaliplatin	8.89153	0.542427
M3541-ulixertinib	8.88604	0.542952
M4076-palbociclib	8.88146	0.543389
M4076-bleomycin	8.8547	0.545946
berzosertib-ruxolitinib	8.83248	0.548072
GDC0425-gartisertib	8.79915	0.551266
M4076-gemcitabine	8.7812	0.552987
M1774-pomalidomide	8.76455	0.554585
M4076-mitomycin	8.75556	0.555449
M3541-gartisertib	9.68863	0.558593
berzosertib-dacarbazine	8.72137	0.558735
gartisertib-nutlin	8.69145	0.561615
M4076-NSC348884	8.69145	0.561615
berzosertib-formestane	8.67607	0.563097
cabozantinib-peposertib	8.63533	0.567026
M3541-nutlin	8.61966	0.568539
M1774-mitomycin	8.61905	0.568598
GSK429286A-M3541	8.60256	0.57019
gartisertib-seliciclib	8.59487	0.570934
M4076-dacarbazine	8.5641	0.573909
gartisertib-niraparib	8.56325	0.573992
M3541-dinaciclib	8.51709	0.578461
M1774-carboplatin	8.49868	0.580247
M4076-vemurafenib	8.48376	0.581693
GSK2334470-M3541	8.46581	0.583435
dinaciclib-gartisertib	8.46496	0.583518
M3541-purvalanol	8.45726	0.584264
gartisertib-mitomycin	8.45385	0.584596
M3541-seliciclib	8.42023	0.587861
THZ1-berzosertib	8.41966	0.587916
peposertib-sunitinib	8.39316	0.590492
GSK429286A-peposertib	8.37749	0.592016
carboplatin-gartisertib	8.36838	0.592902
M3541-imatinib	8.3604	0.593678
crizotinib-gartisertib	8.32393	0.597228
M3541-erlotinib	8.31624	0.597977
azacytidine-gartisertib	8.29573	0.599975
M4076-RO3306	8.26154	0.603307
M4076-THZ1	8.23846	0.605557
GSK923295-berzosertib	8.23162	0.606224
M3541-crizotinib	8.18803	0.610476
berzosertib-carboplatin	8.18462	0.610809
M4076-PF04217903	8.18376	0.610893
everolimus-gartisertib	8.18291	0.610976
berzosertib-topotecan	8.18034	0.611226
LY2603618-M3541	8.17949	0.61131
M4076-ruxolitinib	8.16239	0.612978
M3541-sorafenib	8.12251	0.616872
bortezomib-peposertib	8.11538	0.617567
carfilzomib-gartisertib	8.10256	0.618819
M4076-vatalanib	8.07179	0.621824
THZ1-gartisertib	8.05641	0.623327
berzosertib-ralimetinib	8.0547	0.623494
M4076-gilteritinib	8.05214	0.623744
M1774-cisplatin	8.03439	0.625477
M1774-NSC348884	7.9709	0.63168
M1774-etoposide	7.96825	0.631938
PF04217903-gartisertib	7.96068	0.632677
M1774-everolimus	7.94687	0.634027
berzosertib-erlotinib	7.92393	0.636267
LY2857785-M3541	7.90171	0.638437
M4076-sorafenib	7.85385	0.643111
NSC348884-berzosertib	7.84701	0.643778
gartisertib-sorafenib	7.8453	0.643945
GSK923295-M1774	7.82746	0.645686
berzosertib-melphalan	7.82479	0.645947
M3541-PLX647	7.77493	0.650811
M4076-melphalan	7.75556	0.6527
AZD4547-berzosertib	7.75299	0.65295
BML284-peposertib	7.74644	0.653589
M4076-erlotinib	7.74017	0.6542
IBET151-M3541	7.7265	0.655533
M4076-SGX523	7.69573	0.65853
formestane-gartisertib	7.68803	0.659279
berzosertib-vemurafenib	7.67436	0.660611
berzosertib-pictilisib	7.66581	0.661443
M4076-lapatinib	7.66325	0.661692
berzosertib-niraparib	7.65897	0.662108
GSK429286A-gartisertib	7.63675	0.66427
M1774-paclitaxel	7.59392	0.668435
gartisertib-pictilisib	7.54615	0.673072
BI2536-berzosertib	7.5265	0.674979
M4076-formestane	7.4906	0.678458
M1774-bortezomib	7.44312	0.683053
M4076-nutlin	7.39829	0.687384
LY2603618-berzosertib	7.39231	0.687962
M1774-nutlin	7.3836	0.688802
gartisertib-ulixertinib	7.36838	0.69027
SGX523-peposertib	7.36467	0.690627
berzosertib-bleomycin	7.35385	0.69167
M3541-ML167	7.2906	0.697755
BMXIN1-M3541	7.27066	0.69967
peposertib-purvalanol	7.26781	0.699944
SGX523-berzosertib	7.17521	0.708807
AZD4547-M3541	7.15812	0.710438
M1774-vincristine	7.15079	0.711137
ML167-berzosertib	7.08974	0.716946
LY2603618-M1774	7.08598	0.717304
M4076-ulixertinib	7.08034	0.717839
gartisertib-melphalan	6.97949	0.72738
berzosertib-tozasertib	6.97949	0.72738
M4076-carfilzomib	6.97521	0.727783
M3541-oxaliplatin	6.95106	0.730057
M4076-etoposide	6.89658	0.735171
M4076-azacytidine	6.89231	0.735571
M4076-imatinib	6.89231	0.735571
M3541-bortezomib	6.8661	0.738023
M4076-oxaliplatin	6.81709	0.742592
berzosertib-paclitaxel	6.80256	0.743943
BML284-M1774	6.78845	0.745254
M3541-sunitinib	6.76211	0.747696
berzosertib-olaparib	6.76154	0.747749
IBET151-gartisertib	6.75128	0.748698
M1774-veliparib	6.70106	0.753333
azacytidine-berzosertib	6.68291	0.755003
ABT737-berzosertib	6.65385	0.75767
M3541-melphalan	6.64947	0.758071
dacarbazine-gartisertib	6.63162	0.759704
M1774-prexasertib	6.61376	0.761336
M3541-thiotepa	6.5641	0.765855
GDC0425-M1774	6.51852	0.769983
M3541-etoposide	7.32771	0.771958
GSK923295-peposertib	6.48006	0.773449
M1774-vemurafenib	6.47188	0.774183
crizotinib-peposertib	6.42165	0.778682
PLX647-berzosertib	6.36667	0.783574
AZD4547-gartisertib	6.3	0.78946
gartisertib-gilteritinib	6.19316	0.798782
M3541-SGX523	6.16667	0.801072
M4076-sunitinib	6.15726	0.801882
gartisertib-ibrutinib	6.12821	0.804379
oxaliplatin-peposertib	6.07011	0.809339
M3541-pictilisib	5.79487	0.832193
M3541-temozolomide	5.74644	0.836097
berzosertib-palbociclib	5.72231	0.838029
berzosertib-vincristine	5.7188	0.838309
berzosertib-cabozantinib	5.71453	0.83865
GSK2334470-gartisertib	5.6359	0.84487
M1774-SN38	5.58333	0.848972
M3541-NSC348884	5.53419	0.852764
M1774-erlotinib	5.41931	0.861468
M3541-ruxolitinib	5.39031	0.863628
GSK429286A-M1774	5.26455	0.87282
M4076-OSI027	5.22308	0.875787
gartisertib-prexasertib	5.87445	0.881609
M1774-dinaciclib	5.08333	0.885542
M3541-RO3306	4.87322	0.899484
M1774-carfilzomib	4.60979	0.915676
M3541-ibrutinib	4.54131	0.919642
BI2536-gartisertib	4.35385	0.929976
M1774-OSI027	4.0754	0.943882
M1774-ruxolitinib	2.63889	0.988694

## Sheet: Supplementary Data 5-3
tissue_1	tissue_2	p-val	com_treat
bladder	bladder	1	gamma-peposertib
bladder	brain	1	gamma-peposertib
bladder	breast	1	gamma-peposertib
bladder	colon	1	gamma-peposertib
bladder	hematological	0.00134369	gamma-peposertib
bladder	liver	1	gamma-peposertib
bladder	lung	0.676997	gamma-peposertib
bladder	melanoma	1	gamma-peposertib
bladder	ovary	1	gamma-peposertib
bladder	pancreas	1	gamma-peposertib
bladder	prostate	1	gamma-peposertib
bladder	sarcoma	1	gamma-peposertib
brain	bladder	1	gamma-peposertib
brain	brain	1	gamma-peposertib
brain	breast	1	gamma-peposertib
brain	colon	1	gamma-peposertib
brain	hematological	0.655283	gamma-peposertib
brain	liver	1	gamma-peposertib
brain	lung	1	gamma-peposertib
brain	melanoma	1	gamma-peposertib
brain	ovary	1	gamma-peposertib
brain	pancreas	1	gamma-peposertib
brain	prostate	1	gamma-peposertib
brain	sarcoma	1	gamma-peposertib
breast	bladder	1	gamma-peposertib
breast	brain	1	gamma-peposertib
breast	breast	1	gamma-peposertib
breast	colon	1	gamma-peposertib
breast	hematological	0.14864	gamma-peposertib
breast	liver	1	gamma-peposertib
breast	lung	1	gamma-peposertib
breast	melanoma	1	gamma-peposertib
breast	ovary	1	gamma-peposertib
breast	pancreas	1	gamma-peposertib
breast	prostate	1	gamma-peposertib
breast	sarcoma	1	gamma-peposertib
colon	bladder	1	gamma-peposertib
colon	brain	1	gamma-peposertib
colon	breast	1	gamma-peposertib
colon	colon	1	gamma-peposertib
colon	hematological	0.484837	gamma-peposertib
colon	liver	1	gamma-peposertib
colon	lung	1	gamma-peposertib
colon	melanoma	1	gamma-peposertib
colon	ovary	1	gamma-peposertib
colon	pancreas	1	gamma-peposertib
colon	prostate	1	gamma-peposertib
colon	sarcoma	1	gamma-peposertib
hematological	bladder	0.00134369	gamma-peposertib
hematological	brain	0.655283	gamma-peposertib
hematological	breast	0.14864	gamma-peposertib
hematological	colon	0.484837	gamma-peposertib
hematological	hematological	1	gamma-peposertib
hematological	liver	1	gamma-peposertib
hematological	lung	1	gamma-peposertib
hematological	melanoma	1	gamma-peposertib
hematological	ovary	1	gamma-peposertib
hematological	pancreas	0.193732	gamma-peposertib
hematological	prostate	1	gamma-peposertib
hematological	sarcoma	0.0084632	gamma-peposertib
liver	bladder	1	gamma-peposertib
liver	brain	1	gamma-peposertib
liver	breast	1	gamma-peposertib
liver	colon	1	gamma-peposertib
liver	hematological	1	gamma-peposertib
liver	liver	1	gamma-peposertib
liver	lung	1	gamma-peposertib
liver	melanoma	1	gamma-peposertib
liver	ovary	1	gamma-peposertib
liver	pancreas	1	gamma-peposertib
liver	prostate	1	gamma-peposertib
liver	sarcoma	1	gamma-peposertib
lung	bladder	0.676997	gamma-peposertib
lung	brain	1	gamma-peposertib
lung	breast	1	gamma-peposertib
lung	colon	1	gamma-peposertib
lung	hematological	1	gamma-peposertib
lung	liver	1	gamma-peposertib
lung	lung	1	gamma-peposertib
lung	melanoma	1	gamma-peposertib
lung	ovary	1	gamma-peposertib
lung	pancreas	1	gamma-peposertib
lung	prostate	1	gamma-peposertib
lung	sarcoma	1	gamma-peposertib
melanoma	bladder	1	gamma-peposertib
melanoma	brain	1	gamma-peposertib
melanoma	breast	1	gamma-peposertib
melanoma	colon	1	gamma-peposertib
melanoma	hematological	1	gamma-peposertib
melanoma	liver	1	gamma-peposertib
melanoma	lung	1	gamma-peposertib
melanoma	melanoma	1	gamma-peposertib
melanoma	ovary	1	gamma-peposertib
melanoma	pancreas	1	gamma-peposertib
melanoma	prostate	1	gamma-peposertib
melanoma	sarcoma	1	gamma-peposertib
ovary	bladder	1	gamma-peposertib
ovary	brain	1	gamma-peposertib
ovary	breast	1	gamma-peposertib
ovary	colon	1	gamma-peposertib
ovary	hematological	1	gamma-peposertib
ovary	liver	1	gamma-peposertib
ovary	lung	1	gamma-peposertib
ovary	melanoma	1	gamma-peposertib
ovary	ovary	1	gamma-peposertib
ovary	pancreas	1	gamma-peposertib
ovary	prostate	1	gamma-peposertib
ovary	sarcoma	1	gamma-peposertib
pancreas	bladder	1	gamma-peposertib
pancreas	brain	1	gamma-peposertib
pancreas	breast	1	gamma-peposertib
pancreas	colon	1	gamma-peposertib
pancreas	hematological	0.193732	gamma-peposertib
pancreas	liver	1	gamma-peposertib
pancreas	lung	1	gamma-peposertib
pancreas	melanoma	1	gamma-peposertib
pancreas	ovary	1	gamma-peposertib
pancreas	pancreas	1	gamma-peposertib
pancreas	prostate	1	gamma-peposertib
pancreas	sarcoma	1	gamma-peposertib
prostate	bladder	1	gamma-peposertib
prostate	brain	1	gamma-peposertib
prostate	breast	1	gamma-peposertib
prostate	colon	1	gamma-peposertib
prostate	hematological	1	gamma-peposertib
prostate	liver	1	gamma-peposertib
prostate	lung	1	gamma-peposertib
prostate	melanoma	1	gamma-peposertib
prostate	ovary	1	gamma-peposertib
prostate	pancreas	1	gamma-peposertib
prostate	prostate	1	gamma-peposertib
prostate	sarcoma	1	gamma-peposertib
sarcoma	bladder	1	gamma-peposertib
sarcoma	brain	1	gamma-peposertib
sarcoma	breast	1	gamma-peposertib
sarcoma	colon	1	gamma-peposertib
sarcoma	hematological	0.0084632	gamma-peposertib
sarcoma	liver	1	gamma-peposertib
sarcoma	lung	1	gamma-peposertib
sarcoma	melanoma	1	gamma-peposertib
sarcoma	ovary	1	gamma-peposertib
sarcoma	pancreas	1	gamma-peposertib
sarcoma	prostate	1	gamma-peposertib
sarcoma	sarcoma	1	gamma-peposertib

## Sheet: Supplementary Data 5-4
tissue_1	tissue_2	p-val	com_treat
bladder	bladder	1	gamma-peposertib
bladder	brain	1	gamma-peposertib
bladder	breast	1	gamma-peposertib
bladder	colon	1	gamma-peposertib
bladder	hematological	0.00961789	gamma-peposertib
bladder	liver	1	gamma-peposertib
bladder	lung	0.486614	gamma-peposertib
bladder	melanoma	1	gamma-peposertib
bladder	ovary	1	gamma-peposertib
bladder	pancreas	1	gamma-peposertib
bladder	prostate	1	gamma-peposertib
bladder	sarcoma	1	gamma-peposertib
brain	bladder	1	gamma-peposertib
brain	brain	1	gamma-peposertib
brain	breast	1	gamma-peposertib
brain	colon	1	gamma-peposertib
brain	hematological	0.487916	gamma-peposertib
brain	liver	1	gamma-peposertib
brain	lung	1	gamma-peposertib
brain	melanoma	1	gamma-peposertib
brain	ovary	1	gamma-peposertib
brain	pancreas	1	gamma-peposertib
brain	prostate	1	gamma-peposertib
brain	sarcoma	1	gamma-peposertib
breast	bladder	1	gamma-peposertib
breast	brain	1	gamma-peposertib
breast	breast	1	gamma-peposertib
breast	colon	1	gamma-peposertib
breast	hematological	0.141035	gamma-peposertib
breast	liver	1	gamma-peposertib
breast	lung	1	gamma-peposertib
breast	melanoma	1	gamma-peposertib
breast	ovary	1	gamma-peposertib
breast	pancreas	1	gamma-peposertib
breast	prostate	1	gamma-peposertib
breast	sarcoma	1	gamma-peposertib
colon	bladder	1	gamma-peposertib
colon	brain	1	gamma-peposertib
colon	breast	1	gamma-peposertib
colon	colon	1	gamma-peposertib
colon	hematological	0.37963	gamma-peposertib
colon	liver	1	gamma-peposertib
colon	lung	1	gamma-peposertib
colon	melanoma	1	gamma-peposertib
colon	ovary	1	gamma-peposertib
colon	pancreas	1	gamma-peposertib
colon	prostate	1	gamma-peposertib
colon	sarcoma	1	gamma-peposertib
hematological	bladder	0.00961789	gamma-peposertib
hematological	brain	0.487916	gamma-peposertib
hematological	breast	0.141035	gamma-peposertib
hematological	colon	0.37963	gamma-peposertib
hematological	hematological	1	gamma-peposertib
hematological	liver	1	gamma-peposertib
hematological	lung	1	gamma-peposertib
hematological	melanoma	1	gamma-peposertib
hematological	ovary	1	gamma-peposertib
hematological	pancreas	0.21252	gamma-peposertib
hematological	prostate	1	gamma-peposertib
hematological	sarcoma	0.011822	gamma-peposertib
liver	bladder	1	gamma-peposertib
liver	brain	1	gamma-peposertib
liver	breast	1	gamma-peposertib
liver	colon	1	gamma-peposertib
liver	hematological	1	gamma-peposertib
liver	liver	1	gamma-peposertib
liver	lung	1	gamma-peposertib
liver	melanoma	1	gamma-peposertib
liver	ovary	1	gamma-peposertib
liver	pancreas	1	gamma-peposertib
liver	prostate	1	gamma-peposertib
liver	sarcoma	1	gamma-peposertib
lung	bladder	0.486614	gamma-peposertib
lung	brain	1	gamma-peposertib
lung	breast	1	gamma-peposertib
lung	colon	1	gamma-peposertib
lung	hematological	1	gamma-peposertib
lung	liver	1	gamma-peposertib
lung	lung	1	gamma-peposertib
lung	melanoma	1	gamma-peposertib
lung	ovary	1	gamma-peposertib
lung	pancreas	1	gamma-peposertib
lung	prostate	1	gamma-peposertib
lung	sarcoma	1	gamma-peposertib
melanoma	bladder	1	gamma-peposertib
melanoma	brain	1	gamma-peposertib
melanoma	breast	1	gamma-peposertib
melanoma	colon	1	gamma-peposertib
melanoma	hematological	1	gamma-peposertib
melanoma	liver	1	gamma-peposertib
melanoma	lung	1	gamma-peposertib
melanoma	melanoma	1	gamma-peposertib
melanoma	ovary	1	gamma-peposertib
melanoma	pancreas	1	gamma-peposertib
melanoma	prostate	1	gamma-peposertib
melanoma	sarcoma	1	gamma-peposertib
ovary	bladder	1	gamma-peposertib
ovary	brain	1	gamma-peposertib
ovary	breast	1	gamma-peposertib
ovary	colon	1	gamma-peposertib
ovary	hematological	1	gamma-peposertib
ovary	liver	1	gamma-peposertib
ovary	lung	1	gamma-peposertib
ovary	melanoma	1	gamma-peposertib
ovary	ovary	1	gamma-peposertib
ovary	pancreas	1	gamma-peposertib
ovary	prostate	1	gamma-peposertib
ovary	sarcoma	1	gamma-peposertib
pancreas	bladder	1	gamma-peposertib
pancreas	brain	1	gamma-peposertib
pancreas	breast	1	gamma-peposertib
pancreas	colon	1	gamma-peposertib
pancreas	hematological	0.21252	gamma-peposertib
pancreas	liver	1	gamma-peposertib
pancreas	lung	1	gamma-peposertib
pancreas	melanoma	1	gamma-peposertib
pancreas	ovary	1	gamma-peposertib
pancreas	pancreas	1	gamma-peposertib
pancreas	prostate	1	gamma-peposertib
pancreas	sarcoma	1	gamma-peposertib
prostate	bladder	1	gamma-peposertib
prostate	brain	1	gamma-peposertib
prostate	breast	1	gamma-peposertib
prostate	colon	1	gamma-peposertib
prostate	hematological	1	gamma-peposertib
prostate	liver	1	gamma-peposertib
prostate	lung	1	gamma-peposertib
prostate	melanoma	1	gamma-peposertib
prostate	ovary	1	gamma-peposertib
prostate	pancreas	1	gamma-peposertib
prostate	prostate	1	gamma-peposertib
prostate	sarcoma	1	gamma-peposertib
sarcoma	bladder	1	gamma-peposertib
sarcoma	brain	1	gamma-peposertib
sarcoma	breast	1	gamma-peposertib
sarcoma	colon	1	gamma-peposertib
sarcoma	hematological	0.011822	gamma-peposertib
sarcoma	liver	1	gamma-peposertib
sarcoma	lung	1	gamma-peposertib
sarcoma	melanoma	1	gamma-peposertib
sarcoma	ovary	1	gamma-peposertib
sarcoma	pancreas	1	gamma-peposertib
sarcoma	prostate	1	gamma-peposertib
sarcoma	sarcoma	1	gamma-peposertib

## Sheet: Supplementary Data 5-5
tissue_1	tissue_2	p-val	com_treat
brain	brain	1	M4076-berzosertib
brain	breast	1	M4076-berzosertib
brain	colon	1	M4076-berzosertib
brain	hematological	1	M4076-berzosertib
brain	liver	1	M4076-berzosertib
brain	lung	1	M4076-berzosertib
brain	melanoma	1	M4076-berzosertib
brain	ovary	1	M4076-berzosertib
brain	pancreas	1	M4076-berzosertib
brain	prostate	1	M4076-berzosertib
brain	sarcoma	1	M4076-berzosertib
breast	brain	1	M4076-berzosertib
breast	breast	1	M4076-berzosertib
breast	colon	1	M4076-berzosertib
breast	hematological	0.428898	M4076-berzosertib
breast	liver	1	M4076-berzosertib
breast	lung	1	M4076-berzosertib
breast	melanoma	1	M4076-berzosertib
breast	ovary	0.879166	M4076-berzosertib
breast	pancreas	1	M4076-berzosertib
breast	prostate	1	M4076-berzosertib
breast	sarcoma	1	M4076-berzosertib
colon	brain	1	M4076-berzosertib
colon	breast	1	M4076-berzosertib
colon	colon	1	M4076-berzosertib
colon	hematological	0.200697	M4076-berzosertib
colon	liver	1	M4076-berzosertib
colon	lung	1	M4076-berzosertib
colon	melanoma	1	M4076-berzosertib
colon	ovary	0.86115	M4076-berzosertib
colon	pancreas	1	M4076-berzosertib
colon	prostate	1	M4076-berzosertib
colon	sarcoma	1	M4076-berzosertib
hematological	brain	1	M4076-berzosertib
hematological	breast	0.428898	M4076-berzosertib
hematological	colon	0.200697	M4076-berzosertib
hematological	hematological	1	M4076-berzosertib
hematological	liver	1	M4076-berzosertib
hematological	lung	0.38255	M4076-berzosertib
hematological	melanoma	0.0242769	M4076-berzosertib
hematological	ovary	1	M4076-berzosertib
hematological	pancreas	0.000883297	M4076-berzosertib
hematological	prostate	0.00967785	M4076-berzosertib
hematological	sarcoma	0.0687177	M4076-berzosertib
liver	brain	1	M4076-berzosertib
liver	breast	1	M4076-berzosertib
liver	colon	1	M4076-berzosertib
liver	hematological	1	M4076-berzosertib
liver	liver	1	M4076-berzosertib
liver	lung	1	M4076-berzosertib
liver	melanoma	0.623937	M4076-berzosertib
liver	ovary	1	M4076-berzosertib
liver	pancreas	0.86115	M4076-berzosertib
liver	prostate	0.359638	M4076-berzosertib
liver	sarcoma	1	M4076-berzosertib
lung	brain	1	M4076-berzosertib
lung	breast	1	M4076-berzosertib
lung	colon	1	M4076-berzosertib
lung	hematological	0.38255	M4076-berzosertib
lung	liver	1	M4076-berzosertib
lung	lung	1	M4076-berzosertib
lung	melanoma	1	M4076-berzosertib
lung	ovary	0.816039	M4076-berzosertib
lung	pancreas	1	M4076-berzosertib
lung	prostate	1	M4076-berzosertib
lung	sarcoma	1	M4076-berzosertib
melanoma	brain	1	M4076-berzosertib
melanoma	breast	1	M4076-berzosertib
melanoma	colon	1	M4076-berzosertib
melanoma	hematological	0.0242769	M4076-berzosertib
melanoma	liver	0.623937	M4076-berzosertib
melanoma	lung	1	M4076-berzosertib
melanoma	melanoma	1	M4076-berzosertib
melanoma	ovary	0.0668523	M4076-berzosertib
melanoma	pancreas	1	M4076-berzosertib
melanoma	prostate	1	M4076-berzosertib
melanoma	sarcoma	1	M4076-berzosertib
ovary	brain	1	M4076-berzosertib
ovary	breast	0.879166	M4076-berzosertib
ovary	colon	0.86115	M4076-berzosertib
ovary	hematological	1	M4076-berzosertib
ovary	liver	1	M4076-berzosertib
ovary	lung	0.816039	M4076-berzosertib
ovary	melanoma	0.0668523	M4076-berzosertib
ovary	ovary	1	M4076-berzosertib
ovary	pancreas	0.051971	M4076-berzosertib
ovary	prostate	0.0340929	M4076-berzosertib
ovary	sarcoma	0.564985	M4076-berzosertib
pancreas	brain	1	M4076-berzosertib
pancreas	breast	1	M4076-berzosertib
pancreas	colon	1	M4076-berzosertib
pancreas	hematological	0.000883297	M4076-berzosertib
pancreas	liver	0.86115	M4076-berzosertib
pancreas	lung	1	M4076-berzosertib
pancreas	melanoma	1	M4076-berzosertib
pancreas	ovary	0.051971	M4076-berzosertib
pancreas	pancreas	1	M4076-berzosertib
pancreas	prostate	1	M4076-berzosertib
pancreas	sarcoma	1	M4076-berzosertib
prostate	brain	1	M4076-berzosertib
prostate	breast	1	M4076-berzosertib
prostate	colon	1	M4076-berzosertib
prostate	hematological	0.00967785	M4076-berzosertib
prostate	liver	0.359638	M4076-berzosertib
prostate	lung	1	M4076-berzosertib
prostate	melanoma	1	M4076-berzosertib
prostate	ovary	0.0340929	M4076-berzosertib
prostate	pancreas	1	M4076-berzosertib
prostate	prostate	1	M4076-berzosertib
prostate	sarcoma	1	M4076-berzosertib
sarcoma	brain	1	M4076-berzosertib
sarcoma	breast	1	M4076-berzosertib
sarcoma	colon	1	M4076-berzosertib
sarcoma	hematological	0.0687177	M4076-berzosertib
sarcoma	liver	1	M4076-berzosertib
sarcoma	lung	1	M4076-berzosertib
sarcoma	melanoma	1	M4076-berzosertib
sarcoma	ovary	0.564985	M4076-berzosertib
sarcoma	pancreas	1	M4076-berzosertib
sarcoma	prostate	1	M4076-berzosertib
sarcoma	sarcoma	1	M4076-berzosertib

## Sheet: Supplementary Data 5-6
tissue_1	tissue_2	p-val	com_treat
bladder	bladder	1	gamma-peposertib
bladder	brain	0.275309	gamma-peposertib
bladder	breast	0.143528	gamma-peposertib
bladder	colon	0.0394286	gamma-peposertib
bladder	hematological	1.8616e-05	gamma-peposertib
bladder	liver	0.192476	gamma-peposertib
bladder	lung	0.00963683	gamma-peposertib
bladder	melanoma	0.224232	gamma-peposertib
bladder	ovary	0.0524647	gamma-peposertib
bladder	pancreas	0.286522	gamma-peposertib
bladder	prostate	0.170589	gamma-peposertib
bladder	sarcoma	0.168044	gamma-peposertib
brain	bladder	0.275309	gamma-peposertib
brain	brain	1	gamma-peposertib
brain	breast	0.872423	gamma-peposertib
brain	colon	0.525886	gamma-peposertib
brain	hematological	0.0093244	gamma-peposertib
brain	liver	0.745943	gamma-peposertib
brain	lung	0.214646	gamma-peposertib
brain	melanoma	0.901117	gamma-peposertib
brain	ovary	0.51805	gamma-peposertib
brain	pancreas	0.921132	gamma-peposertib
brain	prostate	0.698253	gamma-peposertib
brain	sarcoma	0.978811	gamma-peposertib
breast	bladder	0.143528	gamma-peposertib
breast	brain	0.872423	gamma-peposertib
breast	breast	1	gamma-peposertib
breast	colon	0.560357	gamma-peposertib
breast	hematological	0.00208566	gamma-peposertib
breast	liver	0.823914	gamma-peposertib
breast	lung	0.191952	gamma-peposertib
breast	melanoma	0.986964	gamma-peposertib
breast	ovary	0.5554	gamma-peposertib
breast	pancreas	0.7707	gamma-peposertib
breast	prostate	0.769058	gamma-peposertib
breast	sarcoma	0.800122	gamma-peposertib
colon	bladder	0.0394286	gamma-peposertib
colon	brain	0.525886	gamma-peposertib
colon	breast	0.560357	gamma-peposertib
colon	colon	1	gamma-peposertib
colon	hematological	0.00687695	gamma-peposertib
colon	liver	0.865701	gamma-peposertib
colon	lung	0.402676	gamma-peposertib
colon	melanoma	0.631975	gamma-peposertib
colon	ovary	0.938777	gamma-peposertib
colon	pancreas	0.412319	gamma-peposertib
colon	prostate	0.923858	gamma-peposertib
colon	sarcoma	0.346187	gamma-peposertib
hematological	bladder	1.8616e-05	gamma-peposertib
hematological	brain	0.0093244	gamma-peposertib
hematological	breast	0.00208566	gamma-peposertib
hematological	colon	0.00687695	gamma-peposertib
hematological	hematological	1	gamma-peposertib
hematological	liver	0.0670617	gamma-peposertib
hematological	lung	0.139951	gamma-peposertib
hematological	melanoma	0.0154514	gamma-peposertib
hematological	ovary	0.0243506	gamma-peposertib
hematological	pancreas	0.00272426	gamma-peposertib
hematological	prostate	0.0790077	gamma-peposertib
hematological	sarcoma	0.000117137	gamma-peposertib
liver	bladder	0.192476	gamma-peposertib
liver	brain	0.745943	gamma-peposertib
liver	breast	0.823914	gamma-peposertib
liver	colon	0.865701	gamma-peposertib
liver	hematological	0.0670617	gamma-peposertib
liver	liver	1	gamma-peposertib
liver	lung	0.465373	gamma-peposertib
liver	melanoma	0.832863	gamma-peposertib
liver	ovary	0.832171	gamma-peposertib
liver	pancreas	0.668803	gamma-peposertib
liver	prostate	0.953633	gamma-peposertib
liver	sarcoma	0.685924	gamma-peposertib
lung	bladder	0.00963683	gamma-peposertib
lung	brain	0.214646	gamma-peposertib
lung	breast	0.191952	gamma-peposertib
lung	colon	0.402676	gamma-peposertib
lung	hematological	0.139951	gamma-peposertib
lung	liver	0.465373	gamma-peposertib
lung	lung	1	gamma-peposertib
lung	melanoma	0.274698	gamma-peposertib
lung	ovary	0.495132	gamma-peposertib
lung	pancreas	0.145427	gamma-peposertib
lung	prostate	0.508893	gamma-peposertib
lung	sarcoma	0.0918475	gamma-peposertib
melanoma	bladder	0.224232	gamma-peposertib
melanoma	brain	0.901117	gamma-peposertib
melanoma	breast	0.986964	gamma-peposertib
melanoma	colon	0.631975	gamma-peposertib
melanoma	hematological	0.0154514	gamma-peposertib
melanoma	liver	0.832863	gamma-peposertib
melanoma	lung	0.274698	gamma-peposertib
melanoma	melanoma	1	gamma-peposertib
melanoma	ovary	0.615045	gamma-peposertib
melanoma	pancreas	0.817754	gamma-peposertib
melanoma	prostate	0.783785	gamma-peposertib
melanoma	sarcoma	0.857254	gamma-peposertib
ovary	bladder	0.0524647	gamma-peposertib
ovary	brain	0.51805	gamma-peposertib
ovary	breast	0.5554	gamma-peposertib
ovary	colon	0.938777	gamma-peposertib
ovary	hematological	0.0243506	gamma-peposertib
ovary	liver	0.832171	gamma-peposertib
ovary	lung	0.495132	gamma-peposertib
ovary	melanoma	0.615045	gamma-peposertib
ovary	ovary	1	gamma-peposertib
ovary	pancreas	0.417002	gamma-peposertib
ovary	prostate	0.886624	gamma-peposertib
ovary	sarcoma	0.372658	gamma-peposertib
pancreas	bladder	0.286522	gamma-peposertib
pancreas	brain	0.921132	gamma-peposertib
pancreas	breast	0.7707	gamma-peposertib
pancreas	colon	0.412319	gamma-peposertib
pancreas	hematological	0.00272426	gamma-peposertib
pancreas	liver	0.668803	gamma-peposertib
pancreas	lung	0.145427	gamma-peposertib
pancreas	melanoma	0.817754	gamma-peposertib
pancreas	ovary	0.417002	gamma-peposertib
pancreas	pancreas	1	gamma-peposertib
pancreas	prostate	0.620812	gamma-peposertib
pancreas	sarcoma	0.92184	gamma-peposertib
prostate	bladder	0.170589	gamma-peposertib
prostate	brain	0.698253	gamma-peposertib
prostate	breast	0.769058	gamma-peposertib
prostate	colon	0.923858	gamma-peposertib
prostate	hematological	0.0790077	gamma-peposertib
prostate	liver	0.953633	gamma-peposertib
prostate	lung	0.508893	gamma-peposertib
prostate	melanoma	0.783785	gamma-peposertib
prostate	ovary	0.886624	gamma-peposertib
prostate	pancreas	0.620812	gamma-peposertib
prostate	prostate	1	gamma-peposertib
prostate	sarcoma	0.631623	gamma-peposertib
sarcoma	bladder	0.168044	gamma-peposertib
sarcoma	brain	0.978811	gamma-peposertib
sarcoma	breast	0.800122	gamma-peposertib
sarcoma	colon	0.346187	gamma-peposertib
sarcoma	hematological	0.000117137	gamma-peposertib
sarcoma	liver	0.685924	gamma-peposertib
sarcoma	lung	0.0918475	gamma-peposertib
sarcoma	melanoma	0.857254	gamma-peposertib
sarcoma	ovary	0.372658	gamma-peposertib
sarcoma	pancreas	0.92184	gamma-peposertib
sarcoma	prostate	0.631623	gamma-peposertib
sarcoma	sarcoma	1	gamma-peposertib

## Sheet: Supplementary Data 5-7
tissue_1	tissue_2	p-val	com_treat
brain	brain	1	M4076-berzosertib
brain	breast	1	M4076-berzosertib
brain	colon	1	M4076-berzosertib
brain	hematological	1	M4076-berzosertib
brain	liver	1	M4076-berzosertib
brain	lung	1	M4076-berzosertib
brain	melanoma	1	M4076-berzosertib
brain	ovary	1	M4076-berzosertib
brain	pancreas	1	M4076-berzosertib
brain	prostate	1	M4076-berzosertib
brain	sarcoma	1	M4076-berzosertib
breast	brain	1	M4076-berzosertib
breast	breast	1	M4076-berzosertib
breast	colon	1	M4076-berzosertib
breast	hematological	0.428898	M4076-berzosertib
breast	liver	1	M4076-berzosertib
breast	lung	1	M4076-berzosertib
breast	melanoma	1	M4076-berzosertib
breast	ovary	0.879166	M4076-berzosertib
breast	pancreas	1	M4076-berzosertib
breast	prostate	1	M4076-berzosertib
breast	sarcoma	1	M4076-berzosertib
colon	brain	1	M4076-berzosertib
colon	breast	1	M4076-berzosertib
colon	colon	1	M4076-berzosertib
colon	hematological	0.200697	M4076-berzosertib
colon	liver	1	M4076-berzosertib
colon	lung	1	M4076-berzosertib
colon	melanoma	1	M4076-berzosertib
colon	ovary	0.86115	M4076-berzosertib
colon	pancreas	1	M4076-berzosertib
colon	prostate	1	M4076-berzosertib
colon	sarcoma	1	M4076-berzosertib
hematological	brain	1	M4076-berzosertib
hematological	breast	0.428898	M4076-berzosertib
hematological	colon	0.200697	M4076-berzosertib
hematological	hematological	1	M4076-berzosertib
hematological	liver	1	M4076-berzosertib
hematological	lung	0.38255	M4076-berzosertib
hematological	melanoma	0.0242769	M4076-berzosertib
hematological	ovary	1	M4076-berzosertib
hematological	pancreas	0.000883297	M4076-berzosertib
hematological	prostate	0.00967785	M4076-berzosertib
hematological	sarcoma	0.0687177	M4076-berzosertib
liver	brain	1	M4076-berzosertib
liver	breast	1	M4076-berzosertib
liver	colon	1	M4076-berzosertib
liver	hematological	1	M4076-berzosertib
liver	liver	1	M4076-berzosertib
liver	lung	1	M4076-berzosertib
liver	melanoma	0.623937	M4076-berzosertib
liver	ovary	1	M4076-berzosertib
liver	pancreas	0.86115	M4076-berzosertib
liver	prostate	0.359638	M4076-berzosertib
liver	sarcoma	1	M4076-berzosertib
lung	brain	1	M4076-berzosertib
lung	breast	1	M4076-berzosertib
lung	colon	1	M4076-berzosertib
lung	hematological	0.38255	M4076-berzosertib
lung	liver	1	M4076-berzosertib
lung	lung	1	M4076-berzosertib
lung	melanoma	1	M4076-berzosertib
lung	ovary	0.816039	M4076-berzosertib
lung	pancreas	1	M4076-berzosertib
lung	prostate	1	M4076-berzosertib
lung	sarcoma	1	M4076-berzosertib
melanoma	brain	1	M4076-berzosertib
melanoma	breast	1	M4076-berzosertib
melanoma	colon	1	M4076-berzosertib
melanoma	hematological	0.0242769	M4076-berzosertib
melanoma	liver	0.623937	M4076-berzosertib
melanoma	lung	1	M4076-berzosertib
melanoma	melanoma	1	M4076-berzosertib
melanoma	ovary	0.0668523	M4076-berzosertib
melanoma	pancreas	1	M4076-berzosertib
melanoma	prostate	1	M4076-berzosertib
melanoma	sarcoma	1	M4076-berzosertib
ovary	brain	1	M4076-berzosertib
ovary	breast	0.879166	M4076-berzosertib
ovary	colon	0.86115	M4076-berzosertib
ovary	hematological	1	M4076-berzosertib
ovary	liver	1	M4076-berzosertib
ovary	lung	0.816039	M4076-berzosertib
ovary	melanoma	0.0668523	M4076-berzosertib
ovary	ovary	1	M4076-berzosertib
ovary	pancreas	0.051971	M4076-berzosertib
ovary	prostate	0.0340929	M4076-berzosertib
ovary	sarcoma	0.564985	M4076-berzosertib
pancreas	brain	1	M4076-berzosertib
pancreas	breast	1	M4076-berzosertib
pancreas	colon	1	M4076-berzosertib
pancreas	hematological	0.000883297	M4076-berzosertib
pancreas	liver	0.86115	M4076-berzosertib
pancreas	lung	1	M4076-berzosertib
pancreas	melanoma	1	M4076-berzosertib
pancreas	ovary	0.051971	M4076-berzosertib
pancreas	pancreas	1	M4076-berzosertib
pancreas	prostate	1	M4076-berzosertib
pancreas	sarcoma	1	M4076-berzosertib
prostate	brain	1	M4076-berzosertib
prostate	breast	1	M4076-berzosertib
prostate	colon	1	M4076-berzosertib
prostate	hematological	0.00967785	M4076-berzosertib
prostate	liver	0.359638	M4076-berzosertib
prostate	lung	1	M4076-berzosertib
prostate	melanoma	1	M4076-berzosertib
prostate	ovary	0.0340929	M4076-berzosertib
prostate	pancreas	1	M4076-berzosertib
prostate	prostate	1	M4076-berzosertib
prostate	sarcoma	1	M4076-berzosertib
sarcoma	brain	1	M4076-berzosertib
sarcoma	breast	1	M4076-berzosertib
sarcoma	colon	1	M4076-berzosertib
sarcoma	hematological	0.0687177	M4076-berzosertib
sarcoma	liver	1	M4076-berzosertib
sarcoma	lung	1	M4076-berzosertib
sarcoma	melanoma	1	M4076-berzosertib
sarcoma	ovary	0.564985	M4076-berzosertib
sarcoma	pancreas	1	M4076-berzosertib
sarcoma	prostate	1	M4076-berzosertib
sarcoma	sarcoma	1	M4076-berzosertib
bladder	bladder	1	gamma-peposertib
bladder	brain	1	gamma-peposertib
bladder	breast	1	gamma-peposertib
bladder	colon	1	gamma-peposertib
bladder	hematological	0.000558783	gamma-peposertib
bladder	liver	1	gamma-peposertib
bladder	lung	1	gamma-peposertib
bladder	melanoma	1	gamma-peposertib
bladder	ovary	0.0844965	gamma-peposertib
bladder	pancreas	1	gamma-peposertib
bladder	prostate	1	gamma-peposertib
bladder	sarcoma	1	gamma-peposertib
brain	bladder	1	gamma-peposertib
brain	brain	1	gamma-peposertib
brain	breast	1	gamma-peposertib
brain	colon	1	gamma-peposertib
brain	hematological	0.158418	gamma-peposertib
brain	liver	1	gamma-peposertib
brain	lung	1	gamma-peposertib
brain	melanoma	1	gamma-peposertib
brain	ovary	1	gamma-peposertib
brain	pancreas	1	gamma-peposertib
brain	prostate	1	gamma-peposertib
brain	sarcoma	1	gamma-peposertib
breast	bladder	1	gamma-peposertib
breast	brain	1	gamma-peposertib
breast	breast	1	gamma-peposertib
breast	colon	1	gamma-peposertib
breast	hematological	0.593412	gamma-peposertib
breast	liver	1	gamma-peposertib
breast	lung	1	gamma-peposertib
breast	melanoma	1	gamma-peposertib
breast	ovary	1	gamma-peposertib
breast	pancreas	1	gamma-peposertib
breast	prostate	1	gamma-peposertib
breast	sarcoma	1	gamma-peposertib
colon	bladder	1	gamma-peposertib
colon	brain	1	gamma-peposertib
colon	breast	1	gamma-peposertib
colon	colon	1	gamma-peposertib
colon	hematological	0.00648672	gamma-peposertib
colon	liver	1	gamma-peposertib
colon	lung	1	gamma-peposertib
colon	melanoma	1	gamma-peposertib
colon	ovary	1	gamma-peposertib
colon	pancreas	1	gamma-peposertib
colon	prostate	1	gamma-peposertib
colon	sarcoma	1	gamma-peposertib
hematological	bladder	0.000558783	gamma-peposertib
hematological	brain	0.158418	gamma-peposertib
hematological	breast	0.593412	gamma-peposertib
hematological	colon	0.00648672	gamma-peposertib
hematological	hematological	1	gamma-peposertib
hematological	liver	0.0422876	gamma-peposertib
hematological	lung	1	gamma-peposertib
hematological	melanoma	1	gamma-peposertib
hematological	ovary	1	gamma-peposertib
hematological	pancreas	0.17932	gamma-peposertib
hematological	prostate	1	gamma-peposertib
hematological	sarcoma	0.00523887	gamma-peposertib
liver	bladder	1	gamma-peposertib
liver	brain	1	gamma-peposertib
liver	breast	1	gamma-peposertib
liver	colon	1	gamma-peposertib
liver	hematological	0.0422876	gamma-peposertib
liver	liver	1	gamma-peposertib
liver	lung	1	gamma-peposertib
liver	melanoma	1	gamma-peposertib
liver	ovary	0.626485	gamma-peposertib
liver	pancreas	1	gamma-peposertib
liver	prostate	1	gamma-peposertib
liver	sarcoma	1	gamma-peposertib
lung	bladder	1	gamma-peposertib
lung	brain	1	gamma-peposertib
lung	breast	1	gamma-peposertib
lung	colon	1	gamma-peposertib
lung	hematological	1	gamma-peposertib
lung	liver	1	gamma-peposertib
lung	lung	1	gamma-peposertib
lung	melanoma	1	gamma-peposertib
lung	ovary	1	gamma-peposertib
lung	pancreas	1	gamma-peposertib
lung	prostate	1	gamma-peposertib
lung	sarcoma	1	gamma-peposertib
melanoma	bladder	1	gamma-peposertib
melanoma	brain	1	gamma-peposertib
melanoma	breast	1	gamma-peposertib
melanoma	colon	1	gamma-peposertib
melanoma	hematological	1	gamma-peposertib
melanoma	liver	1	gamma-peposertib
melanoma	lung	1	gamma-peposertib
melanoma	melanoma	1	gamma-peposertib
melanoma	ovary	1	gamma-peposertib
melanoma	pancreas	1	gamma-peposertib
melanoma	prostate	1	gamma-peposertib
melanoma	sarcoma	1	gamma-peposertib
ovary	bladder	0.0844965	gamma-peposertib
ovary	brain	1	gamma-peposertib
ovary	breast	1	gamma-peposertib
ovary	colon	1	gamma-peposertib
ovary	hematological	1	gamma-peposertib
ovary	liver	0.626485	gamma-peposertib
ovary	lung	1	gamma-peposertib
ovary	melanoma	1	gamma-peposertib
ovary	ovary	1	gamma-peposertib
ovary	pancreas	1	gamma-peposertib
ovary	prostate	1	gamma-peposertib
ovary	sarcoma	1	gamma-peposertib
pancreas	bladder	1	gamma-peposertib
pancreas	brain	1	gamma-peposertib
pancreas	breast	1	gamma-peposertib
pancreas	colon	1	gamma-peposertib
pancreas	hematological	0.17932	gamma-peposertib
pancreas	liver	1	gamma-peposertib
pancreas	lung	1	gamma-peposertib
pancreas	melanoma	1	gamma-peposertib
pancreas	ovary	1	gamma-peposertib
pancreas	pancreas	1	gamma-peposertib
pancreas	prostate	1	gamma-peposertib
pancreas	sarcoma	1	gamma-peposertib
prostate	bladder	1	gamma-peposertib
prostate	brain	1	gamma-peposertib
prostate	breast	1	gamma-peposertib
prostate	colon	1	gamma-peposertib
prostate	hematological	1	gamma-peposertib
prostate	liver	1	gamma-peposertib
prostate	lung	1	gamma-peposertib
prostate	melanoma	1	gamma-peposertib
prostate	ovary	1	gamma-peposertib
prostate	pancreas	1	gamma-peposertib
prostate	prostate	1	gamma-peposertib
prostate	sarcoma	1	gamma-peposertib
sarcoma	bladder	1	gamma-peposertib
sarcoma	brain	1	gamma-peposertib
sarcoma	breast	1	gamma-peposertib
sarcoma	colon	1	gamma-peposertib
sarcoma	hematological	0.00523887	gamma-peposertib
sarcoma	liver	1	gamma-peposertib
sarcoma	lung	1	gamma-peposertib
sarcoma	melanoma	1	gamma-peposertib
sarcoma	ovary	1	gamma-peposertib
sarcoma	pancreas	1	gamma-peposertib
sarcoma	prostate	1	gamma-peposertib
sarcoma	sarcoma	1	gamma-peposertib

## Sheet: Supplementary Data 5-8
tissue_1	tissue_2	p-val	com_treat
brain	brain	1	M4076-berzosertib
brain	breast	1	M4076-berzosertib
brain	colon	1	M4076-berzosertib
brain	hematological	0.154585	M4076-berzosertib
brain	liver	1	M4076-berzosertib
brain	lung	1	M4076-berzosertib
brain	melanoma	1	M4076-berzosertib
brain	ovary	1	M4076-berzosertib
brain	pancreas	1	M4076-berzosertib
brain	prostate	1	M4076-berzosertib
brain	sarcoma	1	M4076-berzosertib
breast	brain	1	M4076-berzosertib
breast	breast	1	M4076-berzosertib
breast	colon	1	M4076-berzosertib
breast	hematological	0.194761	M4076-berzosertib
breast	liver	1	M4076-berzosertib
breast	lung	1	M4076-berzosertib
breast	melanoma	1	M4076-berzosertib
breast	ovary	0.429008	M4076-berzosertib
breast	pancreas	1	M4076-berzosertib
breast	prostate	1	M4076-berzosertib
breast	sarcoma	1	M4076-berzosertib
colon	brain	1	M4076-berzosertib
colon	breast	1	M4076-berzosertib
colon	colon	1	M4076-berzosertib
colon	hematological	0.148161	M4076-berzosertib
colon	liver	1	M4076-berzosertib
colon	lung	1	M4076-berzosertib
colon	melanoma	1	M4076-berzosertib
colon	ovary	0.154585	M4076-berzosertib
colon	pancreas	1	M4076-berzosertib
colon	prostate	1	M4076-berzosertib
colon	sarcoma	1	M4076-berzosertib
hematological	brain	0.154585	M4076-berzosertib
hematological	breast	0.194761	M4076-berzosertib
hematological	colon	0.148161	M4076-berzosertib
hematological	hematological	1	M4076-berzosertib
hematological	liver	1	M4076-berzosertib
hematological	lung	0.005318	M4076-berzosertib
hematological	melanoma	0.154585	M4076-berzosertib
hematological	ovary	1	M4076-berzosertib
hematological	pancreas	0.00141396	M4076-berzosertib
hematological	prostate	0.154585	M4076-berzosertib
hematological	sarcoma	1	M4076-berzosertib
liver	brain	1	M4076-berzosertib
liver	breast	1	M4076-berzosertib
liver	colon	1	M4076-berzosertib
liver	hematological	1	M4076-berzosertib
liver	liver	1	M4076-berzosertib
liver	lung	0.429008	M4076-berzosertib
liver	melanoma	1	M4076-berzosertib
liver	ovary	1	M4076-berzosertib
liver	pancreas	0.154585	M4076-berzosertib
liver	prostate	1	M4076-berzosertib
liver	sarcoma	1	M4076-berzosertib
lung	brain	1	M4076-berzosertib
lung	breast	1	M4076-berzosertib
lung	colon	1	M4076-berzosertib
lung	hematological	0.005318	M4076-berzosertib
lung	liver	0.429008	M4076-berzosertib
lung	lung	1	M4076-berzosertib
lung	melanoma	1	M4076-berzosertib
lung	ovary	0.429008	M4076-berzosertib
lung	pancreas	1	M4076-berzosertib
lung	prostate	1	M4076-berzosertib
lung	sarcoma	1	M4076-berzosertib
melanoma	brain	1	M4076-berzosertib
melanoma	breast	1	M4076-berzosertib
melanoma	colon	1	M4076-berzosertib
melanoma	hematological	0.154585	M4076-berzosertib
melanoma	liver	1	M4076-berzosertib
melanoma	lung	1	M4076-berzosertib
melanoma	melanoma	1	M4076-berzosertib
melanoma	ovary	1	M4076-berzosertib
melanoma	pancreas	1	M4076-berzosertib
melanoma	prostate	1	M4076-berzosertib
melanoma	sarcoma	1	M4076-berzosertib
ovary	brain	1	M4076-berzosertib
ovary	breast	0.429008	M4076-berzosertib
ovary	colon	0.154585	M4076-berzosertib
ovary	hematological	1	M4076-berzosertib
ovary	liver	1	M4076-berzosertib
ovary	lung	0.429008	M4076-berzosertib
ovary	melanoma	1	M4076-berzosertib
ovary	ovary	1	M4076-berzosertib
ovary	pancreas	0.154585	M4076-berzosertib
ovary	prostate	1	M4076-berzosertib
ovary	sarcoma	1	M4076-berzosertib
pancreas	brain	1	M4076-berzosertib
pancreas	breast	1	M4076-berzosertib
pancreas	colon	1	M4076-berzosertib
pancreas	hematological	0.00141396	M4076-berzosertib
pancreas	liver	0.154585	M4076-berzosertib
pancreas	lung	1	M4076-berzosertib
pancreas	melanoma	1	M4076-berzosertib
pancreas	ovary	0.154585	M4076-berzosertib
pancreas	pancreas	1	M4076-berzosertib
pancreas	prostate	1	M4076-berzosertib
pancreas	sarcoma	1	M4076-berzosertib
prostate	brain	1	M4076-berzosertib
prostate	breast	1	M4076-berzosertib
prostate	colon	1	M4076-berzosertib
prostate	hematological	0.154585	M4076-berzosertib
prostate	liver	1	M4076-berzosertib
prostate	lung	1	M4076-berzosertib
prostate	melanoma	1	M4076-berzosertib
prostate	ovary	1	M4076-berzosertib
prostate	pancreas	1	M4076-berzosertib
prostate	prostate	1	M4076-berzosertib
prostate	sarcoma	1	M4076-berzosertib
sarcoma	brain	1	M4076-berzosertib
sarcoma	breast	1	M4076-berzosertib
sarcoma	colon	1	M4076-berzosertib
sarcoma	hematological	1	M4076-berzosertib
sarcoma	liver	1	M4076-berzosertib
sarcoma	lung	1	M4076-berzosertib
sarcoma	melanoma	1	M4076-berzosertib
sarcoma	ovary	1	M4076-berzosertib
sarcoma	pancreas	1	M4076-berzosertib
sarcoma	prostate	1	M4076-berzosertib
sarcoma	sarcoma	1	M4076-berzosertib
bladder	bladder	1	gamma-peposertib
bladder	brain	1	gamma-peposertib
bladder	breast	1	gamma-peposertib
bladder	colon	1	gamma-peposertib
bladder	hematological	0.0182675	gamma-peposertib
bladder	liver	1	gamma-peposertib
bladder	lung	1	gamma-peposertib
bladder	melanoma	1	gamma-peposertib
bladder	ovary	0.338482	gamma-peposertib
bladder	pancreas	1	gamma-peposertib
bladder	prostate	1	gamma-peposertib
bladder	sarcoma	1	gamma-peposertib
brain	bladder	1	gamma-peposertib
brain	brain	1	gamma-peposertib
brain	breast	1	gamma-peposertib
brain	colon	1	gamma-peposertib
brain	hematological	0.253647	gamma-peposertib
brain	liver	1	gamma-peposertib
brain	lung	1	gamma-peposertib
brain	melanoma	1	gamma-peposertib
brain	ovary	1	gamma-peposertib
brain	pancreas	1	gamma-peposertib
brain	prostate	1	gamma-peposertib
brain	sarcoma	1	gamma-peposertib
breast	bladder	1	gamma-peposertib
breast	brain	1	gamma-peposertib
breast	breast	1	gamma-peposertib
breast	colon	1	gamma-peposertib
breast	hematological	0.278737	gamma-peposertib
breast	liver	1	gamma-peposertib
breast	lung	1	gamma-peposertib
breast	melanoma	1	gamma-peposertib
breast	ovary	1	gamma-peposertib
breast	pancreas	1	gamma-peposertib
breast	prostate	1	gamma-peposertib
breast	sarcoma	1	gamma-peposertib
colon	bladder	1	gamma-peposertib
colon	brain	1	gamma-peposertib
colon	breast	1	gamma-peposertib
colon	colon	1	gamma-peposertib
colon	hematological	0.0137407	gamma-peposertib
colon	liver	1	gamma-peposertib
colon	lung	1	gamma-peposertib
colon	melanoma	1	gamma-peposertib
colon	ovary	0.940849	gamma-peposertib
colon	pancreas	1	gamma-peposertib
colon	prostate	1	gamma-peposertib
colon	sarcoma	1	gamma-peposertib
hematological	bladder	0.0182675	gamma-peposertib
hematological	brain	0.253647	gamma-peposertib
hematological	breast	0.278737	gamma-peposertib
hematological	colon	0.0137407	gamma-peposertib
hematological	hematological	1	gamma-peposertib
hematological	liver	0.188884	gamma-peposertib
hematological	lung	0.964875	gamma-peposertib
hematological	melanoma	0.762285	gamma-peposertib
hematological	ovary	1	gamma-peposertib
hematological	pancreas	0.314555	gamma-peposertib
hematological	prostate	1	gamma-peposertib
hematological	sarcoma	0.00764948	gamma-peposertib
liver	bladder	1	gamma-peposertib
liver	brain	1	gamma-peposertib
liver	breast	1	gamma-peposertib
liver	colon	1	gamma-peposertib
liver	hematological	0.188884	gamma-peposertib
liver	liver	1	gamma-peposertib
liver	lung	1	gamma-peposertib
liver	melanoma	1	gamma-peposertib
liver	ovary	0.586672	gamma-peposertib
liver	pancreas	1	gamma-peposertib
liver	prostate	1	gamma-peposertib
liver	sarcoma	1	gamma-peposertib
lung	bladder	1	gamma-peposertib
lung	brain	1	gamma-peposertib
lung	breast	1	gamma-peposertib
lung	colon	1	gamma-peposertib
lung	hematological	0.964875	gamma-peposertib
lung	liver	1	gamma-peposertib
lung	lung	1	gamma-peposertib
lung	melanoma	1	gamma-peposertib
lung	ovary	1	gamma-peposertib
lung	pancreas	1	gamma-peposertib
lung	prostate	1	gamma-peposertib
lung	sarcoma	1	gamma-peposertib
melanoma	bladder	1	gamma-peposertib
melanoma	brain	1	gamma-peposertib
melanoma	breast	1	gamma-peposertib
melanoma	colon	1	gamma-peposertib
melanoma	hematological	0.762285	gamma-peposertib
melanoma	liver	1	gamma-peposertib
melanoma	lung	1	gamma-peposertib
melanoma	melanoma	1	gamma-peposertib
melanoma	ovary	1	gamma-peposertib
melanoma	pancreas	1	gamma-peposertib
melanoma	prostate	1	gamma-peposertib
melanoma	sarcoma	1	gamma-peposertib
ovary	bladder	0.338482	gamma-peposertib
ovary	brain	1	gamma-peposertib
ovary	breast	1	gamma-peposertib
ovary	colon	0.940849	gamma-peposertib
ovary	hematological	1	gamma-peposertib
ovary	liver	0.586672	gamma-peposertib
ovary	lung	1	gamma-peposertib
ovary	melanoma	1	gamma-peposertib
ovary	ovary	1	gamma-peposertib
ovary	pancreas	1	gamma-peposertib
ovary	prostate	1	gamma-peposertib
ovary	sarcoma	1	gamma-peposertib
pancreas	bladder	1	gamma-peposertib
pancreas	brain	1	gamma-peposertib
pancreas	breast	1	gamma-peposertib
pancreas	colon	1	gamma-peposertib
pancreas	hematological	0.314555	gamma-peposertib
pancreas	liver	1	gamma-peposertib
pancreas	lung	1	gamma-peposertib
pancreas	melanoma	1	gamma-peposertib
pancreas	ovary	1	gamma-peposertib
pancreas	pancreas	1	gamma-peposertib
pancreas	prostate	1	gamma-peposertib
pancreas	sarcoma	1	gamma-peposertib
prostate	bladder	1	gamma-peposertib
prostate	brain	1	gamma-peposertib
prostate	breast	1	gamma-peposertib
prostate	colon	1	gamma-peposertib
prostate	hematological	1	gamma-peposertib
prostate	liver	1	gamma-peposertib
prostate	lung	1	gamma-peposertib
prostate	melanoma	1	gamma-peposertib
prostate	ovary	1	gamma-peposertib
prostate	pancreas	1	gamma-peposertib
prostate	prostate	1	gamma-peposertib
prostate	sarcoma	1	gamma-peposertib
sarcoma	bladder	1	gamma-peposertib
sarcoma	brain	1	gamma-peposertib
sarcoma	breast	1	gamma-peposertib
sarcoma	colon	1	gamma-peposertib
sarcoma	hematological	0.00764948	gamma-peposertib
sarcoma	liver	1	gamma-peposertib
sarcoma	lung	1	gamma-peposertib
sarcoma	melanoma	1	gamma-peposertib
sarcoma	ovary	1	gamma-peposertib
sarcoma	pancreas	1	gamma-peposertib
sarcoma	prostate	1	gamma-peposertib
sarcoma	sarcoma	1	gamma-peposertib

## Sheet: Supplementary Data 5-9
tissue_1	tissue_2	p-val	com_treat
brain	brain	1	M4076-berzosertib
brain	breast	1	M4076-berzosertib
brain	colon	1	M4076-berzosertib
brain	hematological	1	M4076-berzosertib
brain	liver	1	M4076-berzosertib
brain	lung	1	M4076-berzosertib
brain	melanoma	1	M4076-berzosertib
brain	ovary	1	M4076-berzosertib
brain	pancreas	1	M4076-berzosertib
brain	prostate	1	M4076-berzosertib
brain	sarcoma	1	M4076-berzosertib
breast	brain	1	M4076-berzosertib
breast	breast	1	M4076-berzosertib
breast	colon	1	M4076-berzosertib
breast	hematological	0.0998924	M4076-berzosertib
breast	liver	1	M4076-berzosertib
breast	lung	1	M4076-berzosertib
breast	melanoma	1	M4076-berzosertib
breast	ovary	0.250419	M4076-berzosertib
breast	pancreas	1	M4076-berzosertib
breast	prostate	1	M4076-berzosertib
breast	sarcoma	1	M4076-berzosertib
colon	brain	1	M4076-berzosertib
colon	breast	1	M4076-berzosertib
colon	colon	1	M4076-berzosertib
colon	hematological	0.0383145	M4076-berzosertib
colon	liver	1	M4076-berzosertib
colon	lung	1	M4076-berzosertib
colon	melanoma	1	M4076-berzosertib
colon	ovary	0.243824	M4076-berzosertib
colon	pancreas	1	M4076-berzosertib
colon	prostate	1	M4076-berzosertib
colon	sarcoma	1	M4076-berzosertib
hematological	brain	1	M4076-berzosertib
hematological	breast	0.0998924	M4076-berzosertib
hematological	colon	0.0383145	M4076-berzosertib
hematological	hematological	1	M4076-berzosertib
hematological	liver	1	M4076-berzosertib
hematological	lung	0.0863874	M4076-berzosertib
hematological	melanoma	0.00288751	M4076-berzosertib
hematological	ovary	1	M4076-berzosertib
hematological	pancreas	6.32437e-05	M4076-berzosertib
hematological	prostate	0.000971999	M4076-berzosertib
hematological	sarcoma	0.0101669	M4076-berzosertib
liver	brain	1	M4076-berzosertib
liver	breast	1	M4076-berzosertib
liver	colon	1	M4076-berzosertib
liver	hematological	1	M4076-berzosertib
liver	liver	1	M4076-berzosertib
liver	lung	1	M4076-berzosertib
liver	melanoma	0.161171	M4076-berzosertib
liver	ovary	1	M4076-berzosertib
liver	pancreas	0.243824	M4076-berzosertib
liver	prostate	0.079881	M4076-berzosertib
liver	sarcoma	1	M4076-berzosertib
lung	brain	1	M4076-berzosertib
lung	breast	1	M4076-berzosertib
lung	colon	1	M4076-berzosertib
lung	hematological	0.0863874	M4076-berzosertib
lung	liver	1	M4076-berzosertib
lung	lung	1	M4076-berzosertib
lung	melanoma	1	M4076-berzosertib
lung	ovary	0.227499	M4076-berzosertib
lung	pancreas	1	M4076-berzosertib
lung	prostate	1	M4076-berzosertib
lung	sarcoma	1	M4076-berzosertib
melanoma	brain	1	M4076-berzosertib
melanoma	breast	1	M4076-berzosertib
melanoma	colon	1	M4076-berzosertib
melanoma	hematological	0.00288751	M4076-berzosertib
melanoma	liver	0.161171	M4076-berzosertib
melanoma	lung	1	M4076-berzosertib
melanoma	melanoma	1	M4076-berzosertib
melanoma	ovary	0.00983034	M4076-berzosertib
melanoma	pancreas	1	M4076-berzosertib
melanoma	prostate	1	M4076-berzosertib
melanoma	sarcoma	1	M4076-berzosertib
ovary	brain	1	M4076-berzosertib
ovary	breast	0.250419	M4076-berzosertib
ovary	colon	0.243824	M4076-berzosertib
ovary	hematological	1	M4076-berzosertib
ovary	liver	1	M4076-berzosertib
ovary	lung	0.227499	M4076-berzosertib
ovary	melanoma	0.00983034	M4076-berzosertib
ovary	ovary	1	M4076-berzosertib
ovary	pancreas	0.00723116	M4076-berzosertib
ovary	prostate	0.00434067	M4076-berzosertib
ovary	sarcoma	0.141948	M4076-berzosertib
pancreas	brain	1	M4076-berzosertib
pancreas	breast	1	M4076-berzosertib
pancreas	colon	1	M4076-berzosertib
pancreas	hematological	6.32437e-05	M4076-berzosertib
pancreas	liver	0.243824	M4076-berzosertib
pancreas	lung	1	M4076-berzosertib
pancreas	melanoma	1	M4076-berzosertib
pancreas	ovary	0.00723116	M4076-berzosertib
pancreas	pancreas	1	M4076-berzosertib
pancreas	prostate	1	M4076-berzosertib
pancreas	sarcoma	1	M4076-berzosertib
prostate	brain	1	M4076-berzosertib
prostate	breast	1	M4076-berzosertib
prostate	colon	1	M4076-berzosertib
prostate	hematological	0.000971999	M4076-berzosertib
prostate	liver	0.079881	M4076-berzosertib
prostate	lung	1	M4076-berzosertib
prostate	melanoma	1	M4076-berzosertib
prostate	ovary	0.00434067	M4076-berzosertib
prostate	pancreas	1	M4076-berzosertib
prostate	prostate	1	M4076-berzosertib
prostate	sarcoma	1	M4076-berzosertib
sarcoma	brain	1	M4076-berzosertib
sarcoma	breast	1	M4076-berzosertib
sarcoma	colon	1	M4076-berzosertib
sarcoma	hematological	0.0101669	M4076-berzosertib
sarcoma	liver	1	M4076-berzosertib
sarcoma	lung	1	M4076-berzosertib
sarcoma	melanoma	1	M4076-berzosertib
sarcoma	ovary	0.141948	M4076-berzosertib
sarcoma	pancreas	1	M4076-berzosertib
sarcoma	prostate	1	M4076-berzosertib
sarcoma	sarcoma	1	M4076-berzosertib
bladder	bladder	1	gamma-peposertib
bladder	brain	1	gamma-peposertib
bladder	breast	1	gamma-peposertib
bladder	colon	1	gamma-peposertib
bladder	hematological	8.76366e-05	gamma-peposertib
bladder	liver	1	gamma-peposertib
bladder	lung	0.855862	gamma-peposertib
bladder	melanoma	1	gamma-peposertib
bladder	ovary	0.0224286	gamma-peposertib
bladder	pancreas	1	gamma-peposertib
bladder	prostate	1	gamma-peposertib
bladder	sarcoma	1	gamma-peposertib
brain	bladder	1	gamma-peposertib
brain	brain	1	gamma-peposertib
brain	breast	1	gamma-peposertib
brain	colon	1	gamma-peposertib
brain	hematological	0.0464937	gamma-peposertib
brain	liver	1	gamma-peposertib
brain	lung	1	gamma-peposertib
brain	melanoma	1	gamma-peposertib
brain	ovary	1	gamma-peposertib
brain	pancreas	1	gamma-peposertib
brain	prostate	1	gamma-peposertib
brain	sarcoma	1	gamma-peposertib
breast	bladder	1	gamma-peposertib
breast	brain	1	gamma-peposertib
breast	breast	1	gamma-peposertib
breast	colon	1	gamma-peposertib
breast	hematological	0.220459	gamma-peposertib
breast	liver	1	gamma-peposertib
breast	lung	1	gamma-peposertib
breast	melanoma	1	gamma-peposertib
breast	ovary	1	gamma-peposertib
breast	pancreas	1	gamma-peposertib
breast	prostate	1	gamma-peposertib
breast	sarcoma	1	gamma-peposertib
colon	bladder	1	gamma-peposertib
colon	brain	1	gamma-peposertib
colon	breast	1	gamma-peposertib
colon	colon	1	gamma-peposertib
colon	hematological	0.00123806	gamma-peposertib
colon	liver	1	gamma-peposertib
colon	lung	1	gamma-peposertib
colon	melanoma	1	gamma-peposertib
colon	ovary	0.439194	gamma-peposertib
colon	pancreas	1	gamma-peposertib
colon	prostate	1	gamma-peposertib
colon	sarcoma	1	gamma-peposertib
hematological	bladder	8.76366e-05	gamma-peposertib
hematological	brain	0.0464937	gamma-peposertib
hematological	breast	0.220459	gamma-peposertib
hematological	colon	0.00123806	gamma-peposertib
hematological	hematological	1	gamma-peposertib
hematological	liver	0.0101396	gamma-peposertib
hematological	lung	1	gamma-peposertib
hematological	melanoma	0.518373	gamma-peposertib
hematological	ovary	1	gamma-peposertib
hematological	pancreas	0.0537295	gamma-peposertib
hematological	prostate	1	gamma-peposertib
hematological	sarcoma	0.000978472	gamma-peposertib
liver	bladder	1	gamma-peposertib
liver	brain	1	gamma-peposertib
liver	breast	1	gamma-peposertib
liver	colon	1	gamma-peposertib
liver	hematological	0.0101396	gamma-peposertib
liver	liver	1	gamma-peposertib
liver	lung	1	gamma-peposertib
liver	melanoma	1	gamma-peposertib
liver	ovary	0.235174	gamma-peposertib
liver	pancreas	1	gamma-peposertib
liver	prostate	1	gamma-peposertib
liver	sarcoma	1	gamma-peposertib
lung	bladder	0.855862	gamma-peposertib
lung	brain	1	gamma-peposertib
lung	breast	1	gamma-peposertib
lung	colon	1	gamma-peposertib
lung	hematological	1	gamma-peposertib
lung	liver	1	gamma-peposertib
lung	lung	1	gamma-peposertib
lung	melanoma	1	gamma-peposertib
lung	ovary	1	gamma-peposertib
lung	pancreas	1	gamma-peposertib
lung	prostate	1	gamma-peposertib
lung	sarcoma	1	gamma-peposertib
melanoma	bladder	1	gamma-peposertib
melanoma	brain	1	gamma-peposertib
melanoma	breast	1	gamma-peposertib
melanoma	colon	1	gamma-peposertib
melanoma	hematological	0.518373	gamma-peposertib
melanoma	liver	1	gamma-peposertib
melanoma	lung	1	gamma-peposertib
melanoma	melanoma	1	gamma-peposertib
melanoma	ovary	1	gamma-peposertib
melanoma	pancreas	1	gamma-peposertib
melanoma	prostate	1	gamma-peposertib
melanoma	sarcoma	1	gamma-peposertib
ovary	bladder	0.0224286	gamma-peposertib
ovary	brain	1	gamma-peposertib
ovary	breast	1	gamma-peposertib
ovary	colon	0.439194	gamma-peposertib
ovary	hematological	1	gamma-peposertib
ovary	liver	0.235174	gamma-peposertib
ovary	lung	1	gamma-peposertib
ovary	melanoma	1	gamma-peposertib
ovary	ovary	1	gamma-peposertib
ovary	pancreas	1	gamma-peposertib
ovary	prostate	1	gamma-peposertib
ovary	sarcoma	0.521324	gamma-peposertib
pancreas	bladder	1	gamma-peposertib
pancreas	brain	1	gamma-peposertib
pancreas	breast	1	gamma-peposertib
pancreas	colon	1	gamma-peposertib
pancreas	hematological	0.0537295	gamma-peposertib
pancreas	liver	1	gamma-peposertib
pancreas	lung	1	gamma-peposertib
pancreas	melanoma	1	gamma-peposertib
pancreas	ovary	1	gamma-peposertib
pancreas	pancreas	1	gamma-peposertib
pancreas	prostate	1	gamma-peposertib
pancreas	sarcoma	1	gamma-peposertib
prostate	bladder	1	gamma-peposertib
prostate	brain	1	gamma-peposertib
prostate	breast	1	gamma-peposertib
prostate	colon	1	gamma-peposertib
prostate	hematological	1	gamma-peposertib
prostate	liver	1	gamma-peposertib
prostate	lung	1	gamma-peposertib
prostate	melanoma	1	gamma-peposertib
prostate	ovary	1	gamma-peposertib
prostate	pancreas	1	gamma-peposertib
prostate	prostate	1	gamma-peposertib
prostate	sarcoma	1	gamma-peposertib
sarcoma	bladder	1	gamma-peposertib
sarcoma	brain	1	gamma-peposertib
sarcoma	breast	1	gamma-peposertib
sarcoma	colon	1	gamma-peposertib
sarcoma	hematological	0.000978472	gamma-peposertib
sarcoma	liver	1	gamma-peposertib
sarcoma	lung	1	gamma-peposertib
sarcoma	melanoma	1	gamma-peposertib
sarcoma	ovary	0.521324	gamma-peposertib
sarcoma	pancreas	1	gamma-peposertib
sarcoma	prostate	1	gamma-peposertib
sarcoma	sarcoma	1	gamma-peposertib

## Sheet: Supplementary Data 5-10
tissue_1	tissue_2	p-val	com_treat
brain	brain	1	M4076-berzosertib
brain	breast	0.81961	M4076-berzosertib
brain	colon	0.985762	M4076-berzosertib
brain	hematological	0.0276903	M4076-berzosertib
brain	liver	0.144598	M4076-berzosertib
brain	lung	0.794391	M4076-berzosertib
brain	melanoma	0.116491	M4076-berzosertib
brain	ovary	0.0225257	M4076-berzosertib
brain	pancreas	0.293812	M4076-berzosertib
brain	prostate	0.0734049	M4076-berzosertib
brain	sarcoma	0.918759	M4076-berzosertib
breast	brain	0.81961	M4076-berzosertib
breast	breast	1	M4076-berzosertib
breast	colon	0.729734	M4076-berzosertib
breast	hematological	0.00181623	M4076-berzosertib
breast	liver	0.0569629	M4076-berzosertib
breast	lung	0.968169	M4076-berzosertib
breast	melanoma	0.112803	M4076-berzosertib
breast	ovary	0.00455307	M4076-berzosertib
breast	pancreas	0.301238	M4076-berzosertib
breast	prostate	0.0657312	M4076-berzosertib
breast	sarcoma	0.841245	M4076-berzosertib
colon	brain	0.985762	M4076-berzosertib
colon	breast	0.729734	M4076-berzosertib
colon	colon	1	M4076-berzosertib
colon	hematological	0.000696628	M4076-berzosertib
colon	liver	0.0684982	M4076-berzosertib
colon	lung	0.695422	M4076-berzosertib
colon	melanoma	0.0460438	M4076-berzosertib
colon	ovary	0.00443317	M4076-berzosertib
colon	pancreas	0.0929274	M4076-berzosertib
colon	prostate	0.0231953	M4076-berzosertib
colon	sarcoma	0.844385	M4076-berzosertib
hematological	brain	0.0276903	M4076-berzosertib
hematological	breast	0.00181623	M4076-berzosertib
hematological	colon	0.000696628	M4076-berzosertib
hematological	hematological	1	M4076-berzosertib
hematological	liver	0.707936	M4076-berzosertib
hematological	lung	0.00157068	M4076-berzosertib
hematological	melanoma	5.25002e-05	M4076-berzosertib
hematological	ovary	0.486996	M4076-berzosertib
hematological	pancreas	1.14989e-06	M4076-berzosertib
hematological	prostate	1.76727e-05	M4076-berzosertib
hematological	sarcoma	0.000184853	M4076-berzosertib
liver	brain	0.144598	M4076-berzosertib
liver	breast	0.0569629	M4076-berzosertib
liver	colon	0.0684982	M4076-berzosertib
liver	hematological	0.707936	M4076-berzosertib
liver	liver	1	M4076-berzosertib
liver	lung	0.0529632	M4076-berzosertib
liver	melanoma	0.00293039	M4076-berzosertib
liver	ovary	0.398172	M4076-berzosertib
liver	pancreas	0.00443317	M4076-berzosertib
liver	prostate	0.00145238	M4076-berzosertib
liver	sarcoma	0.0482357	M4076-berzosertib
lung	brain	0.794391	M4076-berzosertib
lung	breast	0.968169	M4076-berzosertib
lung	colon	0.695422	M4076-berzosertib
lung	hematological	0.00157068	M4076-berzosertib
lung	liver	0.0529632	M4076-berzosertib
lung	lung	1	M4076-berzosertib
lung	melanoma	0.120237	M4076-berzosertib
lung	ovary	0.00413635	M4076-berzosertib
lung	pancreas	0.323112	M4076-berzosertib
lung	prostate	0.0705232	M4076-berzosertib
lung	sarcoma	0.804151	M4076-berzosertib
melanoma	brain	0.116491	M4076-berzosertib
melanoma	breast	0.112803	M4076-berzosertib
melanoma	colon	0.0460438	M4076-berzosertib
melanoma	hematological	5.25002e-05	M4076-berzosertib
melanoma	liver	0.00293039	M4076-berzosertib
melanoma	lung	0.120237	M4076-berzosertib
melanoma	melanoma	1	M4076-berzosertib
melanoma	ovary	0.000178733	M4076-berzosertib
melanoma	pancreas	0.345386	M4076-berzosertib
melanoma	prostate	0.821429	M4076-berzosertib
melanoma	sarcoma	0.0550146	M4076-berzosertib
ovary	brain	0.0225257	M4076-berzosertib
ovary	breast	0.00455307	M4076-berzosertib
ovary	colon	0.00443317	M4076-berzosertib
ovary	hematological	0.486996	M4076-berzosertib
ovary	liver	0.398172	M4076-berzosertib
ovary	lung	0.00413635	M4076-berzosertib
ovary	melanoma	0.000178733	M4076-berzosertib
ovary	ovary	1	M4076-berzosertib
ovary	pancreas	0.000131476	M4076-berzosertib
ovary	prostate	7.89213e-05	M4076-berzosertib
ovary	sarcoma	0.00258087	M4076-berzosertib
pancreas	brain	0.293812	M4076-berzosertib
pancreas	breast	0.301238	M4076-berzosertib
pancreas	colon	0.0929274	M4076-berzosertib
pancreas	hematological	1.14989e-06	M4076-berzosertib
pancreas	liver	0.00443317	M4076-berzosertib
pancreas	lung	0.323112	M4076-berzosertib
pancreas	melanoma	0.345386	M4076-berzosertib
pancreas	ovary	0.000131476	M4076-berzosertib
pancreas	pancreas	1	M4076-berzosertib
pancreas	prostate	0.220051	M4076-berzosertib
pancreas	sarcoma	0.114646	M4076-berzosertib
prostate	brain	0.0734049	M4076-berzosertib
prostate	breast	0.0657312	M4076-berzosertib
prostate	colon	0.0231953	M4076-berzosertib
prostate	hematological	1.76727e-05	M4076-berzosertib
prostate	liver	0.00145238	M4076-berzosertib
prostate	lung	0.0705232	M4076-berzosertib
prostate	melanoma	0.821429	M4076-berzosertib
prostate	ovary	7.89213e-05	M4076-berzosertib
prostate	pancreas	0.220051	M4076-berzosertib
prostate	prostate	1	M4076-berzosertib
prostate	sarcoma	0.0277827	M4076-berzosertib
sarcoma	brain	0.918759	M4076-berzosertib
sarcoma	breast	0.841245	M4076-berzosertib
sarcoma	colon	0.844385	M4076-berzosertib
sarcoma	hematological	0.000184853	M4076-berzosertib
sarcoma	liver	0.0482357	M4076-berzosertib
sarcoma	lung	0.804151	M4076-berzosertib
sarcoma	melanoma	0.0550146	M4076-berzosertib
sarcoma	ovary	0.00258087	M4076-berzosertib
sarcoma	pancreas	0.114646	M4076-berzosertib
sarcoma	prostate	0.0277827	M4076-berzosertib
sarcoma	sarcoma	1	M4076-berzosertib
bladder	bladder	1	gamma-peposertib
bladder	brain	0.341076	gamma-peposertib
bladder	breast	0.0241418	gamma-peposertib
bladder	colon	0.142956	gamma-peposertib
bladder	hematological	1.32783e-06	gamma-peposertib
bladder	liver	0.98962	gamma-peposertib
bladder	lung	0.0129676	gamma-peposertib
bladder	melanoma	0.106681	gamma-peposertib
bladder	ovary	0.000339827	gamma-peposertib
bladder	pancreas	0.165067	gamma-peposertib
bladder	prostate	0.136552	gamma-peposertib
bladder	sarcoma	0.0943203	gamma-peposertib
brain	bladder	0.341076	gamma-peposertib
brain	brain	1	gamma-peposertib
brain	breast	0.294147	gamma-peposertib
brain	colon	0.798606	gamma-peposertib
brain	hematological	0.000704449	gamma-peposertib
brain	liver	0.418338	gamma-peposertib
brain	lung	0.189698	gamma-peposertib
brain	melanoma	0.531953	gamma-peposertib
brain	ovary	0.0182468	gamma-peposertib
brain	pancreas	0.7363	gamma-peposertib
brain	prostate	0.534792	gamma-peposertib
brain	sarcoma	0.684689	gamma-peposertib
breast	bladder	0.0241418	gamma-peposertib
breast	brain	0.294147	gamma-peposertib
breast	breast	1	gamma-peposertib
breast	colon	0.291692	gamma-peposertib
breast	hematological	0.00334029	gamma-peposertib
breast	liver	0.0712783	gamma-peposertib
breast	lung	0.719121	gamma-peposertib
breast	melanoma	0.741984	gamma-peposertib
breast	ovary	0.100016	gamma-peposertib
breast	pancreas	0.451737	gamma-peposertib
breast	prostate	0.828856	gamma-peposertib
breast	sarcoma	0.357332	gamma-peposertib
colon	bladder	0.142956	gamma-peposertib
colon	brain	0.798606	gamma-peposertib
colon	breast	0.291692	gamma-peposertib
colon	colon	1	gamma-peposertib
colon	hematological	1.87585e-05	gamma-peposertib
colon	liver	0.249737	gamma-peposertib
colon	lung	0.168327	gamma-peposertib
colon	melanoma	0.617776	gamma-peposertib
colon	ovary	0.00665445	gamma-peposertib
colon	pancreas	0.890249	gamma-peposertib
colon	prostate	0.618102	gamma-peposertib
colon	sarcoma	0.841864	gamma-peposertib
hematological	bladder	1.32783e-06	gamma-peposertib
hematological	brain	0.000704449	gamma-peposertib
hematological	breast	0.00334029	gamma-peposertib
hematological	colon	1.87585e-05	gamma-peposertib
hematological	hematological	1	gamma-peposertib
hematological	liver	0.00015363	gamma-peposertib
hematological	lung	0.0167449	gamma-peposertib
hematological	melanoma	0.00785414	gamma-peposertib
hematological	ovary	0.322492	gamma-peposertib
hematological	pancreas	0.000814083	gamma-peposertib
hematological	prostate	0.0279073	gamma-peposertib
hematological	sarcoma	1.48253e-05	gamma-peposertib
liver	bladder	0.98962	gamma-peposertib
liver	brain	0.418338	gamma-peposertib
liver	breast	0.0712783	gamma-peposertib
liver	colon	0.249737	gamma-peposertib
liver	hematological	0.00015363	gamma-peposertib
liver	liver	1	gamma-peposertib
liver	lung	0.0439016	gamma-peposertib
liver	melanoma	0.172467	gamma-peposertib
liver	ovary	0.00356324	gamma-peposertib
liver	pancreas	0.250965	gamma-peposertib
liver	prostate	0.192905	gamma-peposertib
liver	sarcoma	0.195142	gamma-peposertib
lung	bladder	0.0129676	gamma-peposertib
lung	brain	0.189698	gamma-peposertib
lung	breast	0.719121	gamma-peposertib
lung	colon	0.168327	gamma-peposertib
lung	hematological	0.0167449	gamma-peposertib
lung	liver	0.0439016	gamma-peposertib
lung	lung	1	gamma-peposertib
lung	melanoma	0.537496	gamma-peposertib
lung	ovary	0.216575	gamma-peposertib
lung	pancreas	0.295016	gamma-peposertib
lung	prostate	0.637565	gamma-peposertib
lung	sarcoma	0.206715	gamma-peposertib
melanoma	bladder	0.106681	gamma-peposertib
melanoma	brain	0.531953	gamma-peposertib
melanoma	breast	0.741984	gamma-peposertib
melanoma	colon	0.617776	gamma-peposertib
melanoma	hematological	0.00785414	gamma-peposertib
melanoma	liver	0.172467	gamma-peposertib
melanoma	lung	0.537496	gamma-peposertib
melanoma	melanoma	1	gamma-peposertib
melanoma	ovary	0.0929082	gamma-peposertib
melanoma	pancreas	0.740008	gamma-peposertib
melanoma	prostate	0.950792	gamma-peposertib
melanoma	sarcoma	0.711684	gamma-peposertib
ovary	bladder	0.000339827	gamma-peposertib
ovary	brain	0.0182468	gamma-peposertib
ovary	breast	0.100016	gamma-peposertib
ovary	colon	0.00665445	gamma-peposertib
ovary	hematological	0.322492	gamma-peposertib
ovary	liver	0.00356324	gamma-peposertib
ovary	lung	0.216575	gamma-peposertib
ovary	melanoma	0.0929082	gamma-peposertib
ovary	ovary	1	gamma-peposertib
ovary	pancreas	0.0281731	gamma-peposertib
ovary	prostate	0.160786	gamma-peposertib
ovary	sarcoma	0.00789885	gamma-peposertib
pancreas	bladder	0.165067	gamma-peposertib
pancreas	brain	0.7363	gamma-peposertib
pancreas	breast	0.451737	gamma-peposertib
pancreas	colon	0.890249	gamma-peposertib
pancreas	hematological	0.000814083	gamma-peposertib
pancreas	liver	0.250965	gamma-peposertib
pancreas	lung	0.295016	gamma-peposertib
pancreas	melanoma	0.740008	gamma-peposertib
pancreas	ovary	0.0281731	gamma-peposertib
pancreas	pancreas	1	gamma-peposertib
pancreas	prostate	0.720583	gamma-peposertib
pancreas	sarcoma	0.986325	gamma-peposertib
prostate	bladder	0.136552	gamma-peposertib
prostate	brain	0.534792	gamma-peposertib
prostate	breast	0.828856	gamma-peposertib
prostate	colon	0.618102	gamma-peposertib
prostate	hematological	0.0279073	gamma-peposertib
prostate	liver	0.192905	gamma-peposertib
prostate	lung	0.637565	gamma-peposertib
prostate	melanoma	0.950792	gamma-peposertib
prostate	ovary	0.160786	gamma-peposertib
prostate	pancreas	0.720583	gamma-peposertib
prostate	prostate	1	gamma-peposertib
prostate	sarcoma	0.698911	gamma-peposertib
sarcoma	bladder	0.0943203	gamma-peposertib
sarcoma	brain	0.684689	gamma-peposertib
sarcoma	breast	0.357332	gamma-peposertib
sarcoma	colon	0.841864	gamma-peposertib
sarcoma	hematological	1.48253e-05	gamma-peposertib
sarcoma	liver	0.195142	gamma-peposertib
sarcoma	lung	0.206715	gamma-peposertib
sarcoma	melanoma	0.711684	gamma-peposertib
sarcoma	ovary	0.00789885	gamma-peposertib
sarcoma	pancreas	0.986325	gamma-peposertib
sarcoma	prostate	0.698911	gamma-peposertib
sarcoma	sarcoma	1	gamma-peposertib
