# Supplementary material for: Mapping combinatorial drug effects to DNA damage response kinase inhibitors
Source: Nat Commun. 2023 Dec 14;14:8310. doi: 10.1038/s41467-023-44108-y (PMC10721915; doi:10.1038/s41467-023-44108-y)
Supplement: Supplementary file 10 — Source Data [file 41467_2023_44108_MOESM10_ESM.xlsx]

## Sheet: Figure 1
Figure 1
Data	Display of the whole dataset: https://osf.io/8hbsx/

## Sheet: Figure2
Figure 2a			Figure 2b			Figure 2c							Figure 2d
com_treat	ave_aoc		com_treat	ave_bliss		Table S3. Top ten directly targeted genes (among the 272 genes directly targeted by all drugs in this study) that achieved highest efficacy (AoC score) across all cell lines in combination with the inhibition of drug targets ATM, ATR, or DNA-PK(PRKDC). **: genes that occur in the top ten in combination with all three drug targets. *:genes that occur in the top ten in combination with two out of t…							Table S4. Top ten directly targeted genes (among the 272 genes directly targeted by all drugs in this study) that achieved highest synergy (Bliss score) across all cell lines in combination with the inhibition of drug targets ATM, ATR, or DNA-PK(PRKDC). **: genes that occur in the top ten in combination with all three drug targets. *:genes that occur in the top ten in combination with two out of …
M1774-SN38	0.866852	0.821852	M1774-talazoparib	0.868548		Gene1	Gene2	Alias of gene2	Average efficacy across all cell lines				Gene1	Gene2	Alias of gene 2	Average synergy across all cell lines
M1774-vincristine	0.821852	0.821444	M1774-carboplatin	0.6884		ATM	PLK1**	Polo-like kinase 1 (PLK-1)	0.7185				ATM	PARP1**	Poly(ADP-Ribose) Polymerase 1	0.2454
M1774-gemcitabine	0.821444	0.802444	M1774-mitomycin	0.66727			TUBA4A**	Tubulin Alpha 4a	0.711					PARP3**	Poly(ADP-Ribose) Polymerase 3	0.2199
M1774-bortezomib	0.802444	0.795222	M1774-cisplatin	0.607833			TUBB4B**	Tubulin Beta 4B Class IVb	0.711					PARP2**	Poly(ADP-Ribose) Polymerase 2	0.2127
M1774-mitomycin	0.795222	0.791556	M1774-rucaparib	0.5904			RRM2B**	Small subunit of p53 (191170)-inducible ribonucleotide reductase	0.652					ATR	ATR serine/threonine kinase	0.184
M1774-carfilzomib	0.791556	0.780519	M1774-olaparib	0.5841			TOP2A*	DNA Topoisomerase II Alpha	0.6444					TOP1**	DNA topoisomerase 1	0.1093
M1774-BI2536	0.780519	0.771914	M1774-veliparib	0.545311			TOP2B*	DNA Topoisomerase II Beta	0.6444					TOP2B*	DNA Topoisomerase II Beta	0.0743
peposertib-vincristine	0.771914	0.770936	M1774-thiotepa	0.544085			TOP1**	DNA topoisomerase 1	0.6137					TOP2A*	DNA Topoisomerase II Alpha	0.0743
M3541-vincristine	0.770936	0.766741	M1774-melphalan	0.490522			RPS6KA1*	Ribosomal Protein S6 Kinase A1	0.5758					CYP2B6*	Cytochrome P450 family 2 subfamily B member 6	0.0377
M1774-topotecan	0.766741	0.766	M1774-oxaliplatin	0.484907			CHEK2*	Checkpoint Kinase 2	0.5758					PDPK1*	3-phosphoinositide dependent protein kinase 1	0.0296
M1774-talazoparib	0.766	0.765889	peposertib-etoposide	0.43108			HSP90AB1	Heat Shock Protein 90 Alpha Family Class B Member 1	0.5684					AURKB	Aurora kinase B	0.0216
M1774-dinaciclib	0.765889	0.764262	peposertib-topotecan	0.403706		ATR	RRM2B**	Small subunit of p53 (191170)-inducible ribonucleotide reductase	0.7703				ATR	PARP3**	Poly(ADP-Ribose) Polymerase 3	0.3165
gartisertib-gemcitabine	0.764262	0.760398	M1774-lomustine	0.389326			TOP1**	DNA topoisomerase 1	0.6959					PARP1**	Poly(ADP-Ribose) Polymerase 1	0.3109
berzosertib-gemcitabine	0.760398	0.759201	M1774-niraparib	0.374985			RPS6KA1*	Ribosomal Protein S6 Kinase A1	0.6924					CYP2B6*	Cytochrome P450 family 2 subfamily B member 6	0.2959
peposertib-bortezomib	0.759201	0.758841	M1774-cytarabine	0.356378			CHEK2*	Checkpoint Kinase 2	0.6924					PARP2**	Poly(ADP-Ribose) Polymerase 2	0.2919
M3541-bortezomib	0.758841	0.757332	M1774-SN38	0.353426			RRM2	Ribonucleotide Reductase Catalytic Subunit M2	0.6915					DCK	Deoxycytidine kinase	0.2237
peposertib-BI2536	0.757332	0.756631	M4076-talazoparib	0.34358			RRM1	Ribonucleotide Reductase Catalytic Subunit M1	0.6915					ATM	ATM serine/threonine kinase	0.1955
M3541-BI2536	0.756631	0.756185	M1774-topotecan	0.343044			PLK1**	Serine/threonine-protein kinase PLK1, also known as polo-like kinase 1 (PLK-1)	0.6278					TOP1**	DNA topoisomerase 1	0.166
M1774-paclitaxel	0.756185	0.754984	M1774-gemcitabine	0.318404			TUBB4B**	Tubulin Beta 4B Class IVb	0.6142					RRM1	Ribonucleotide reductase catalytic subunit M1	0.152
peposertib-paclitaxel	0.754984	0.754147	peposertib-bleomycin	0.315479			TUBA4A**	Tubulin Alpha 4a	0.6142					RRM2	Ribonucleotide reductase catalytic subunit M2	0.152
berzosertib-SN38	0.754147	0.75393	gartisertib-M3541	0.307865			CHEK1	Checkpoint Kinase 1	0.602					RRM2B	Ribonucleotide reductase regulatory TP53 inducible subunit M2B	0.1237
M3541-paclitaxel	0.75393	0.750021	gartisertib-talazoparib	0.302177		DNA-PK(PRKDC)	TUBA4A**	Tubulin Alpha 4a	0.7634				DNA-PK(PRKDC)	TOP1**	DNA topoisomerase 1	0.3321
peposertib-doxorubicin	0.750021	0.748006	M1774-GDC0425	0.296981			TUBB4B**	Tubulin Beta 4B Class IVb	0.7634					TOP2A*	DNA Topoisomerase II Alpha	0.3165
gartisertib-SN38	0.748006	0.73864	M3541-M1774	0.290944			PLK1**	Serine/threonine-protein kinase PLK1, also known as polo-like kinase 1 (PLK-1)	0.7573					TOP2B*	DNA Topoisomerase II Beta	0.3165
M3541-carfilzomib	0.73864	0.735789	gartisertib-rucaparib	0.290934			TOP2B*	DNA Topoisomerase II Beta	0.7226					ERBB3	Erb-b2 receptor tyrosine kinase 3	0.0412
peposertib-carfilzomib	0.735789	0.718288	M1774-LY2603618	0.283956			TOP2A*	DNA Topoisomerase II Alpha	0.7226					PDPK1*	3-phosphoinositide dependent protein kinase 1	0.037
M4076-bortezomib	0.718288	0.713959	M1774-M3541	0.279292			TOP1**	DNA topoisomerase 1	0.6805					HSP90AB1	Heat shock protein 90 alpha family class B member 1	0.0313
M3541-SN38	0.713959	0.712282	M4076-rucaparib	0.26478			RRM2B*	Small subunit of p53 (191170)-inducible ribonucleotide reductase	0.6667					HSP90AA1	heat shock protein 90 alpha family class A member 1	0.0313
peposertib-dinaciclib	0.712282	0.709705	M4076-olaparib	0.263273			TUBA1A	Tubulin Alpha 1a	0.6199					PARP3**	Poly(ADP-Ribose) Polymerase 3	0.0231
M3541-dinaciclib	0.709705	0.709376	gartisertib-mitomycin	0.251464			WNT11	Wnt family member 11	0.6026					PARP2**	Poly(ADP-Ribose) Polymerase 2	0.0231
M3541-topotecan	0.709376	0.699287	gartisertib-carboplatin	0.251234			WNT16	Wnt family member 16	0.6026					PARP1**	Poly(ADP-Ribose) Polymerase 1	0.0231
berzosertib-prexasertib	0.699287	0.697838	gartisertib-olaparib	0.24918
gartisertib-talazoparib	0.697838	0.6897	M3541-bleomycin	0.243602
gartisertib-prexasertib	0.6897	0.68681	M3541-olaparib	0.21741
M4076-carfilzomib	0.68681	0.685273	gartisertib-veliparib	0.205111
M4076-paclitaxel	0.685273		gartisertib-niraparib	0.197055
M1774-cytarabine	0.68237		M1774-M4076	0.194934
peposertib-SN38	0.681458		gartisertib-cisplatin	0.194796
M4076-BI2536	0.680368		berzosertib-mitomycin	0.192898
peposertib-topotecan	0.680358		M4076-veliparib	0.190353
M1774-prexasertib	0.679148		gartisertib-thiotepa	0.188775
M4076-dinaciclib	0.678424		M4076-topotecan	0.18801
berzosertib-talazoparib	0.676081		gartisertib-oxaliplatin	0.181325
M3541-doxorubicin	0.669725		berzosertib-talazoparib	0.18096
peposertib-gemcitabine	0.666675		gartisertib-LY2603618	0.178358
M3541-gemcitabine	0.66051		berzosertib-LY2603618	0.177682
M1774-THZ1	0.659462		M4076-niraparib	0.176762
M4076-gemcitabine	0.643264		gartisertib-topotecan	0.175694
M1774-geldanamycin	0.637074		gartisertib-cytarabine	0.174862
M4076-vincristine	0.633849		berzosertib-melphalan	0.169862

## Sheet: Figure3
Figure 3a				Figure 3b				Figure 3c				Figure 3d					Figure 3e					Figure 3f
combination_treatment	H	p		combination_treatment	H	p		combination_treatment	-LOG10(p^aoc)	-LOG10(p^bliss)		tissue_1	tissue_2	p-val	com_treat		tissue_1	tissue_2	p-val	com_treat		tissue_1	tissue_2	p-val	com_treat
gamma-peposertib	27.8759	0.00338207		M4076-berzosertib	39.1495	2.39024e-05		gamma-peposertib	2.47108	4.10679		bladder	bladder	1	gamma-peposertib		bladder	bladder	1	gamma-peposertib		brain	brain	1	M4076-berzosertib
M1774-palbociclib	22.2594	0.0138363		gamma-peposertib	38.0024	7.81624e-05		M1774-palbociclib	1.86012	1.39884		bladder	brain	1	gamma-peposertib		bladder	brain	1	gamma-peposertib		brain	breast	1	M4076-berzosertib
GSK2334470-berzosertib	20.7	0.0232854		berzosertib-gemcitabine	23.6847	0.0141299		GSK2334470-berzosertib	1.63292	0.789639		bladder	breast	1	gamma-peposertib		bladder	breast	1	gamma-peposertib		brain	colon	1	M4076-berzosertib
IBET151-berzosertib	19.3043	0.0365639		M3541-gamma	22.8835	0.0183557		IBET151-berzosertib	1.43695	0.417478		bladder	colon	1	gamma-peposertib		bladder	colon	1	gamma-peposertib		brain	hematological	1	M4076-berzosertib
BMXIN1-M3541	19.2151	0.0376141		peposertib-topotecan	22.2013	0.0228596		BMXIN1-M3541	1.42465	0.155107		bladder	hematological	0.00134369	gamma-peposertib		bladder	hematological	0.00961789	gamma-peposertib		brain	liver	1	M4076-berzosertib
M3541-gamma	20.5432	0.0384245		berzosertib-talazoparib	20.943	0.0339665		M3541-gamma	1.41539	1.73623		bladder	liver	1	gamma-peposertib		bladder	liver	1	gamma-peposertib		brain	lung	1	M4076-berzosertib
ABT737-gartisertib	18.9009	0.0415402		GSK2334470-M1774	19.2407	0.0373093		ABT737-gartisertib	1.38153	0.398738		bladder	lung	0.676997	gamma-peposertib		bladder	lung	0.486614	gamma-peposertib		brain	melanoma	1	M4076-berzosertib
M4076-palbociclib	18.5808	0.0459212		M1774-fluorouracil	19.235	0.0373769		M4076-palbociclib	1.33799	0.264889		bladder	melanoma	1	gamma-peposertib		bladder	melanoma	1	gamma-peposertib		brain	ovary	1	M4076-berzosertib
peposertib-topotecan	19.9067	0.0466371		berzosertib-cisplatin	20.4849	0.0391173		peposertib-topotecan	1.33127	1.64093		bladder	ovary	1	gamma-peposertib		bladder	ovary	1	gamma-peposertib		brain	pancreas	1	M4076-berzosertib
M4076-duvelisib	18.3556	0.049254		M1774-palbociclib	19.0273	0.0399176		M4076-duvelisib	1.30756	0.514369		bladder	pancreas	1	gamma-peposertib		bladder	pancreas	1	gamma-peposertib		brain	prostate	1	M4076-berzosertib
M3541-oxaliplatin	18.2765	0.0504755		M1774-crizotinib	19.0182	0.0400318		M3541-oxaliplatin	1.29692	0.136643		bladder	prostate	1	gamma-peposertib		bladder	prostate	1	gamma-peposertib		brain	sarcoma	1	M4076-berzosertib
berzosertib-ruxolitinib	17.5735	0.0625985		berzosertib-etoposide	18.6316	0.0451989		berzosertib-ruxolitinib	1.20344	0.261162		bladder	sarcoma	1	gamma-peposertib		bladder	sarcoma	1	gamma-peposertib		breast	brain	1	M4076-berzosertib
M4076-topotecan	17.5513	0.0630213		SN38-berzosertib	19.6569	0.0502739		M4076-topotecan	1.20051	0.480335		brain	bladder	1	gamma-peposertib		brain	bladder	1	gamma-peposertib		breast	breast	1	M4076-berzosertib
AZD4547-berzosertib	17.5179	0.0636604		M4076-niraparib	18.0949	0.0533842		AZD4547-berzosertib	1.19613	0.18512		brain	brain	1	gamma-peposertib		brain	brain	1	gamma-peposertib		breast	colon	1	M4076-berzosertib
azacytidine-gartisertib	17.3797	0.066374		peposertib-seliciclib	18.0869	0.0535154		azacytidine-gartisertib	1.178	0.221867		brain	breast	1	gamma-peposertib		brain	breast	1	gamma-peposertib		breast	hematological	0.428898	M4076-berzosertib
berzosertib-everolimus	17.2231	0.0695713		GSK2334470-peposertib	17.859	0.0573897		berzosertib-everolimus	1.15757	0.269781		brain	colon	1	gamma-peposertib		brain	colon	1	gamma-peposertib		breast	liver	1	M4076-berzosertib
everolimus-peposertib	17.2137	0.0697676		IBET151-peposertib	17.7991	0.0584478		everolimus-peposertib	1.15635	0.840219		brain	hematological	0.655283	gamma-peposertib		brain	hematological	0.487916	gamma-peposertib		breast	lung	1	M4076-berzosertib
berzosertib-sunitinib	17.0846	0.0725125		gartisertib-talazoparib	19.127	0.0588518		berzosertib-sunitinib	1.13959	0.332799		brain	liver	1	gamma-peposertib		brain	liver	1	gamma-peposertib		breast	melanoma	1	M4076-berzosertib
THZ1-berzosertib	17.0265	0.0737797		M1774-peposertib	17.6971	0.0602934		THZ1-berzosertib	1.13206	0.230684		brain	lung	1	gamma-peposertib		brain	lung	1	gamma-peposertib		breast	ovary	0.879166	M4076-berzosertib
GSK525762A-berzosertib	17.0256	0.0737985		palbociclib-peposertib	17.673	0.0607364		GSK525762A-berzosertib	1.13195	0.55811		brain	melanoma	1	gamma-peposertib		brain	melanoma	1	gamma-peposertib		breast	pancreas	1	M4076-berzosertib
berzosertib-erlotinib	16.8376	0.0780355		SN38-gartisertib	19.0181	0.0607697		berzosertib-erlotinib	1.10771	0.196361		brain	ovary	1	gamma-peposertib		brain	ovary	1	gamma-peposertib		breast	prostate	1	M4076-berzosertib
M4076-cytarabine	16.8085	0.0787092		BMXIN1-berzosertib	17.5761	0.0625499		M4076-cytarabine	1.10397	0.574191		brain	pancreas	1	gamma-peposertib		brain	pancreas	1	gamma-peposertib		breast	sarcoma	1	M4076-berzosertib
M4076-oxaliplatin	16.7701	0.0796087		etoposide-gartisertib	17.3752	0.0664629		M4076-oxaliplatin	1.09904	0.12925		brain	prostate	1	gamma-peposertib		brain	prostate	1	gamma-peposertib		colon	brain	1	M4076-berzosertib
berzosertib-sorafenib	16.753	0.0800115		berzosertib-peposertib	16.9479	0.0755256		berzosertib-sorafenib	1.09685	0.372777		brain	sarcoma	1	gamma-peposertib		brain	sarcoma	1	gamma-peposertib		colon	breast	1	M4076-berzosertib
berzosertib-nutlin	16.5718	0.0843925		M1774-purvalanol	16.9087	0.0764081		berzosertib-nutlin	1.0737	0.737056		breast	bladder	1	gamma-peposertib		breast	bladder	1	gamma-peposertib		colon	colon	1	M4076-berzosertib
NSC348884-berzosertib	16.4453	0.0875751		OSI027-peposertib	16.8405	0.0779697		NSC348884-berzosertib	1.05762	0.191264		breast	brain	1	gamma-peposertib		breast	brain	1	gamma-peposertib		colon	hematological	0.200697	M4076-berzosertib
ML167-berzosertib	16.434	0.0878635		lapatinib-peposertib	16.7308	0.0805377		ML167-berzosertib	1.05619	0.144513		breast	breast	1	gamma-peposertib		breast	breast	1	gamma-peposertib		colon	liver	1	M4076-berzosertib
M4076-SN38	16.3034	0.0912699		M4076-rucaparib	16.5906	0.0839282		M4076-SN38	1.03967	0.389956		breast	colon	1	gamma-peposertib		breast	colon	1	gamma-peposertib		colon	lung	1	M4076-berzosertib
M3541-doxorubicin	17.4787	0.0944919		ibrutinib-peposertib	16.5855	0.0840546		M3541-doxorubicin	1.02461	0.662399		breast	hematological	0.14864	gamma-peposertib		breast	hematological	0.141035	gamma-peposertib		colon	melanoma	1	M4076-berzosertib
berzosertib-paclitaxel	16.1658	0.0949832		peposertib-ulixertinib	16.4573	0.0872696		berzosertib-paclitaxel	1.02235	0.12846		breast	liver	1	gamma-peposertib		breast	liver	1	gamma-peposertib		colon	ovary	0.86115	M4076-berzosertib
doxorubicin-peposertib	17.4552	0.0951133		gemcitabine-peposertib	16.3095	0.0911081		doxorubicin-peposertib	1.02176	0.891545		breast	lung	1	gamma-peposertib		breast	lung	1	gamma-peposertib		colon	pancreas	1	M4076-berzosertib
berzosertib-melphalan	16.0479	0.0982704		ceritinib-peposertib	16.2094	0.0937929		berzosertib-melphalan	1.00758	0.189803		breast	melanoma	1	gamma-peposertib		breast	melanoma	1	gamma-peposertib		colon	prostate	1	M4076-berzosertib
azacytidine-berzosertib	15.9197	0.101955		CPI0610-M1774	15.8876	0.102897		azacytidine-berzosertib	0.991589	0.122051		breast	ovary	1	gamma-peposertib		breast	ovary	1	gamma-peposertib		colon	sarcoma	1	M4076-berzosertib
BMXIN1-peposertib	15.896	0.102648		M1774-sunitinib	15.8214	0.10486		BMXIN1-peposertib	0.988649	0.639441		breast	pancreas	1	gamma-peposertib		breast	pancreas	1	gamma-peposertib		hematological	brain	1	M4076-berzosertib
M4076-nutlin	15.8812	0.103084		peposertib-pictilisib	15.802	0.105443		M4076-nutlin	0.986808	0.1628		breast	prostate	1	gamma-peposertib		breast	prostate	1	gamma-peposertib		hematological	breast	0.428898	M4076-berzosertib
M4076-SGX523	15.7703	0.1064		M1774-formestane	15.5556	0.113082		M4076-SGX523	0.973059	0.181424		breast	sarcoma	1	gamma-peposertib		breast	sarcoma	1	gamma-peposertib		hematological	colon	0.200697	M4076-berzosertib
M4076-carfilzomib	15.7556	0.106847		etoposide-peposertib	16.7911	0.114208		M4076-carfilzomib	0.971238	0.137998		colon	bladder	1	gamma-peposertib		colon	bladder	1	gamma-peposertib		hematological	hematological	1	M4076-berzosertib
berzosertib-pictilisib	15.706	0.108364		GDC0425-M4076	15.5009	0.11484		berzosertib-pictilisib	0.965115	0.179508		colon	brain	1	gamma-peposertib		colon	brain	1	gamma-peposertib		hematological	liver	1	M4076-berzosertib
BI2536-berzosertib	15.7	0.108548		peposertib-vincristine	15.4744	0.115701		BI2536-berzosertib	0.964377	0.17071		colon	breast	1	gamma-peposertib		colon	breast	1	gamma-peposertib		hematological	lung	0.38255	M4076-berzosertib
SN38-peposertib	15.6587	0.109827		K858-peposertib	15.4145	0.117664		SN38-peposertib	0.95929	0.524045		colon	colon	1	gamma-peposertib		colon	colon	1	gamma-peposertib		hematological	melanoma	0.0242769	M4076-berzosertib
BMXIN1-berzosertib	15.6402	0.110407		M1774-dacarbazine	15.3889	0.118514		BMXIN1-berzosertib	0.957005	1.20377		colon	hematological	0.484837	gamma-peposertib		colon	hematological	0.37963	gamma-peposertib		hematological	ovary	1	M4076-berzosertib
M4076-THZ1	15.5932	0.111886		peposertib-veliparib	15.3376	0.12023		M4076-THZ1	0.951224	0.217845		colon	liver	1	gamma-peposertib		colon	liver	1	gamma-peposertib		hematological	pancreas	0.000883297	M4076-berzosertib
M3541-peposertib	15.5468	0.113363		M1774-PF04217903	15.3135	0.121044		berzosertib-entospletinib	0.938127	0.473369		colon	lung	1	gamma-peposertib		colon	lung	1	gamma-peposertib		hematological	prostate	0.00967785	M4076-berzosertib
berzosertib-entospletinib	15.4863	0.115312		GSK525762A-M1774	15.1733	0.125871		BML284-berzosertib	0.937291	0.285089		colon	melanoma	1	gamma-peposertib		colon	melanoma	1	gamma-peposertib		hematological	sarcoma	0.0687177	M4076-berzosertib
BML284-berzosertib	15.4795	0.115534		doxorubicin-peposertib	16.3575	0.128367		M3541-gilteritinib	0.923455	0.510053		colon	ovary	1	gamma-peposertib		colon	ovary	1	gamma-peposertib		liver	brain	1	M4076-berzosertib
M3541-gilteritinib	15.3661	0.119274		entospletinib-peposertib	15.0556	0.130049		LY2584702-gartisertib	0.921652	0.516931		colon	pancreas	1	gamma-peposertib		colon	pancreas	1	gamma-peposertib		liver	breast	1	M4076-berzosertib
LY2584702-gartisertib	15.3513	0.11977		nutlin-peposertib	15.0043	0.131906		OSI027-berzosertib	0.915835	0.419608		colon	prostate	1	gamma-peposertib		colon	prostate	1	gamma-peposertib		liver	colon	1	M4076-berzosertib
OSI027-berzosertib	15.3034	0.121385		berzosertib-bortezomib	14.9966	0.132187		M4076-olaparib	0.907647	0.633762		colon	sarcoma	1	gamma-peposertib		colon	sarcoma	1	gamma-peposertib		liver	hematological	1	M4076-berzosertib
M4076-olaparib	15.2359	0.123695		M4076-prexasertib	14.9752	0.132968		LY2603618-berzosertib	0.892679	0.162436		hematological	bladder	0.00134369	gamma-peposertib		hematological	bladder	0.00961789	gamma-peposertib		liver	liver	1	M4076-berzosertib
LY2603618-berzosertib	15.112	0.128033		M1774-ibrutinib	14.9074	0.135474		LY2584702-M3541	0.891718	0.597805		hematological	brain	0.655283	gamma-peposertib		hematological	brain	0.487916	gamma-peposertib		liver	lung	1	M4076-berzosertib
LY2584702-M3541	15.104	0.128316		M4076-PLX647	14.894	0.135974		GSK923295-berzosertib	0.890106	0.217367		hematological	breast	0.14864	gamma-peposertib		hematological	breast	0.141035	gamma-peposertib		liver	melanoma	0.623937	M4076-berzosertib
GSK923295-berzosertib	15.0906	0.128794		LY2584702-M1774	14.7899	0.139912		peposertib-vincristine	0.889146	0.936664		hematological	colon	0.484837	gamma-peposertib		hematological	colon	0.37963	gamma-peposertib		liver	ovary	1	M4076-berzosertib
peposertib-vincristine	15.0826	0.129079		THZ1-peposertib	14.7023	0.143299		M3541-carfilzomib	0.888632	0.360879		hematological	hematological	1	gamma-peposertib		hematological	hematological	1	gamma-peposertib		liver	pancreas	0.86115	M4076-berzosertib
M3541-carfilzomib	15.0783	0.129231		M1774-pictilisib	14.6944	0.143605		GSK2334470-gartisertib	0.886816	0.0732101		hematological	liver	1	gamma-peposertib		hematological	liver	1	gamma-peposertib		liver	prostate	0.359638	M4076-berzosertib
GSK2334470-gartisertib	15.0632	0.129773		everolimus-peposertib	14.6724	0.144471		berzosertib-gilteritinib	0.885994	0.589806		hematological	lung	1	gamma-peposertib		hematological	lung	1	gamma-peposertib		liver	sarcoma	1	M4076-berzosertib
berzosertib-gilteritinib	15.0564	0.130019		M3541-cabozantinib	14.6368	0.145877		M4076-cabozantinib	0.881273	0.425942		hematological	melanoma	1	gamma-peposertib		hematological	melanoma	1	gamma-peposertib		lung	brain	1	M4076-berzosertib
M4076-cabozantinib	15.0171	0.13144		mitomycin-peposertib	14.5	0.151382		LY2857785-berzosertib	0.876252	0.310332		hematological	ovary	1	gamma-peposertib		hematological	ovary	1	gamma-peposertib		lung	breast	1	M4076-berzosertib
LY2857785-berzosertib	14.9752	0.132968		M1774-sorafenib	14.3558	0.157371		M4076-thiotepa	0.875229	0.31594		hematological	pancreas	0.193732	gamma-peposertib		hematological	pancreas	0.21252	gamma-peposertib		lung	colon	1	M4076-berzosertib
M4076-thiotepa	14.9667	0.133282		M3541-gemcitabine	14.328	0.158548		M3541-vincristine	0.871548	0.510195		hematological	prostate	1	gamma-peposertib		hematological	prostate	1	gamma-peposertib		lung	hematological	0.38255	M4076-berzosertib
M3541-vincristine	14.9359	0.134416		M4076-talazoparib	14.3239	0.158722		LY2584702-berzosertib	0.840656	0.272945		hematological	sarcoma	0.0084632	gamma-peposertib		hematological	sarcoma	0.011822	gamma-peposertib		lung	liver	1	M4076-berzosertib
LY2584702-berzosertib	14.6761	0.144326		M3541-lapatinib	14.2892	0.160205		CPI0610-M4076	0.838536	0.432314		liver	bladder	1	gamma-peposertib		liver	bladder	1	gamma-peposertib		lung	lung	1	M4076-berzosertib
CPI0610-M4076	14.6581	0.145032		cabozantinib-gartisertib	14.2769	0.160731		berzosertib-dinaciclib	0.837123	0.529551		liver	brain	1	gamma-peposertib		liver	brain	1	gamma-peposertib		lung	melanoma	1	M4076-berzosertib
berzosertib-dinaciclib	14.6462	0.145505		GSK2334470-berzosertib	14.2402	0.162316		PF04217903-gartisertib	0.82856	0.198818		liver	breast	1	gamma-peposertib		liver	breast	1	gamma-peposertib		lung	ovary	0.816039	M4076-berzosertib
PF04217903-gartisertib	14.5735	0.148402		M4076-pictilisib	14.2017	0.163988		M1774-ulixertinib	0.824017	0.729341		liver	colon	1	gamma-peposertib		liver	colon	1	gamma-peposertib		lung	pancreas	1	M4076-berzosertib
M1774-ulixertinib	14.5349	0.149963		berzosertib-crizotinib	14.1786	0.164998		ML167-gartisertib	0.820026	0.339876		liver	hematological	1	gamma-peposertib		liver	hematological	1	gamma-peposertib		lung	prostate	1	M4076-berzosertib
ML167-gartisertib	14.5009	0.151347		M1774-melphalan	14.1627	0.165699		berzosertib-fluorouracil	0.806431	0.574635		liver	liver	1	gamma-peposertib		liver	liver	1	gamma-peposertib		lung	sarcoma	1	M4076-berzosertib
berzosertib-fluorouracil	14.3846	0.15616		paclitaxel-peposertib	14.1624	0.165712		AZD4547-gartisertib	0.786077	0.10267		liver	lung	1	gamma-peposertib		liver	lung	1	gamma-peposertib		melanoma	brain	1	M4076-berzosertib
AZD4547-gartisertib	14.2094	0.163653		BML284-gartisertib	14.1333	0.166996		M3541-THZ1	0.784924	0.442665		liver	melanoma	1	gamma-peposertib		liver	melanoma	1	gamma-peposertib		melanoma	breast	1	M4076-berzosertib
M3541-THZ1	14.1994	0.164088		PLX647-peposertib	14.1054	0.168237		M4076-etoposide	0.778081	0.133612		liver	ovary	1	gamma-peposertib		liver	ovary	1	gamma-peposertib		melanoma	colon	1	M4076-berzosertib
M4076-etoposide	14.1402	0.166693		bleomycin-peposertib	15.2751	0.170246		M4076-bortezomib	0.778081	0.368269		liver	pancreas	1	gamma-peposertib		liver	pancreas	1	gamma-peposertib		melanoma	hematological	0.0242769	M4076-berzosertib
M4076-bortezomib	14.1402	0.166693		GSK923295-gartisertib	13.9573	0.17495		berzosertib-etoposide	0.777589	1.34487		liver	prostate	1	gamma-peposertib		liver	prostate	1	gamma-peposertib		melanoma	liver	0.623937	M4076-berzosertib
berzosertib-etoposide	14.1359	0.166883		BI2536-M3541	13.9302	0.176199		berzosertib-lomustine	0.776308	0.3476		liver	sarcoma	1	gamma-peposertib		liver	sarcoma	1	gamma-peposertib		melanoma	lung	1	M4076-berzosertib
berzosertib-lomustine	14.1248	0.167375		M1774-gilteritinib	13.9167	0.176827		berzosertib-carfilzomib	0.772373	0.387964		lung	bladder	0.676997	gamma-peposertib		lung	bladder	0.486614	gamma-peposertib		melanoma	melanoma	1	M4076-berzosertib
berzosertib-carfilzomib	14.0906	0.168899		M4076-lomustine	13.8556	0.179683		berzosertib-carboplatin	0.765305	0.214094		lung	brain	1	gamma-peposertib		lung	brain	1	gamma-peposertib		melanoma	ovary	0.0668523	M4076-berzosertib
berzosertib-carboplatin	14.0291	0.17167		peposertib-vatalanib	13.8498	0.179951		berzosertib-doxorubicin	0.756501	0.57935		lung	breast	1	gamma-peposertib		lung	breast	1	gamma-peposertib		melanoma	pancreas	1	M4076-berzosertib
berzosertib-doxorubicin	13.9521	0.175186		BI2536-M4076	13.8385	0.180488		duvelisib-gartisertib	0.75611	0.692979		lung	colon	1	gamma-peposertib		lung	colon	1	gamma-peposertib		melanoma	prostate	1	M4076-berzosertib
duvelisib-gartisertib	13.9487	0.175344		berzosertib-nutlin	13.7812	0.183208		M3541-berzosertib	0.75026	0.451078		lung	hematological	1	gamma-peposertib		lung	hematological	1	gamma-peposertib		melanoma	sarcoma	1	M4076-berzosertib
M3541-berzosertib	13.8974	0.177721		M1774-tozasertib	13.7807	0.183233		M3541-everolimus	0.749501	0.318477		lung	liver	1	gamma-peposertib		lung	liver	1	gamma-peposertib		ovary	brain	1	M4076-berzosertib
M3541-everolimus	13.8908	0.178033		M1774-cytarabine	13.7606	0.184195		CPI0610-berzosertib	0.737637	0.366472		lung	lung	1	gamma-peposertib		lung	lung	1	gamma-peposertib		ovary	breast	0.879166	M4076-berzosertib
CPI0610-berzosertib	13.7863	0.182963		RO3306-berzosertib	13.7179	0.18625		berzosertib-topotecan	0.734979	0.213798		lung	melanoma	1	gamma-peposertib		lung	melanoma	1	gamma-peposertib		ovary	colon	0.86115	M4076-berzosertib
berzosertib-topotecan	12.5492	0.184086		M1774-ulixertinib	13.713	0.186491		berzosertib-bortezomib	0.731255	0.878813		lung	ovary	1	gamma-peposertib		lung	ovary	1	gamma-peposertib		ovary	hematological	1	M4076-berzosertib
berzosertib-bortezomib	13.7299	0.185671		gartisertib-geldanamycin	13.7103	0.186623		BML284-M4076	0.721718	0.715478		lung	pancreas	1	gamma-peposertib		lung	pancreas	1	gamma-peposertib		ovary	liver	1	M4076-berzosertib
BML284-M4076	13.6453	0.189794		GSK923295-M3541	13.7037	0.186941		berzosertib-mitomycin	0.718836	0.393875		lung	prostate	1	gamma-peposertib		lung	prostate	1	gamma-peposertib		ovary	lung	0.816039	M4076-berzosertib
berzosertib-mitomycin	13.6197	0.191058		BI2536-peposertib	13.6695	0.188607		berzosertib-olaparib	0.711074	0.126244		lung	sarcoma	1	gamma-peposertib		lung	sarcoma	1	gamma-peposertib		ovary	melanoma	0.0668523	M4076-berzosertib
berzosertib-olaparib	13.5504	0.194503		ABT737-M4076	13.606	0.191734		M1774-THZ1	0.710931	0.322091		melanoma	bladder	1	gamma-peposertib		melanoma	bladder	1	gamma-peposertib		ovary	ovary	1	M4076-berzosertib
M1774-THZ1	13.5491	0.194567		BML284-M4076	13.5897	0.19254		THZ1-peposertib	0.710054	0.843757		melanoma	brain	1	gamma-peposertib		melanoma	brain	1	gamma-peposertib		ovary	pancreas	0.051971	M4076-berzosertib
THZ1-peposertib	13.5413	0.19496		cytarabine-peposertib	13.5622	0.193915		M3541-PF04217903	0.706293	0.441054		melanoma	breast	1	gamma-peposertib		melanoma	breast	1	gamma-peposertib		ovary	prostate	0.0340929	M4076-berzosertib
M3541-PF04217903	12.305	0.196656		doxorubicin-gartisertib	13.559	0.194075		GSK923295-M4076	0.703912	0.672319		melanoma	colon	1	gamma-peposertib		melanoma	colon	1	gamma-peposertib		ovary	sarcoma	0.564985	M4076-berzosertib
GSK923295-M4076	13.4863	0.197737		M3541-SN38	13.5344	0.195308		M1774-bleomycin	0.702193	0.432519		melanoma	hematological	1	gamma-peposertib		melanoma	hematological	1	gamma-peposertib		pancreas	brain	1	M4076-berzosertib
M1774-bleomycin	13.4709	0.198521		M1774-vatalanib	13.5333	0.195361		peposertib-thiotepa	0.700674	0.504677		melanoma	liver	1	gamma-peposertib		melanoma	liver	1	gamma-peposertib		pancreas	breast	1	M4076-berzosertib
peposertib-thiotepa	13.4573	0.199217		BMXIN1-M4076	13.4949	0.197303		oxaliplatin-peposertib	0.693367	0.0918694		melanoma	lung	1	gamma-peposertib		melanoma	lung	1	gamma-peposertib		pancreas	colon	1	M4076-berzosertib
oxaliplatin-peposertib	13.3915	0.202597		M1774-gemcitabine	13.4907	0.197513		M3541-lapatinib	0.68035	0.795323		melanoma	melanoma	1	gamma-peposertib		melanoma	melanoma	1	gamma-peposertib		pancreas	hematological	0.000883297	M4076-berzosertib
M3541-lapatinib	13.2738	0.208761		geldanamycin-peposertib	13.4758	0.198273		BML284-M3541	0.679841	0.356061		melanoma	ovary	1	gamma-peposertib		melanoma	ovary	1	gamma-peposertib		pancreas	liver	0.86115	M4076-berzosertib
BML284-M3541	13.2692	0.209006		M4076-vincristine	13.4709	0.198519		bleomycin-peposertib	0.676567	0.768923		melanoma	pancreas	1	gamma-peposertib		melanoma	pancreas	1	gamma-peposertib		pancreas	lung	1	M4076-berzosertib
bleomycin-peposertib	14.4206	0.210588		cytarabine-gartisertib	13.4538	0.199392		berzosertib-tozasertib	0.671287	0.138239		melanoma	prostate	1	gamma-peposertib		melanoma	prostate	1	gamma-peposertib		pancreas	melanoma	1	M4076-berzosertib
berzosertib-tozasertib	13.1915	0.213164		duvelisib-gartisertib	13.388	0.202778		M1774-seliciclib	0.66683	0.582337		melanoma	sarcoma	1	gamma-peposertib		melanoma	sarcoma	1	gamma-peposertib		pancreas	ovary	0.051971	M4076-berzosertib
M1774-seliciclib	13.1508	0.215363		PF04217903-berzosertib	13.3855	0.202911		M4076-PF04217903	0.666245	0.214035		ovary	bladder	1	gamma-peposertib		ovary	bladder	1	gamma-peposertib		pancreas	pancreas	1	M4076-berzosertib
M4076-PF04217903	13.1455	0.215653		GSK525762A-M4076	13.3667	0.203887		M3541-lomustine	0.665449	0.274666		ovary	brain	1	gamma-peposertib		ovary	brain	1	gamma-peposertib		pancreas	prostate	1	M4076-berzosertib
M3541-lomustine	13.1382	0.216049		ABT737-peposertib	13.3162	0.206524		M4076-veliparib	0.664451	0.395031		ovary	breast	1	gamma-peposertib		ovary	breast	1	gamma-peposertib		pancreas	sarcoma	1	M4076-berzosertib
M4076-veliparib	13.1291	0.216545		peposertib-ralimetinib	13.2265	0.211282		M1774-paclitaxel	0.660612	0.174941		ovary	colon	1	gamma-peposertib		ovary	colon	1	gamma-peposertib		prostate	brain	1	M4076-berzosertib
M1774-paclitaxel	13.0939	0.218468		M3541-mitomycin	13.2251	0.211359		berzosertib-cytarabine	0.659783	0.647144		ovary	hematological	1	gamma-peposertib		ovary	hematological	1	gamma-peposertib		prostate	breast	1	M4076-berzosertib
berzosertib-cytarabine	13.0863	0.218885		GSK923295-M4076	13.2009	0.212658		RO3306-berzosertib	0.65141	0.729904		ovary	liver	1	gamma-peposertib		ovary	liver	1	gamma-peposertib		prostate	colon	1	M4076-berzosertib
RO3306-berzosertib	13.0094	0.223147		berzosertib-imatinib	13.188	0.213348		berzosertib-ralimetinib	0.647607	0.205168		ovary	lung	1	gamma-peposertib		ovary	lung	1	gamma-peposertib		prostate	hematological	0.00967785	M4076-berzosertib
berzosertib-ralimetinib	12.9744	0.225109		M3541-tozasertib	13.1838	0.213578		M4076-ulixertinib	0.645848	0.143973		ovary	melanoma	1	gamma-peposertib		ovary	melanoma	1	gamma-peposertib		prostate	liver	0.359638	M4076-berzosertib
M4076-ulixertinib	12.9581	0.226023		NSC348884-gartisertib	13.1376	0.21608		M4076-pictilisib	0.639287	0.785187		ovary	ovary	1	gamma-peposertib		ovary	ovary	1	gamma-peposertib		prostate	lung	1	M4076-berzosertib
M4076-pictilisib	12.8974	0.229463		gartisertib-gemcitabine	14.2939	0.217154		gartisertib-veliparib	0.637075	0.481083		ovary	pancreas	1	gamma-peposertib		ovary	pancreas	1	gamma-peposertib		prostate	melanoma	1	M4076-berzosertib
gartisertib-veliparib	12.8769	0.230635		M3541-doxorubicin	14.286	0.217571		ibrutinib-peposertib	0.636062	1.07544		ovary	prostate	1	gamma-peposertib		ovary	prostate	1	gamma-peposertib		prostate	ovary	0.0340929	M4076-berzosertib
ibrutinib-peposertib	12.8675	0.231173		M1774-entospletinib	13.0437	0.221241		M3541-ibrutinib	0.635142	0.036381		ovary	sarcoma	1	gamma-peposertib		ovary	sarcoma	1	gamma-peposertib		prostate	pancreas	1	M4076-berzosertib
M3541-ibrutinib	12.859	0.231664		berzosertib-cytarabine	12.9701	0.225349		ABT737-M4076	0.632487	0.7173		pancreas	bladder	1	gamma-peposertib		pancreas	bladder	1	gamma-peposertib		prostate	prostate	1	M4076-berzosertib
ABT737-M4076	12.8343	0.233084		M3541-veliparib	12.9501	0.226473		M4076-ruxolitinib	0.625138	0.212555		pancreas	brain	1	gamma-peposertib		pancreas	brain	1	gamma-peposertib		prostate	sarcoma	1	M4076-berzosertib
M4076-ruxolitinib	12.7658	0.237062		M3541-entospletinib	12.9359	0.227278		M4076-prexasertib	0.623766	0.876252		pancreas	breast	1	gamma-peposertib		pancreas	breast	1	gamma-peposertib		sarcoma	brain	1	M4076-berzosertib
M4076-prexasertib	12.753	0.237812		berzosertib-purvalanol	12.906	0.228976		M3541-ruxolitinib	0.62337	0.0636734		pancreas	colon	1	gamma-peposertib		pancreas	colon	1	gamma-peposertib		sarcoma	breast	1	M4076-berzosertib
M3541-ruxolitinib	12.7493	0.238029		BMXIN1-peposertib	12.8989	0.229382		BML284-gartisertib	0.622212	0.777293		pancreas	hematological	0.193732	gamma-peposertib		pancreas	hematological	0.21252	gamma-peposertib		sarcoma	colon	1	M4076-berzosertib
BML284-gartisertib	12.7385	0.238665		peposertib-tozasertib	12.8932	0.229707		berzosertib-crizotinib	0.619929	0.78252		pancreas	liver	1	gamma-peposertib		pancreas	liver	1	gamma-peposertib		sarcoma	hematological	0.0687177	M4076-berzosertib
berzosertib-crizotinib	12.7171	0.239922		IBET151-M1774	12.8915	0.2298		M1774-vemurafenib	0.61946	0.111156		pancreas	lung	1	gamma-peposertib		pancreas	lung	1	gamma-peposertib		sarcoma	liver	1	M4076-berzosertib
M1774-vemurafenib	12.7127	0.240182		bortezomib-gartisertib	12.859	0.231664		M3541-ralimetinib	0.615767	0.371723		pancreas	melanoma	1	gamma-peposertib		pancreas	melanoma	1	gamma-peposertib		sarcoma	lung	1	M4076-berzosertib
M3541-ralimetinib	12.6781	0.242233		M4076-olaparib	12.8462	0.232401		gartisertib-sunitinib	0.612372	0.330644		pancreas	ovary	1	gamma-peposertib		pancreas	ovary	1	gamma-peposertib		sarcoma	melanoma	1	M4076-berzosertib
gartisertib-sunitinib	12.6462	0.244134		M3541-bleomycin	13.9764	0.2343		berzosertib-lapatinib	0.610828	0.50807		pancreas	pancreas	1	gamma-peposertib		pancreas	pancreas	1	gamma-peposertib		sarcoma	ovary	0.564985	M4076-berzosertib
berzosertib-lapatinib	12.6316	0.245003		M4076-gartisertib	13.9724	0.234527		M4076-PLX647	0.609195	0.866545		pancreas	prostate	1	gamma-peposertib		pancreas	prostate	1	gamma-peposertib		sarcoma	pancreas	1	M4076-berzosertib
M4076-PLX647	12.6162	0.245927		M1774-rucaparib	12.746	0.23822		M4076-ibrutinib	0.605571	0.316292		pancreas	sarcoma	1	gamma-peposertib		pancreas	sarcoma	1	gamma-peposertib		sarcoma	prostate	1	M4076-berzosertib
M4076-ibrutinib	12.5821	0.247987		M1774-lomustine	12.7341	0.238919		M4076-vemurafenib	0.602316	0.235306		prostate	bladder	1	gamma-peposertib		prostate	bladder	1	gamma-peposertib		sarcoma	sarcoma	1	M4076-berzosertib
M4076-vemurafenib	12.5513	0.249853		M1774-ML167	12.7143	0.240088		M1774-carfilzomib	0.600532	0.0382581		prostate	brain	1	gamma-peposertib		prostate	brain	1	gamma-peposertib
M1774-carfilzomib	12.5344	0.250881		M4076-doxorubicin	12.6974	0.241084		M4076-purvalanol	0.599406	0.331362		prostate	breast	1	gamma-peposertib		prostate	breast	1	gamma-peposertib
M4076-purvalanol	12.5237	0.251532		LY2857785-M1774	12.6812	0.242045		M3541-dinaciclib	0.598406	0.237726		prostate	colon	1	gamma-peposertib		prostate	colon	1	gamma-peposertib
M3541-dinaciclib	12.5142	0.252112		M4076-carboplatin	12.5983	0.247007		M3541-SN38	0.597355	0.70928		prostate	hematological	1	gamma-peposertib		prostate	hematological	1	gamma-peposertib
M3541-SN38	12.5043	0.252723		dinaciclib-peposertib	12.5684	0.248815		gartisertib-ralimetinib	0.597265	0.343948		prostate	liver	1	gamma-peposertib		prostate	liver	1	gamma-peposertib
gartisertib-ralimetinib	12.5034	0.252776		fluorouracil-gartisertib	12.5564	0.249541		CPI0610-gartisertib	0.596815	0.342128		prostate	lung	1	gamma-peposertib		prostate	lung	1	gamma-peposertib
CPI0610-gartisertib	12.4991	0.253038		berzosertib-prexasertib	13.7023	0.249909		M3541-topotecan	0.594505	0.300998		prostate	melanoma	1	gamma-peposertib		prostate	melanoma	1	gamma-peposertib
M3541-topotecan	13.6259	0.254387		LY2584702-M3541	12.5085	0.252461		M1774-peposertib	0.592312	1.21973		prostate	ovary	1	gamma-peposertib		prostate	ovary	1	gamma-peposertib
M1774-peposertib	12.4563	0.255675		PLX647-gartisertib	12.4624	0.255301		bleomycin-gartisertib	0.589627	0.320315		prostate	pancreas	1	gamma-peposertib		prostate	pancreas	1	gamma-peposertib
bleomycin-gartisertib	12.4308	0.25726		M3541-fluorouracil	12.4392	0.25674		M4076-dinaciclib	0.588731	0.461271		prostate	prostate	1	gamma-peposertib		prostate	prostate	1	gamma-peposertib
M4076-dinaciclib	12.4222	0.257792		berzosertib-gilteritinib	12.4325	0.257154		GSK525762A-gartisertib	0.582471	0.45596		prostate	sarcoma	1	gamma-peposertib		prostate	sarcoma	1	gamma-peposertib
GSK525762A-gartisertib	12.3624	0.261535		M1774-seliciclib	12.3611	0.261615		AZD4547-M4076	0.58033	0.298558		sarcoma	bladder	1	gamma-peposertib		sarcoma	bladder	1	gamma-peposertib
AZD4547-M4076	12.3419	0.262827		M1774-duvelisib	12.3577	0.261827		M3541-thiotepa	0.571588	0.115853		sarcoma	brain	1	gamma-peposertib		sarcoma	brain	1	gamma-peposertib
M3541-thiotepa	12.2578	0.268171		berzosertib-doxorubicin	12.3325	0.263421		berzosertib-ibrutinib	0.571086	0.431515		sarcoma	breast	1	gamma-peposertib		sarcoma	breast	1	gamma-peposertib
berzosertib-ibrutinib	12.253	0.268482		gartisertib-thiotepa	12.3197	0.264232		M3541-crizotinib	0.570259	0.214332		sarcoma	colon	1	gamma-peposertib		sarcoma	colon	1	gamma-peposertib
M3541-crizotinib	12.245	0.268993		melphalan-peposertib	12.3122	0.264707		M3541-bleomycin	0.570159	0.630228		sarcoma	hematological	0.0084632	gamma-peposertib		sarcoma	hematological	0.011822	gamma-peposertib
M3541-bleomycin	13.3826	0.269055		berzosertib-fluorouracil	12.2872	0.266296		gartisertib-mitomycin	0.569757	0.233144		sarcoma	liver	1	gamma-peposertib		sarcoma	liver	1	gamma-peposertib
gartisertib-mitomycin	12.2402	0.269304		M4076-cytarabine	12.2829	0.266569		THZ1-gartisertib	0.567898	0.205284		sarcoma	lung	1	gamma-peposertib		sarcoma	lung	1	gamma-peposertib
THZ1-gartisertib	12.2222	0.270459		berzosertib-geldanamycin	12.2769	0.266951		M1774-ML167	0.565983	0.61963		sarcoma	melanoma	1	gamma-peposertib		sarcoma	melanoma	1	gamma-peposertib
M1774-ML167	12.2037	0.271655		AZD4547-peposertib	12.2564	0.268262		LY2584702-M1774	0.565709	0.854146		sarcoma	ovary	1	gamma-peposertib		sarcoma	ovary	1	gamma-peposertib
LY2584702-M1774	12.2011	0.271826		M4076-seliciclib	12.2564	0.268262		M4076-vincristine	0.563393	0.702197		sarcoma	pancreas	1	gamma-peposertib		sarcoma	pancreas	1	gamma-peposertib
M4076-vincristine	12.1786	0.273279		GSK429286A-berzosertib	12.2094	0.271286		M3541-NSC348884	0.559811	0.069171		sarcoma	prostate	1	gamma-peposertib		sarcoma	prostate	1	gamma-peposertib
M3541-NSC348884	12.1439	0.275543		M4076-entospletinib	12.2043	0.271618		GSK923295-M1774	0.558345	0.189978		sarcoma	sarcoma	1	gamma-peposertib		sarcoma	sarcoma	1	gamma-peposertib
GSK923295-M1774	12.1296	0.276475		BMXIN1-M1774	12.1944	0.272254		M1774-ralimetinib	0.552951	0.450464
M1774-ralimetinib	12.0771	0.27993		gilteritinib-peposertib	12.1923	0.272392		M1774-PF04217903	0.550394	0.917058
M1774-PF04217903	10.915	0.281583		ceritinib-gartisertib	12.1274	0.276624		BMXIN1-M1774	0.549391	0.565026
BMXIN1-M1774	12.0423	0.282234		GSK525762A-berzosertib	12.1274	0.276624		M4076-sunitinib	0.546028	0.0958896
M4076-sunitinib	12.0094	0.284428		IBET151-M4076	12.0222	0.283572		M4076-entospletinib	0.543849	0.566042
M4076-entospletinib	11.988	0.285858		lomustine-peposertib	12.0199	0.283724		M1774-everolimus	0.539415	0.197892
M1774-everolimus	11.9444	0.288792		gartisertib-ruxolitinib	12.0179	0.283857		M1774-dinaciclib	0.536428	0.0527908
M1774-dinaciclib	11.915	0.290785		M3541-ceritinib	11.9972	0.285247		M1774-NSC348884	0.533949	0.199503
M1774-NSC348884	11.8905	0.292449		imatinib-peposertib	11.9744	0.286776		M1774-formestane	0.533649	0.946608
M1774-formestane	11.8876	0.292652		AZD4547-M1774	11.9603	0.287721		formestane-gartisertib	0.533437	0.180931
formestane-gartisertib	11.8855	0.292795		M3541-palbociclib	11.9352	0.289415		peposertib-pomalidomide	0.533389	0.434232
peposertib-pomalidomide	11.885	0.292827		LY2584702-M4076	11.9308	0.289717		M4076-everolimus	0.532832	0.436635
M4076-everolimus	11.8795	0.293203		BMXIN1-gartisertib	11.9137	0.290875		gartisertib-ulixertinib	0.529034	0.160981
gartisertib-ulixertinib	11.8419	0.295778		M3541-olaparib	11.8803	0.293145		NSC348884-gartisertib	0.528603	0.665386
NSC348884-gartisertib	11.8376	0.296072		berzosertib-dinaciclib	11.847	0.295426		gartisertib-pictilisib	0.525504	0.171938
gartisertib-pictilisib	11.8068	0.298192		M4076-paclitaxel	11.8171	0.297484		peposertib-ralimetinib	0.521725	0.675137
peposertib-ralimetinib	11.7692	0.300798		M3541-formestane	11.8034	0.298428		berzosertib-bleomycin	0.514795	0.160101
berzosertib-bleomycin	11.7	0.305636		SN38-peposertib	11.7923	0.299196		M1774-bortezomib	0.514624	0.165546
M1774-bortezomib	11.6983	0.305757		ABT737-M3541	11.7479	0.302285		BMXIN1-M4076	0.513942	0.704866
BMXIN1-M4076	11.6915	0.306237		RO3306-peposertib	11.7293	0.303579		carfilzomib-peposertib	0.513743	0.369469
carfilzomib-peposertib	11.6895	0.306377		LY2584702-gartisertib	11.7214	0.304137		olaparib-peposertib	0.513175	0.343583
olaparib-peposertib	11.6838	0.306779		M4076-duvelisib	11.6957	0.305936		gartisertib-melphalan	0.511897	0.138239
gartisertib-melphalan	11.6709	0.307683		peposertib-vemurafenib	11.6709	0.307683		M4076-NSC348884	0.511556	0.250562
M4076-NSC348884	11.6675	0.307924		gartisertib-tozasertib	11.6675	0.307924		gartisertib-lomustine	0.51028	0.345334
gartisertib-lomustine	11.6547	0.308831		berzosertib-duvelisib	11.6658	0.308045		M1774-fluorouracil	0.509126	1.4274
M1774-fluorouracil	11.6431	0.309652		K858-M1774	11.6601	0.308445		M4076-seliciclib	0.506882	0.57144
M4076-seliciclib	11.6205	0.311257		M3541-vincristine	11.6538	0.308891		M1774-lapatinib	0.504011	0.45676
M1774-lapatinib	11.5916	0.31332		M3541-gilteritinib	11.6524	0.308992		entospletinib-gartisertib	0.502054	0.482499
entospletinib-gartisertib	11.5718	0.314736		berzosertib-ulixertinib	11.6402	0.30986		M4076-ceritinib	0.50087	0.425149
M4076-ceritinib	11.5598	0.315595		berzosertib-lapatinib	11.6325	0.310406		M4076-gemcitabine	0.499098	0.257285
M4076-gemcitabine	11.5419	0.316885		peposertib-thiotepa	11.5983	0.31284		BI2536-M3541	0.499041	0.753996
BI2536-M3541	11.5413	0.316927		GSK2334470-M4076	11.5718	0.314736		M3541-ulixertinib	0.497777	0.265239
M3541-ulixertinib	11.5285	0.317851		M4076-tozasertib	11.5641	0.315288		PF04217903-berzosertib	0.493237	0.692694
PF04217903-berzosertib	11.4824	0.321191		K858-gartisertib	11.5214	0.318365		M3541-olaparib	0.489096	0.532918
M3541-olaparib	11.4402	0.324268		LY2584702-peposertib	11.4972	0.320118		GSK429286A-berzosertib	0.487506	0.566572
GSK429286A-berzosertib	11.4239	0.325457		gartisertib-vemurafenib	11.4624	0.322645		GSK2334470-M4076	0.485	0.502054
GSK2334470-M4076	11.3983	0.327341		M1774-imatinib	11.4605	0.322782		GSK429286A-M1774	0.483953	0.0590755
GSK429286A-M1774	11.3876	0.328131		RO3306-gartisertib	11.4274	0.325206		M3541-bortezomib	0.477428	0.13193
M3541-bortezomib	11.3205	0.333098		K858-berzosertib	11.4094	0.326523		GSK923295-gartisertib	0.476101	0.757086
GSK923295-gartisertib	11.3068	0.334118		entospletinib-gartisertib	11.3726	0.329231		imatinib-peposertib	0.474665	0.542457
imatinib-peposertib	11.292	0.335224		gartisertib-veliparib	11.3581	0.330306		BML284-peposertib	0.474527	0.184695
BML284-peposertib	11.2906	0.33533		M1774-olaparib	11.3571	0.330378		gartisertib-vincristine	0.471551	0.282736
gartisertib-vincristine	11.2598	0.337637		M4076-topotecan	11.3504	0.330876		berzosertib-geldanamycin	0.465455	0.573569
berzosertib-geldanamycin	11.1966	0.342409		gartisertib-imatinib	11.3496	0.330939		gartisertib-rucaparib	0.464305	0.32443
gartisertib-rucaparib	11.1846	0.343317		M3541-paclitaxel	11.3333	0.332145		ABT737-M3541	0.462444	0.519583
ABT737-M3541	11.1652	0.344791		M1774-RO3306	11.2897	0.335399		bortezomib-peposertib	0.461763	0.209316
bortezomib-peposertib	11.1581	0.345333		berzosertib-entospletinib	11.2786	0.336226		M1774-temozolomide	0.458655	0.461441
M1774-temozolomide	11.1257	0.347812		SGX523-gartisertib	11.2299	0.339888		M4076-rucaparib	0.457347	1.07609
M4076-rucaparib	11.112	0.348862		M1774-SGX523	11.2011	0.34207		M3541-nutlin	0.452378	0.24524
M3541-nutlin	11.0598	0.352876		M1774-temozolomide	11.1548	0.345588		dinaciclib-gartisertib	0.449861	0.233946
dinaciclib-gartisertib	11.0333	0.354927		M4076-dinaciclib	11.153	0.345724		berzosertib-oxaliplatin	0.445166	0.447997
berzosertib-oxaliplatin	10.9838	0.358785		M1774-lapatinib	11.1058	0.349333		LY2857785-M1774	0.444397	0.616103
LY2857785-M1774	10.9756	0.359421		GSK525762A-gartisertib	11.0974	0.349977		LY2584702-peposertib	0.441456	0.49469
LY2584702-peposertib	10.9444	0.361863		M3541-berzosertib	11.0462	0.353934		AZD4547-M3541	0.440651	0.148474
AZD4547-M3541	10.9359	0.362534		M1774-ralimetinib	11.0397	0.354435		berzosertib-ceritinib	0.440545	0.370896
berzosertib-ceritinib	10.9348	0.362623		berzosertib-oxaliplatin	11.0137	0.356454		M4076-gilteritinib	0.435353	0.204993
M4076-gilteritinib	10.8795	0.366984		PF04217903-peposertib	10.9872	0.358518		IBET151-M4076	0.434552	0.547337
IBET151-M4076	10.8709	0.367661		M3541-THZ1	10.9573	0.360857		M4076-pomalidomide	0.433097	0.324928
M4076-pomalidomide	10.8554	0.368895		BI2536-M1774	10.955	0.361033		IBET151-gartisertib	0.430957	0.125693
IBET151-gartisertib	10.8325	0.370718		M1774-azacytidine	10.955	0.361033		M3541-gemcitabine	0.428324	0.799841
M3541-gemcitabine	10.8042	0.372972		M1774-niraparib	10.955	0.361033		gartisertib-purvalanol	0.428268	0.271955
gartisertib-purvalanol	10.8036	0.37302		M3541-PF04217903	10.9402	0.362198		berzosertib-vatalanib	0.427929	0.37996
berzosertib-vatalanib	10.8	0.373311		berzosertib-pomalidomide	10.9359	0.362534		berzosertib-vemurafenib	0.423959	0.180054
berzosertib-vemurafenib	10.7573	0.376739		gartisertib-temozolomide	10.8948	0.365775		M4076-RO3306	0.423959	0.219462
M4076-RO3306	10.7573	0.376739		M4076-everolimus	10.8932	0.365902		gartisertib-tozasertib	0.4238	0.511556
gartisertib-tozasertib	10.7556	0.376877		peposertib-pomalidomide	10.8675	0.367932		berzosertib-niraparib	0.421979	0.179071
berzosertib-niraparib	10.7359	0.378461		M1774-bleomycin	10.8492	0.369386		berzosertib-ulixertinib	0.421504	0.508835
berzosertib-ulixertinib	10.7308	0.378875		CPI0610-M4076	10.847	0.369561		M1774-geldanamycin	0.419614	0.336605
M1774-geldanamycin	10.7103	0.380528		berzosertib-ibrutinib	10.8385	0.370241		LY2603618-M4076	0.418819	0.312781
LY2603618-M4076	10.7017	0.381225		M4076-temozolomide	10.8375	0.370315		M3541-ML167	0.418214	0.156297
M3541-ML167	10.6952	0.381756		M1774-M3541	11.8604	0.374231		BI2536-M1774	0.417351	0.442454
BI2536-M1774	10.6858	0.382515		M4076-cabozantinib	10.7786	0.375023		M1774-dacarbazine	0.415767	0.926231
M1774-dacarbazine	10.6686	0.383913		M4076-ceritinib	10.7701	0.375709		M4076-mitomycin	0.414882	0.255356
M4076-mitomycin	10.659	0.384697		M1774-topotecan	10.7566	0.376792		M4076-paclitaxel	0.414489	0.526536
M4076-paclitaxel	10.6547	0.385045		berzosertib-thiotepa	10.735	0.37853		gilteritinib-peposertib	0.414017	0.564805
gilteritinib-peposertib	10.6496	0.385463		OSI027-berzosertib	10.7103	0.380533		BI2536-peposertib	0.413756	0.724443
BI2536-peposertib	10.6467	0.385695		M3541-pomalidomide	10.6994	0.38141		M1774-azacytidine	0.410126	0.442454
M1774-azacytidine	10.6071	0.388932		IBET151-berzosertib	10.6872	0.382403		berzosertib-veliparib	0.408222	0.377762
berzosertib-veliparib	10.5863	0.390641		M4076-ralimetinib	10.6829	0.38275		gartisertib-palbociclib	0.406244	0.405053
gartisertib-palbociclib	10.5647	0.392424		M4076-crizotinib	10.6444	0.385881		M1774-purvalanol	0.406209	1.11686
M1774-purvalanol	10.5643	0.392456		M1774-thiotepa	10.5873	0.390561		M1774-vatalanib	0.405492	0.709162
M1774-vatalanib	10.5564	0.393104		gartisertib-palbociclib	10.5516	0.393502		M3541-entospletinib	0.404376	0.643443
M3541-entospletinib	10.5442	0.394116		M1774-M4076	11.5671	0.397045		cytarabine-gartisertib	0.403158	0.700293
cytarabine-gartisertib	10.5308	0.395223		ABT737-gartisertib	10.4821	0.399266		SGX523-berzosertib	0.401155	0.149472
SGX523-berzosertib	10.5087	0.39705		azacytidine-peposertib	10.4615	0.400975		etoposide-peposertib	0.400415	0.942302
etoposide-peposertib	11.5585	0.397727		M4076-ML167	10.4615	0.400975		CPI0610-M1774	0.398926	0.987599
CPI0610-M1774	10.4841	0.399093		M4076-veliparib	10.441	0.402689		M1774-cytarabine	0.397061	0.734722
M1774-cytarabine	10.4635	0.400811		berzosertib-mitomycin	10.4282	0.403762		gartisertib-seliciclib	0.394949	0.243414
gartisertib-seliciclib	10.4401	0.402764		M4076-SN38	10.3846	0.407422		cabozantinib-gartisertib	0.394774	0.793901
cabozantinib-gartisertib	10.4382	0.402926		peposertib-temozolomide	10.3803	0.407782		M4076-vatalanib	0.394106	0.206332
M4076-vatalanib	10.4308	0.403547		M1774-cabozantinib	10.3757	0.408176		RO3306-gartisertib	0.393721	0.487841
RO3306-gartisertib	10.4265	0.403905		GDC0425-berzosertib	10.3752	0.408214		M1774-crizotinib	0.390374	1.39759
M1774-crizotinib	10.3893	0.407029		berzosertib-carfilzomib	10.3624	0.409295		lomustine-peposertib	0.389189	0.547104
lomustine-peposertib	10.3761	0.408142		cisplatin-gartisertib	11.4118	0.409433		M1774-entospletinib	0.387954	0.655135
M1774-entospletinib	10.3623	0.409304		M4076-geldanamycin	10.3385	0.411317		GSK2334470-M1774	0.387836	1.42818
GSK2334470-M1774	10.361	0.409415		formestane-peposertib	10.3376	0.41139		K858-gartisertib	0.387351	0.497074
K858-gartisertib	10.3556	0.409872		M3541-dacarbazine	10.3333	0.411752		LY2603618-gartisertib	0.385288	0.321732
LY2603618-gartisertib	10.3325	0.411824		peposertib-sorafenib	10.3333	0.411752		M3541-temozolomide	0.381936	0.0777431
M3541-temozolomide	10.2949	0.415015		NSC348884-peposertib	10.3315	0.411905		M1774-duvelisib	0.381548	0.581985
M1774-duvelisib	10.2905	0.415386		LY2857785-peposertib	10.302	0.41441		M3541-gartisertib	0.381509	0.252904
M3541-gartisertib	11.3377	0.415423		berzosertib-vatalanib	10.2726	0.416907		berzosertib-dacarbazine	0.380492	0.252794
berzosertib-dacarbazine	10.2786	0.416397		berzosertib-veliparib	10.2479	0.419023		M3541-SGX523	0.380104	0.0963287
M3541-SGX523	9.225	0.416769		berzosertib-sorafenib	10.1915	0.42386		BI2536-M4076	0.379581	0.743551
BI2536-M4076	10.2684	0.417272		M3541-ralimetinib	10.1795	0.42489		everolimus-gartisertib	0.378823	0.213976
everolimus-gartisertib	10.2598	0.418001		berzosertib-ceritinib	10.1701	0.4257		M1774-niraparib	0.378444	0.442454
M1774-niraparib	10.2556	0.418366		M3541-geldanamycin	10.1538	0.427101		carfilzomib-gartisertib	0.378216	0.208436
carfilzomib-gartisertib	10.253	0.418585		carfilzomib-peposertib	10.1538	0.427101		gartisertib-pomalidomide	0.377075	0.301794
gartisertib-pomalidomide	10.2401	0.419687		M4076-bortezomib	10.1402	0.428283		gartisertib-sorafenib	0.376702	0.191151
gartisertib-sorafenib	10.2359	0.420047		gartisertib-lapatinib	10.1291	0.429244		M1774-sorafenib	0.375745	0.803074
M1774-sorafenib	10.2251	0.420974		berzosertib-rucaparib	10.1274	0.429392		gartisertib-gilteritinib	0.375191	0.0975718
gartisertib-gilteritinib	10.2188	0.421511		CPI0610-berzosertib	10.1197	0.430059		M4076-tozasertib	0.374059	0.501293
M4076-tozasertib	10.206	0.422611		M4076-cisplatin	10.1154	0.430429		peposertib-sunitinib	0.372988	0.228786
peposertib-sunitinib	10.1938	0.423654		M3541-carfilzomib	10.0556	0.435633		M4076-fluorouracil	0.369469	0.338427
M4076-fluorouracil	10.1538	0.427101		LY2603618-peposertib	10.0541	0.435757		M1774-SGX523	0.368951	0.465885
M1774-SGX523	10.1479	0.427611		peposertib-ruxolitinib	10.0214	0.438621		gartisertib-oxaliplatin	0.367146	0.290092
gartisertib-oxaliplatin	10.1274	0.429392		gartisertib-vatalanib	10.0051	0.440043		BI2536-gartisertib	0.366921	0.0315283
BI2536-gartisertib	10.1248	0.429614		BML284-M3541	10	0.440493		M1774-ibrutinib	0.366487	0.868143
M1774-ibrutinib	10.1198	0.430045		gartisertib-paclitaxel	9.99658	0.440793		OSI027-peposertib	0.366348	1.10807
OSI027-peposertib	10.1182	0.430182		K858-M4076	9.9906	0.441319		M1774-gemcitabine	0.365975	0.704405
M1774-gemcitabine	10.114	0.430551		erlotinib-peposertib	9.9886	0.441494		GSK525762A-M1774	0.363827	0.900075
GSK525762A-M1774	10.0894	0.432686		GSK429286A-M4076	9.98291	0.441994		M4076-ralimetinib	0.361698	0.417085
M4076-ralimetinib	10.065	0.434813		gartisertib-peposertib	9.96923	0.443197		M4076-azacytidine	0.360093	0.133375
M4076-azacytidine	9.00923	0.436423		fluorouracil-peposertib	9.93254	0.446432		OSI027-gartisertib	0.359468	0.310053
OSI027-gartisertib	10.0393	0.437051		berzosertib-lomustine	9.90171	0.449159		K858-peposertib	0.358034	0.929357
K858-peposertib	10.0228	0.438496		dacarbazine-peposertib	9.87607	0.451433		gartisertib-ibrutinib	0.357985	0.0945391
gartisertib-ibrutinib	10.0222	0.438546		gartisertib-lomustine	9.87521	0.451509		gartisertib-paclitaxel	0.355765	0.355765
gartisertib-paclitaxel	9.99658	0.440793		M3541-vemurafenib	9.86752	0.452192		GSK923295-M3541	0.355691	0.728296
GSK923295-M3541	9.99573	0.440868		gartisertib-ralimetinib	9.85897	0.452952		M3541-OSI027	0.353723	0.271471
M3541-OSI027	9.97293	0.442871		olaparib-peposertib	9.8547	0.453332		AZD4547-M1774	0.352825	0.541028
AZD4547-M1774	8.92972	0.443787		M1774-ceritinib	9.84392	0.454292		IBET151-M1774	0.351587	0.638651
IBET151-M1774	9.94814	0.445055		CPI0610-gartisertib	9.83761	0.454854		M3541-melphalan	0.350131	0.12029
M3541-melphalan	9.93122	0.446548		gartisertib-topotecan	9.83675	0.454931		LY2857785-M4076	0.347966	0.329068
LY2857785-M4076	9.90598	0.44878		M3541-vatalanib	9.81754	0.456645		M1774-sunitinib	0.344539	0.979392
M1774-sunitinib	9.86591	0.452335		ML167-gartisertib	9.81111	0.457219		M1774-prexasertib	0.344302	0.118424
M1774-prexasertib	9.86313	0.452582		M4076-fluorouracil	9.79402	0.458747		M3541-formestane	0.343948	0.52516
M3541-formestane	9.85897	0.452952		M1774-geldanamycin	9.77249	0.460675		M1774-etoposide	0.343433	0.199326
M1774-etoposide	9.85294	0.453489		berzosertib-sunitinib	9.72735	0.464731		erlotinib-gartisertib	0.342564	0.274998
erlotinib-gartisertib	9.84274	0.454397		M4076-purvalanol	9.71026	0.466271		gartisertib-thiotepa	0.339296	0.578014
gartisertib-thiotepa	9.80427	0.45783		gartisertib-sunitinib	9.70171	0.467042		M3541-purvalanol	0.338861	0.233391
M3541-purvalanol	9.79915	0.458288		LY2857785-M4076	9.68291	0.468739		ceritinib-gartisertib	0.338427	0.55811
ceritinib-gartisertib	9.79402	0.458747		berzosertib-temozolomide	9.63938	0.47268		berzosertib-palbociclib	0.337824	0.0767412
berzosertib-palbociclib	9.7869	0.459384		M4076-pomalidomide	9.63333	0.473229		M3541-dacarbazine	0.337414	0.385365
M3541-dacarbazine	9.78205	0.459818		gartisertib-rucaparib	9.62735	0.473772		M3541-geldanamycin	0.337173	0.369469
M3541-geldanamycin	9.7792	0.460074		M3541-cytarabine	9.61772	0.474647		M1774-carboplatin	0.336605	0.236387
M1774-carboplatin	9.77249	0.460676		M1774-THZ1	9.59921	0.476331		M1774-pomalidomide	0.336297	0.256032
M1774-pomalidomide	8.74644	0.461002		LY2603618-gartisertib	9.59487	0.476726		M3541-etoposide	0.336179	0.112406
M3541-etoposide	10.7887	0.461128		LY2857785-gartisertib	9.58889	0.47727		M3541-paclitaxel	0.334526	0.478673
M3541-paclitaxel	9.74786	0.462886		bleomycin-gartisertib	9.57778	0.478283		M4076-talazoparib	0.333014	0.799362
M4076-talazoparib	9.72991	0.4645		M3541-azacytidine	9.55698	0.480181		M1774-M3541	0.33176	0.426861
M1774-M3541	10.7336	0.465843		M3541-everolimus	9.55556	0.480311		M1774-gilteritinib	0.327268	0.752452
M1774-gilteritinib	9.66138	0.470687		M4076-ibrutinib	9.52906	0.482734		gemcitabine-peposertib	0.326274	1.04044
gemcitabine-peposertib	9.64947	0.471766		M4076-thiotepa	9.52479	0.483125		M4076-melphalan	0.325997	0.185286
M4076-melphalan	9.64615	0.472066		LY2603618-M4076	9.48632	0.486653		peposertib-vatalanib	0.325433	0.744845
peposertib-vatalanib	9.63938	0.47268		K858-M3541	9.46581	0.488539		M3541-sorafenib	0.323947	0.209805
M3541-sorafenib	9.62154	0.4743		LY2857785-berzosertib	9.45641	0.489404		M4076-doxorubicin	0.321732	0.617832
M4076-doxorubicin	9.59487	0.476726		OSI027-gartisertib	9.45299	0.489719		carboplatin-gartisertib	0.320881	0.227017
carboplatin-gartisertib	9.58462	0.47766		M1774-talazoparib	9.43122	0.491726		M3541-PLX647	0.320664	0.186545
M3541-PLX647	9.58199	0.477899		ABT737-M1774	9.41822	0.492925		GSK429286A-M3541	0.320244	0.24398
GSK429286A-M3541	9.57692	0.478361		gartisertib-pomalidomide	9.35128	0.499121		gartisertib-ruxolitinib	0.31876	0.5469
gartisertib-ruxolitinib	9.55897	0.479999		M3541-topotecan	10.3406	0.500037		berzosertib-pomalidomide	0.318486	0.440651
berzosertib-pomalidomide	9.55567	0.480301		AZD4547-M4076	9.31111	0.502854		M4076-bleomycin	0.317842	0.26285
M4076-bleomycin	9.54786	0.481014		M4076-peposertib	9.30855	0.503093		M3541-veliparib	0.317772	0.644984
M3541-veliparib	9.54701	0.481092		M1774-PLX647	9.24603	0.508924		gartisertib-lapatinib	0.316785	0.367295
gartisertib-lapatinib	9.53504	0.482187		gartisertib-oxaliplatin	9.20513	0.512753		fluorouracil-gartisertib	0.316644	0.602858
fluorouracil-gartisertib	9.53333	0.482343		ML167-peposertib	9.15954	0.517032		M3541-imatinib	0.3125	0.226449
M3541-imatinib	9.48291	0.486967		gartisertib-olaparib	9.15726	0.517247		nutlin-peposertib	0.310868	0.879735
nutlin-peposertib	9.46296	0.488801		BML284-berzosertib	9.14188	0.518694		M1774-lomustine	0.31078	0.621749
M1774-lomustine	9.46188	0.4889		gartisertib-vincristine	9.11197	0.521512		bortezomib-gartisertib	0.310053	0.635141
bortezomib-gartisertib	9.45299	0.489719		erlotinib-gartisertib	9.01282	0.530887		M1774-veliparib	0.307157	0.123013
M1774-veliparib	9.41746	0.492996		M3541-lomustine	9.00855	0.531293		M1774-talazoparib	0.304421	0.308277
M1774-talazoparib	9.38376	0.496111		LY2584702-berzosertib	8.98632	0.533402		M1774-ruxolitinib	0.304024	0.00493831
M1774-ruxolitinib	9.37885	0.496565		gartisertib-purvalanol	8.9735	0.53462		doxorubicin-gartisertib	0.303867	0.712031
doxorubicin-gartisertib	9.37692	0.496744		M3541-OSI027	8.96724	0.535216		M1774-nutlin	0.300239	0.161905
M1774-nutlin	9.33201	0.500911		berzosertib-everolimus	8.9453	0.537303		GSK923295-peposertib	0.298054	0.111568
GSK923295-peposertib	9.30484	0.503438		berzosertib-seliciclib	8.89316	0.542272		formestane-peposertib	0.297295	0.385747
formestane-peposertib	9.29538	0.504319		M1774-oxaliplatin	8.89153	0.542427		M4076-sorafenib	0.296842	0.191714
M4076-sorafenib	9.28974	0.504844		M3541-ulixertinib	8.88604	0.542952		M1774-thiotepa	0.295884	0.408311
M1774-thiotepa	9.27778	0.50596		M4076-palbociclib	8.88146	0.543389		dacarbazine-gartisertib	0.295268	0.119356
dacarbazine-gartisertib	9.27009	0.506678		M4076-bleomycin	8.8547	0.545946		berzosertib-rucaparib	0.294175	0.367146
berzosertib-rucaparib	9.25641	0.507955		berzosertib-ruxolitinib	8.83248	0.548072		peposertib-tozasertib	0.29213	0.638826
peposertib-tozasertib	9.23077	0.510352		GDC0425-gartisertib	8.79915	0.551266		peposertib-vemurafenib	0.290092	0.511897
peposertib-vemurafenib	9.20513	0.512753		M4076-gemcitabine	8.7812	0.552987		peposertib-ulixertinib	0.287158	1.05914
peposertib-ulixertinib	9.16809	0.516229		M1774-pomalidomide	8.76455	0.554585		berzosertib-prexasertib	0.283743	0.602219
berzosertib-prexasertib	10.1124	0.520304		M4076-mitomycin	8.75556	0.555449		M1774-imatinib	0.282254	0.49109
M1774-imatinib	9.10582	0.522091		M3541-gartisertib	9.68863	0.558593		SGX523-gartisertib	0.281261	0.468664
SGX523-gartisertib	9.09316	0.523286		berzosertib-dacarbazine	8.72137	0.558735		AZD4547-peposertib	0.2791	0.57144
AZD4547-peposertib	9.06553	0.525896		gartisertib-nutlin	8.69145	0.561615		gartisertib-olaparib	0.278388	0.286302
gartisertib-olaparib	9.05641	0.526759		M4076-NSC348884	8.69145	0.561615		K858-M1774	0.278219	0.510822
K858-M1774	9.05423	0.526965		berzosertib-formestane	8.67607	0.563097		gartisertib-vatalanib	0.275329	0.356504
gartisertib-vatalanib	9.01709	0.530482		cabozantinib-peposertib	8.63533	0.567026		M1774-vincristine	0.274063	0.148047
M1774-vincristine	9.00076	0.532031		M3541-nutlin	8.61966	0.568539		M4076-carboplatin	0.272417	0.607291
M4076-carboplatin	8.97949	0.534051		M1774-mitomycin	8.61905	0.568598		palbociclib-peposertib	0.271042	1.21655
palbociclib-peposertib	8.96168	0.535745		GSK429286A-M3541	8.60256	0.57019		berzosertib-duvelisib	0.269452	0.511386
berzosertib-duvelisib	8.94103	0.537709		gartisertib-seliciclib	8.59487	0.570934		M4076-geldanamycin	0.267025	0.385823
M4076-geldanamycin	8.9094	0.540723		M4076-dacarbazine	8.5641	0.573909		M4076-ML167	0.266829	0.396882
M4076-ML167	8.90684	0.540967		gartisertib-niraparib	8.56325	0.573992		M4076-berzosertib	0.264546	4.6216
M4076-berzosertib	8.87697	0.543818		M3541-dinaciclib	8.51709	0.578461		M1774-OSI027	0.264245	0.0250825
M1774-OSI027	8.87302	0.544196		M1774-carboplatin	8.49868	0.580247		M3541-mitomycin	0.264152	0.67498
M3541-mitomycin	8.87179	0.544312		M4076-vemurafenib	8.48376	0.581693		M1774-M4076	0.263029	0.401161
M1774-M4076	9.83021	0.545722		GSK2334470-M3541	8.46581	0.583435		RO3306-peposertib	0.262742	0.517729
RO3306-peposertib	8.85328	0.546083		dinaciclib-gartisertib	8.46496	0.583518		M4076-lomustine	0.262135	0.745494
M4076-lomustine	8.8453	0.546846		M3541-purvalanol	8.45726	0.584264		LY2603618-M3541	0.258962	0.213739
LY2603618-M3541	8.80342	0.550856		gartisertib-mitomycin	8.45385	0.584596		lapatinib-peposertib	0.257775	1.094
lapatinib-peposertib	8.78769	0.552364		M3541-seliciclib	8.42023	0.587861		M3541-palbociclib	0.251491	0.53848
M3541-palbociclib	8.70392	0.560414		THZ1-berzosertib	8.41966	0.587916		berzosertib-gemcitabine	0.251076	1.84986
berzosertib-gemcitabine	9.6628	0.560949		peposertib-sunitinib	8.39316	0.590492		M1774-cabozantinib	0.250404	0.389152
M1774-cabozantinib	8.68933	0.561819		GSK429286A-peposertib	8.37749	0.592016		LY2603618-M1774	0.249898	0.144297
LY2603618-M1774	8.68254	0.562473		carboplatin-gartisertib	8.36838	0.592902		M1774-pictilisib	0.249185	0.84283
M1774-pictilisib	8.67295	0.563397		M3541-imatinib	8.3604	0.593678		berzosertib-purvalanol	0.248727	0.64021
berzosertib-purvalanol	8.66678	0.563992		crizotinib-gartisertib	8.32393	0.597228		M1774-erlotinib	0.247835	0.0647611
M1774-erlotinib	8.65476	0.565151		M3541-erlotinib	8.31624	0.597977		M1774-cisplatin	0.247296	0.203788
M1774-cisplatin	8.64748	0.565853		azacytidine-gartisertib	8.29573	0.599975		M3541-sunitinib	0.244043	0.126275
M3541-sunitinib	7.64667	0.570108		M4076-RO3306	8.26154	0.603307		peposertib-temozolomide	0.24398	0.389572
peposertib-temozolomide	8.60256	0.57019		M4076-THZ1	8.23846	0.605557		M3541-tozasertib	0.242723	0.670443
M3541-tozasertib	8.58547	0.571843		GSK923295-berzosertib	8.23162	0.606224		M1774-SN38	0.242031	0.0711069
M1774-SN38	8.57603	0.572756		M3541-crizotinib	8.18803	0.610476		M1774-rucaparib	0.241887	0.623022
M1774-rucaparib	8.57407	0.572945		berzosertib-carboplatin	8.18462	0.610809		LY2857785-gartisertib	0.241845	0.321235
LY2857785-gartisertib	8.5735	0.573		M4076-PF04217903	8.18376	0.610893		gartisertib-geldanamycin	0.241845	0.729036
gartisertib-geldanamycin	8.5735	0.573		everolimus-gartisertib	8.18291	0.610976		berzosertib-seliciclib	0.241219	0.265783
berzosertib-seliciclib	8.56496	0.573827		berzosertib-topotecan	8.18034	0.611226		M3541-vemurafenib	0.241157	0.344677
M3541-vemurafenib	8.5641	0.573909		LY2603618-M3541	8.17949	0.61131		ML167-peposertib	0.239594	0.286482
ML167-peposertib	8.54274	0.575978		M4076-ruxolitinib	8.16239	0.612978		gartisertib-imatinib	0.239532	0.480252
gartisertib-imatinib	8.54188	0.57606		M3541-sorafenib	8.12251	0.616872		M3541-RO3306	0.238659	0.0460063
M3541-RO3306	8.52991	0.577219		bortezomib-peposertib	8.11538	0.617567		M3541-azacytidine	0.238659	0.318595
M3541-azacytidine	8.52991	0.577219		carfilzomib-gartisertib	8.10256	0.618819		peposertib-seliciclib	0.236173	1.27152
peposertib-seliciclib	8.49573	0.580533		M4076-vatalanib	8.07179	0.621824		paclitaxel-peposertib	0.235863	0.780645
paclitaxel-peposertib	8.49145	0.580947		THZ1-gartisertib	8.05641	0.623327		berzosertib-imatinib	0.235244	0.670912
berzosertib-imatinib	8.48291	0.581776		berzosertib-ralimetinib	8.0547	0.623494		crizotinib-gartisertib	0.234255	0.22386
crizotinib-gartisertib	8.46923	0.583103		M4076-gilteritinib	8.05214	0.623744		berzosertib-vincristine	0.233761	0.0765959
berzosertib-vincristine	8.46239	0.583766		M1774-cisplatin	8.03439	0.625477		berzosertib-formestane	0.233144	0.249417
berzosertib-formestane	8.45385	0.584596		M1774-NSC348884	7.9709	0.63168		M1774-melphalan	0.226799	0.78068
M1774-melphalan	8.36532	0.5932		M1774-etoposide	7.96825	0.631938		peposertib-purvalanol	0.226622	0.154937
peposertib-purvalanol	6.48167	0.593442		PF04217903-gartisertib	7.96068	0.632677		M4076-temozolomide	0.224284	0.431429
M4076-temozolomide	8.32991	0.596646		M1774-everolimus	7.94687	0.634027		M4076-imatinib	0.221746	0.133375
M4076-imatinib	8.29402	0.600142		berzosertib-erlotinib	7.92393	0.636267		M4076-dacarbazine	0.221505	0.241157
M4076-dacarbazine	8.2906	0.600475		LY2857785-M3541	7.90171	0.638437		M3541-cytarabine	0.221347	0.32363
M3541-cytarabine	8.28836	0.600693		M4076-sorafenib	7.85385	0.643111		gartisertib-nutlin	0.219942	0.250562
gartisertib-nutlin	8.26838	0.60264		NSC348884-berzosertib	7.84701	0.643778		LY2857785-M3541	0.219502	0.194882
LY2857785-M3541	8.26211	0.603251		gartisertib-sorafenib	7.8453	0.643945		peposertib-pictilisib	0.219402	0.976984
peposertib-pictilisib	8.26068	0.60339		GSK923295-M1774	7.82746	0.645686		M4076-niraparib	0.214866	1.27259
M4076-niraparib	8.19573	0.609725		berzosertib-melphalan	7.82479	0.645947		M1774-RO3306	0.208036	0.474438
M1774-RO3306	8.09672	0.61939		M3541-PLX647	7.77493	0.650811		M1774-topotecan	0.203788	0.423899
M1774-topotecan	8.03439	0.625477		M4076-melphalan	7.75556	0.6527		etoposide-gartisertib	0.203427	1.17742
etoposide-gartisertib	8.02906	0.625998		AZD4547-berzosertib	7.75299	0.65295		M1774-oxaliplatin	0.200037	0.265658
M1774-oxaliplatin	7.97884	0.630904		BML284-peposertib	7.74644	0.653589		M4076-OSI027	0.199793	0.0576017
M4076-OSI027	7.97521	0.631258		M4076-erlotinib	7.74017	0.6542		LY2584702-M4076	0.196247	0.538027
LY2584702-M4076	7.92222	0.636434		IBET151-M3541	7.7265	0.655533		M1774-mitomycin	0.192461	0.245195
M1774-mitomycin	7.86517	0.642006		M4076-SGX523	7.69573	0.65853		M3541-ceritinib	0.188683	0.544779
M3541-ceritinib	7.80769	0.647615		formestane-gartisertib	7.68803	0.659279		M1774-olaparib	0.187575	0.480988
M1774-olaparib	7.79074	0.649269		berzosertib-vemurafenib	7.67436	0.660611		M4076-gartisertib	0.186969	0.629807
M4076-gartisertib	8.69332	0.650177		berzosertib-pictilisib	7.66581	0.661443		gartisertib-topotecan	0.185009	0.342055
gartisertib-topotecan	7.75128	0.653117		M4076-lapatinib	7.66325	0.661692		gartisertib-vemurafenib	0.184627	0.491275
gartisertib-vemurafenib	7.74538	0.653692		berzosertib-niraparib	7.65897	0.662108		PLX647-berzosertib	0.184461	0.10592
PLX647-berzosertib	7.74282	0.653942		GSK429286A-gartisertib	7.63675	0.66427		GDC0425-M1774	0.184155	0.113519
GDC0425-M1774	7.7381	0.654402		M1774-paclitaxel	7.59392	0.668435		melphalan-peposertib	0.182836	0.577234
melphalan-peposertib	6.81481	0.656393		gartisertib-pictilisib	7.54615	0.673072		cytarabine-peposertib	0.182533	0.712388
cytarabine-peposertib	7.71296	0.656851		BI2536-berzosertib	7.5265	0.674979		K858-berzosertib	0.182304	0.486086
K858-berzosertib	7.7094	0.657198		M4076-formestane	7.4906	0.678458		M1774-PLX647	0.178987	0.293347
M1774-PLX647	7.65766	0.662236		M1774-bortezomib	7.44312	0.683053		berzosertib-cisplatin	0.177684	1.40763
berzosertib-cisplatin	8.54046	0.664227		M4076-nutlin	7.39829	0.687384		peposertib-ruxolitinib	0.177655	0.357911
peposertib-ruxolitinib	7.63675	0.66427		LY2603618-berzosertib	7.39231	0.687962		gartisertib-temozolomide	0.171136	0.436786
gartisertib-temozolomide	7.53333	0.674316		M1774-nutlin	7.3836	0.688802		M3541-cabozantinib	0.169371	0.836013
M3541-cabozantinib	7.505	0.677063		gartisertib-ulixertinib	7.36838	0.69027		gartisertib-niraparib	0.1661	0.241094
gartisertib-niraparib	7.45214	0.682181		SGX523-peposertib	7.36467	0.690627		GSK429286A-M4076	0.164368	0.354583
GSK429286A-M4076	7.42393	0.684908		berzosertib-bleomycin	7.35385	0.69167		M4076-lapatinib	0.164353	0.179344
M4076-lapatinib	7.42369	0.684931		M3541-ML167	7.2906	0.697755		NSC348884-peposertib	0.157919	0.385203
NSC348884-peposertib	7.31766	0.695154		BMXIN1-M3541	7.27066	0.69967		berzosertib-thiotepa	0.157526	0.4219
berzosertib-thiotepa	7.31111	0.695784		peposertib-purvalanol	7.26781	0.699944		M3541-pomalidomide	0.156921	0.418608
M3541-pomalidomide	6.4249	0.696754		SGX523-berzosertib	7.17521	0.708807		IBET151-peposertib	0.155616	1.23323
IBET151-peposertib	7.2792	0.69885		AZD4547-M3541	7.15812	0.710438		dinaciclib-peposertib	0.154513	0.604123
dinaciclib-peposertib	7.26068	0.700627		M1774-vincristine	7.15079	0.711137		cabozantinib-peposertib	0.145601	0.246397
cabozantinib-peposertib	7.10862	0.715153		ML167-berzosertib	7.08974	0.716946		M3541-vatalanib	0.145335	0.340422
M3541-vatalanib	7.104	0.715592		LY2603618-M1774	7.08598	0.717304		entospletinib-peposertib	0.143287	0.885891
entospletinib-peposertib	7.06838	0.718974		M4076-ulixertinib	7.08034	0.717839		M4076-crizotinib	0.139154	0.413546
M4076-crizotinib	6.99573	0.725848		gartisertib-melphalan	6.97949	0.72738		GSK2334470-peposertib	0.13295	1.24117
GSK2334470-peposertib	6.88462	0.736291		berzosertib-tozasertib	6.97949	0.72738		gartisertib-prexasertib	0.132943	0.0547242
gartisertib-prexasertib	7.74096	0.736303		M4076-carfilzomib	6.97521	0.727783		GSK429286A-gartisertib	0.130426	0.177655
GSK429286A-gartisertib	6.83866	0.740583		M3541-oxaliplatin	6.95106	0.730057		dacarbazine-peposertib	0.129203	0.345407
dacarbazine-peposertib	6.81624	0.742672		M4076-etoposide	6.89658	0.735171		GSK525762A-M4076	0.127534	0.69061
GSK525762A-M4076	6.78547	0.745531		M4076-azacytidine	6.89231	0.735571		M4076-cisplatin	0.125006	0.366098
M4076-cisplatin	6.73846	0.749884		M4076-imatinib	6.89231	0.735571		SN38-berzosertib	0.122944	1.29866
SN38-berzosertib	7.54426	0.753453		M3541-bortezomib	6.8661	0.738023		azacytidine-peposertib	0.12157	0.396882
azacytidine-peposertib	6.67379	0.75584		M4076-oxaliplatin	6.81709	0.742592		IBET151-M3541	0.121194	0.183406
IBET151-M3541	6.66667	0.756494		berzosertib-paclitaxel	6.80256	0.743943		PF04217903-peposertib	0.119672	0.445489
PF04217903-peposertib	6.63768	0.75915		BML284-M1774	6.78845	0.745254		K858-M4076	0.119283	0.355248
K858-M4076	6.63024	0.75983		M3541-sunitinib	6.76211	0.747696		GSK2334470-M3541	0.118954	0.234008
GSK2334470-M3541	6.62393	0.760407		berzosertib-olaparib	6.76154	0.747749		gartisertib-gemcitabine	0.116039	0.663233
gartisertib-gemcitabine	7.40351	0.765529		IBET151-gartisertib	6.75128	0.748698		M3541-pictilisib	0.115121	0.0797761
M3541-pictilisib	6.54986	0.767147		M1774-veliparib	6.70106	0.753333		ceritinib-peposertib	0.109992	1.02783
ceritinib-peposertib	6.44872	0.776261		azacytidine-berzosertib	6.68291	0.755003		M4076-formestane	0.109821	0.168477
M4076-formestane	6.4453	0.776567		ABT737-berzosertib	6.65385	0.75767		crizotinib-peposertib	0.109137	0.10864
crizotinib-peposertib	6.43162	0.777791		M3541-melphalan	6.64947	0.758071		ABT737-berzosertib	0.1055	0.12052
ABT737-berzosertib	6.35812	0.784332		dacarbazine-gartisertib	6.63162	0.759704		K858-M3541	0.103387	0.311101
K858-M3541	6.31481	0.788157		M1774-prexasertib	6.61376	0.761336		M1774-ceritinib	0.102113	0.342665
M1774-ceritinib	6.28847	0.790473		M3541-thiotepa	6.5641	0.765855		BMXIN1-gartisertib	0.0996554	0.536293
BMXIN1-gartisertib	6.23718	0.794959		GDC0425-M1774	6.51852	0.769983		mitomycin-peposertib	0.0969291	0.819926
mitomycin-peposertib	6.17949	0.799965		M3541-etoposide	7.32771	0.771958		berzosertib-cabozantinib	0.0948956	0.0764193
berzosertib-cabozantinib	6.1359	0.803719		GSK923295-peposertib	6.48006	0.773449		M3541-seliciclib	0.0928325	0.230725
M3541-seliciclib	6.09117	0.807546		M1774-vemurafenib	6.47188	0.774183		LY2603618-peposertib	0.0914014	0.360756
LY2603618-peposertib	6.05983	0.810212		crizotinib-peposertib	6.42165	0.778682		cisplatin-gartisertib	0.0911109	0.387817
cisplatin-gartisertib	6.85433	0.810754		PLX647-berzosertib	6.36667	0.783574		M1774-tozasertib	0.0860083	0.736995
M1774-tozasertib	5.93931	0.820336		AZD4547-gartisertib	6.3	0.78946		ABT737-M1774	0.0794386	0.307219
ABT737-M1774	5.78688	0.83284		gartisertib-gilteritinib	6.19316	0.798782		ABT737-peposertib	0.0778595	0.685029
ABT737-peposertib	5.74923	0.835873		M3541-SGX523	6.16667	0.801072		M3541-erlotinib	0.0755047	0.223315
M3541-erlotinib	5.69231	0.840418		M4076-sunitinib	6.15726	0.801882		LY2857785-peposertib	0.0722141	0.38257
LY2857785-peposertib	5.61111	0.84681		gartisertib-ibrutinib	6.12821	0.804379		PLX647-peposertib	0.069004	0.774077
PLX647-peposertib	5.52991	0.853092		oxaliplatin-peposertib	6.07011	0.809339		geldanamycin-peposertib	0.0642598	0.702737
geldanamycin-peposertib	5.40598	0.862462		M3541-pictilisib	5.79487	0.832193		BML284-M1774	0.0627225	0.127695
BML284-M1774	5.36473	0.865521		M3541-temozolomide	5.74644	0.836097		M4076-erlotinib	0.0616915	0.18429
M4076-erlotinib	5.33675	0.867578		berzosertib-palbociclib	5.72231	0.838029		berzosertib-temozolomide	0.0610823	0.325433
berzosertib-temozolomide	5.3201	0.868796		berzosertib-vincristine	5.7188	0.838309		PLX647-gartisertib	0.0539893	0.592948
PLX647-gartisertib	5.1188	0.883102		berzosertib-cabozantinib	5.71453	0.83865		GSK429286A-peposertib	0.0525758	0.227667
GSK429286A-peposertib	5.07692	0.885981		GSK2334470-gartisertib	5.6359	0.84487		gartisertib-talazoparib	0.0449321	1.23024
gartisertib-talazoparib	5.5488	0.901712		M1774-SN38	5.58333	0.848972		peposertib-veliparib	0.0429848	0.919989
peposertib-veliparib	4.77385	0.905764		M3541-NSC348884	5.53419	0.852764		M3541-fluorouracil	0.0390356	0.590507
M3541-fluorouracil	4.63757	0.914038		M1774-erlotinib	5.41931	0.861468		SN38-gartisertib	0.0390103	1.21631
SN38-gartisertib	5.33084	0.914092		M3541-ruxolitinib	5.39031	0.863628		erlotinib-peposertib	0.0386528	0.355076
erlotinib-peposertib	4.62393	0.914844		GSK429286A-M1774	5.26455	0.87282		berzosertib-talazoparib	0.0384773	1.46895
berzosertib-talazoparib	5.31028	0.915214		M4076-OSI027	5.22308	0.875787		SGX523-peposertib	0.0373614	0.160756
SGX523-peposertib	4.57733	0.917569		gartisertib-prexasertib	5.87445	0.881609		peposertib-sorafenib	0.035726	0.385365
peposertib-sorafenib	4.51692	0.92103		M1774-dinaciclib	5.08333	0.885542		fluorouracil-peposertib	0.00925083	0.350245
fluorouracil-peposertib	3.10185	0.978924		M3541-RO3306	4.87322	0.899484
				M1774-carfilzomib	4.60979	0.915676
				M3541-ibrutinib	4.54131	0.919642
				BI2536-gartisertib	4.35385	0.929976
				M1774-OSI027	4.0754	0.943882
				M1774-ruxolitinib	2.63889	0.988694

## Sheet: FigureS1
drug	p.variance.test	count	mean_aoc
ABT737	0.343229	53	0.129179
ABT888_Veliparib	0.257629	53	0.12584
AG014699_Rucaparib	0.151928	53	0.245203
AZD4547	0.0427809	53	0.210545
AZD6738	0.682904	62	0.403377
Arabinofuranoside_Cytarabine	0.0474871	113	0.53993
Azacytidine	0.737638	52	0.258189
BAY1895344	0.889109	62	0.620467
BI2536	0.0535817	53	0.736956
BML284	0.0561108	53	0.563013
BMN673_Talazoparib	0.2814	114	0.48326
BMXIN1	0.065784	53	0.126692
Bleomycin	0.090835	105	0.380925
Bortezomib	0.06233	53	0.762372
CPI0610	0.0486826	53	0.393089
Carboplatin	0.157006	53	0.272409
Carfilzomib	0.0114232	53	0.748149
Ceritinib	0.120658	53	0.271482
Cisplatin	0.027231	114	0.345983
Crizotinib	0.972282	53	0.349037
Dacarbazine	0.779468	53	0.250136
Doxorubicin	2.81249e-08	210	0.667103
Duvelisib	0.329281	53	0.280808
Erlotinib	0.436505	53	0.255615
Etoposide	0.369727	107	0.450189
Everolimus	0.138298	53	0.315337
Fluorouracil	0.120969	113	0.36247
Formestane	0.251795	53	0.197155
GAMMA	0.0024421	124	0.0575163
GDC0425	0.146142	53	0.410244
GDC0941_Pictilisib	0.234701	53	0.449663
GS9973_Entospletinib	0.174989	53	0.166433
GSK2334470	0.227477	53	0.289454
GSK429286A	0.520636	53	0.0876894
GSK525762A	0.0340545	53	0.346311
GSK923295	0.237161	53	0.538129
Geldanamycin	0.741997	53	0.597296
Gemcitabine	0.0125168	174	0.721472
Gilteritinib	0.164269	53	0.4264
IBET151	0.0600618	53	0.395503
Ibrutinib	0.0521648	53	0.169331
Imatinib	0.125342	53	0.151125
K858	0.989383	53	0.194394
LY2228820_Ralimetinib	0.14317	53	0.308307
LY2584702	0.0131622	53	0.147082
LY2603618	0.126815	53	0.384392
LY2606368_Prexasertib	0.00785356	176	0.663667
LY2857785	0.0489348	53	0.573915
Lapatinib	0.181819	53	0.199272
Lomustine	0.0786804	53	0.180081
M3541	2.15043e-06	415	0.187875
M4076	0.000345338	115	0.176074
MK4827_Niraparib	0.292362	53	0.347465
ML167	0.013244	53	0.12395
Melphalan	0.067027	113	0.362659
Methotrexate	0.734412	60	0.583017
Mitomycin	0.478736	53	0.588453
NSC348884	0.980588	53	0.362443
Nutlin	0.00181692	53	0.191855
OSI027	0.209319	53	0.459667
Olaparib	0.305961	53	0.27531
Oxaliplatin	3.39343e-05	113	0.373481
PD0332991_Palbociclib	0.0203499	106	0.36625
PF04217903	0.373599	52	0.0532753
PLX647	0.193629	53	0.0895977
Paclitaxel	0.232476	53	0.726081
Pomalidomide	0.664979	53	0.042583
Purvalanol	0.16196	52	0.0369054
RO3306	0.557852	53	0.348014
Roscovitine_Seliciclib	0.150305	53	0.189848
Ruxolitinib	0.499157	53	0.249486
SCH727965_MK7965_Dinaciclib	0.0263493	53	0.718195
SGX523	0.100697	53	0.076474
SN38	0.370508	114	0.75033
Sorafenib	0.616184	53	0.355892
Sunitinib	0.0657676	53	0.32864
THZ1	0.00190885	53	0.549637
Temozolomide	0.321428	53	0.0837654
Thiotepa	0.651914	53	0.365296
Topotecan	0.0249213	167	0.64108
Ulixertinib	0.00925521	53	0.374293
VX400_M1774	0.908365	116	0.570335
VX680_Tozasertib	0.292809	53	0.424194
VX803_M4344	0.763882	115	0.576914
VX970_Berzosertib_M6620	0.024441	115	0.499707
Vatalanib	0.358715	51	0.119708
Vemurafenib	0.162789	53	0.169984
Vincristine	0.0839957	53	0.740661
XL184_Cabozantinib	0.111218	53	0.100652
peposertib	1.31758e-05	353	0.340909

## Sheet: Figure S2
Figure S2a	See Table S5 3-10
Figure S2b	see Table S4 2-5

## Sheet: Figure S3
Data	Display of the whole dataset: https://osf.io/8hbsx/

## Sheet: Figure S4 and 5
Data	Display of the whole dataset: https://osf.io/8hbsx/

## Sheet: Figure S6 and 7
Data	Display of the whole dataset: https://osf.io/8hbsx/

## Sheet: Figure S8
.identifier_sample_name	.metadata_treatment_1	.metadata_treatment_2	.metadata_concentration_1	.metadata_concentration_2	GI	BatchID	.metadata_cancer_type	.metadata_cancer_subtype	.metadata_moa_1	.metadata_moa_2
A204	peposertib	gamma	0	4.88e-09	1.05519	2016-12-19	sarcoma	sarcoma - rhabdomyosarcoma	DNAPKi	IR
A204	peposertib	gamma	0	1.95e-08	1.0147	2016-12-19	sarcoma	sarcoma - rhabdomyosarcoma	DNAPKi	IR
A204	peposertib	gamma	0	7.81e-08	0.891639	2016-12-19	sarcoma	sarcoma - rhabdomyosarcoma	DNAPKi	IR
A204	peposertib	gamma	0	3.13e-07	0.615639	2016-12-19	sarcoma	sarcoma - rhabdomyosarcoma	DNAPKi	IR
A204	peposertib	gamma	0	1.25e-06	0.298083	2016-12-19	sarcoma	sarcoma - rhabdomyosarcoma	DNAPKi	IR
A204	peposertib	gamma	0	5e-06	0.0710551	2016-12-19	sarcoma	sarcoma - rhabdomyosarcoma	DNAPKi	IR
A204	peposertib	gamma	6	0	0.4249	2016-12-19	sarcoma	sarcoma - rhabdomyosarcoma	DNAPKi	IR
A204	peposertib	gamma	6	4.88e-09	0.446568	2016-12-19	sarcoma	sarcoma - rhabdomyosarcoma	DNAPKi	IR
A204	peposertib	gamma	6	1.95e-08	0.430953	2016-12-19	sarcoma	sarcoma - rhabdomyosarcoma	DNAPKi	IR
A204	peposertib	gamma	6	7.81e-08	0.289741	2016-12-19	sarcoma	sarcoma - rhabdomyosarcoma	DNAPKi	IR
A204	peposertib	gamma	6	3.13e-07	0.114166	2016-12-19	sarcoma	sarcoma - rhabdomyosarcoma	DNAPKi	IR
A204	peposertib	gamma	6	1.25e-06	0.0289789	2016-12-19	sarcoma	sarcoma - rhabdomyosarcoma	DNAPKi	IR
A204	peposertib	gamma	6	5e-06	-0.00538879	2016-12-19	sarcoma	sarcoma - rhabdomyosarcoma	DNAPKi	IR
A2780	peposertib	gamma	0	4.88e-09	1.02614	2016-12-19	ovary	ovary	DNAPKi	IR
A2780	peposertib	gamma	0	1.95e-08	1.04417	2016-12-19	ovary	ovary	DNAPKi	IR
A2780	peposertib	gamma	0	7.81e-08	1.01796	2016-12-19	ovary	ovary	DNAPKi	IR
A2780	peposertib	gamma	0	3.13e-07	0.999092	2016-12-19	ovary	ovary	DNAPKi	IR
A2780	peposertib	gamma	0	1.25e-06	0.85779	2016-12-19	ovary	ovary	DNAPKi	IR
A2780	peposertib	gamma	0	5e-06	0.156078	2016-12-19	ovary	ovary	DNAPKi	IR
A2780	peposertib	gamma	6	0	0.473867	2016-12-19	ovary	ovary	DNAPKi	IR
A2780	peposertib	gamma	6	4.88e-09	0.375848	2016-12-19	ovary	ovary	DNAPKi	IR
A2780	peposertib	gamma	6	1.95e-08	0.344593	2016-12-19	ovary	ovary	DNAPKi	IR
A2780	peposertib	gamma	6	7.81e-08	0.174683	2016-12-19	ovary	ovary	DNAPKi	IR
A2780	peposertib	gamma	6	3.13e-07	0.0326378	2016-12-19	ovary	ovary	DNAPKi	IR
A2780	peposertib	gamma	6	1.25e-06	-0.00196709	2016-12-19	ovary	ovary	DNAPKi	IR
A2780	peposertib	gamma	6	5e-06	-0.0100679	2016-12-19	ovary	ovary	DNAPKi	IR
A549	peposertib	gamma	0	4.88e-09	1.02474	2016-12-19	lung	lung - NSCLC	DNAPKi	IR
A549	peposertib	gamma	0	1.95e-08	1.02702	2016-12-19	lung	lung - NSCLC	DNAPKi	IR
A549	peposertib	gamma	0	7.81e-08	0.954897	2016-12-19	lung	lung - NSCLC	DNAPKi	IR
A549	peposertib	gamma	0	3.13e-07	0.823543	2016-12-19	lung	lung - NSCLC	DNAPKi	IR
A549	peposertib	gamma	0	1.25e-06	0.487471	2016-12-19	lung	lung - NSCLC	DNAPKi	IR
A549	peposertib	gamma	0	5e-06	0.120671	2016-12-19	lung	lung - NSCLC	DNAPKi	IR
A549	peposertib	gamma	6	0	0.534829	2016-12-19	lung	lung - NSCLC	DNAPKi	IR
A549	peposertib	gamma	6	4.88e-09	0.43652	2016-12-19	lung	lung - NSCLC	DNAPKi	IR
A549	peposertib	gamma	6	1.95e-08	0.39225	2016-12-19	lung	lung - NSCLC	DNAPKi	IR
A549	peposertib	gamma	6	7.81e-08	0.205682	2016-12-19	lung	lung - NSCLC	DNAPKi	IR
A549	peposertib	gamma	6	3.13e-07	0.0675375	2016-12-19	lung	lung - NSCLC	DNAPKi	IR
A549	peposertib	gamma	6	1.25e-06	0.0295767	2016-12-19	lung	lung - NSCLC	DNAPKi	IR
A549	peposertib	gamma	6	5e-06	0.0141745	2016-12-19	lung	lung - NSCLC	DNAPKi	IR
ASPC1	peposertib	gamma	0	4.88e-09	1.09613	2016-12-19	pancreas	pancreas	DNAPKi	IR
ASPC1	peposertib	gamma	0	1.95e-08	0.965614	2016-12-19	pancreas	pancreas	DNAPKi	IR
ASPC1	peposertib	gamma	0	7.81e-08	1.00237	2016-12-19	pancreas	pancreas	DNAPKi	IR
ASPC1	peposertib	gamma	0	3.13e-07	0.890882	2016-12-19	pancreas	pancreas	DNAPKi	IR
ASPC1	peposertib	gamma	0	1.25e-06	0.670051	2016-12-19	pancreas	pancreas	DNAPKi	IR
ASPC1	peposertib	gamma	0	5e-06	0.219505	2016-12-19	pancreas	pancreas	DNAPKi	IR
ASPC1	peposertib	gamma	6	0	0.501798	2016-12-19	pancreas	pancreas	DNAPKi	IR
ASPC1	peposertib	gamma	6	4.88e-09	0.564035	2016-12-19	pancreas	pancreas	DNAPKi	IR
ASPC1	peposertib	gamma	6	1.95e-08	0.497181	2016-12-19	pancreas	pancreas	DNAPKi	IR
ASPC1	peposertib	gamma	6	7.81e-08	0.440397	2016-12-19	pancreas	pancreas	DNAPKi	IR
ASPC1	peposertib	gamma	6	3.13e-07	0.312473	2016-12-19	pancreas	pancreas	DNAPKi	IR
ASPC1	peposertib	gamma	6	1.25e-06	0.20249	2016-12-19	pancreas	pancreas	DNAPKi	IR
ASPC1	peposertib	gamma	6	5e-06	0.0978371	2016-12-19	pancreas	pancreas	DNAPKi	IR
BXPC3	peposertib	gamma	0	4.88e-09	0.93533	2016-12-19	pancreas	pancreas	DNAPKi	IR
BXPC3	peposertib	gamma	0	1.95e-08	0.946413	2016-12-19	pancreas	pancreas	DNAPKi	IR
BXPC3	peposertib	gamma	0	7.81e-08	0.903388	2016-12-19	pancreas	pancreas	DNAPKi	IR
BXPC3	peposertib	gamma	0	3.13e-07	0.789494	2016-12-19	pancreas	pancreas	DNAPKi	IR
BXPC3	peposertib	gamma	0	1.25e-06	0.436818	2016-12-19	pancreas	pancreas	DNAPKi	IR
BXPC3	peposertib	gamma	0	5e-06	0.137368	2016-12-19	pancreas	pancreas	DNAPKi	IR
BXPC3	peposertib	gamma	6	0	0.364835	2016-12-19	pancreas	pancreas	DNAPKi	IR
BXPC3	peposertib	gamma	6	4.88e-09	0.33422	2016-12-19	pancreas	pancreas	DNAPKi	IR
BXPC3	peposertib	gamma	6	1.95e-08	0.330597	2016-12-19	pancreas	pancreas	DNAPKi	IR
BXPC3	peposertib	gamma	6	7.81e-08	0.17666	2016-12-19	pancreas	pancreas	DNAPKi	IR
BXPC3	peposertib	gamma	6	3.13e-07	0.103893	2016-12-19	pancreas	pancreas	DNAPKi	IR
BXPC3	peposertib	gamma	6	1.25e-06	0.12059	2016-12-19	pancreas	pancreas	DNAPKi	IR
BXPC3	peposertib	gamma	6	5e-06	0.0925592	2016-12-19	pancreas	pancreas	DNAPKi	IR
CACO2	peposertib	gamma	0	4.88e-09	0.95615	2016-12-19	colon	colon	DNAPKi	IR
CACO2	peposertib	gamma	0	1.95e-08	0.948308	2016-12-19	colon	colon	DNAPKi	IR
CACO2	peposertib	gamma	0	7.81e-08	0.901241	2016-12-19	colon	colon	DNAPKi	IR
CACO2	peposertib	gamma	0	3.13e-07	0.844455	2016-12-19	colon	colon	DNAPKi	IR
CACO2	peposertib	gamma	0	1.25e-06	0.626616	2016-12-19	colon	colon	DNAPKi	IR
CACO2	peposertib	gamma	0	5e-06	0.232282	2016-12-19	colon	colon	DNAPKi	IR
CACO2	peposertib	gamma	6	0	0.80677	2016-12-19	colon	colon	DNAPKi	IR
CACO2	peposertib	gamma	6	4.88e-09	0.830233	2016-12-19	colon	colon	DNAPKi	IR
CACO2	peposertib	gamma	6	1.95e-08	0.772213	2016-12-19	colon	colon	DNAPKi	IR
CACO2	peposertib	gamma	6	7.81e-08	0.715908	2016-12-19	colon	colon	DNAPKi	IR
CACO2	peposertib	gamma	6	3.13e-07	0.432804	2016-12-19	colon	colon	DNAPKi	IR
CACO2	peposertib	gamma	6	1.25e-06	0.315365	2016-12-19	colon	colon	DNAPKi	IR
CACO2	peposertib	gamma	6	5e-06	0.126629	2016-12-19	colon	colon	DNAPKi	IR
COLO205	peposertib	gamma	0	4.88e-09	0.943314	2016-12-19	colon	colon	DNAPKi	IR
COLO205	peposertib	gamma	0	1.95e-08	0.973466	2016-12-19	colon	colon	DNAPKi	IR
COLO205	peposertib	gamma	0	7.81e-08	0.980703	2016-12-19	colon	colon	DNAPKi	IR
COLO205	peposertib	gamma	0	3.13e-07	0.952239	2016-12-19	colon	colon	DNAPKi	IR
COLO205	peposertib	gamma	0	1.25e-06	0.790864	2016-12-19	colon	colon	DNAPKi	IR
COLO205	peposertib	gamma	0	5e-06	0.328145	2016-12-19	colon	colon	DNAPKi	IR
COLO205	peposertib	gamma	6	0	0.390068	2016-12-19	colon	colon	DNAPKi	IR
COLO205	peposertib	gamma	6	4.88e-09	0.4092	2016-12-19	colon	colon	DNAPKi	IR
COLO205	peposertib	gamma	6	1.95e-08	0.363733	2016-12-19	colon	colon	DNAPKi	IR
COLO205	peposertib	gamma	6	7.81e-08	0.183244	2016-12-19	colon	colon	DNAPKi	IR
COLO205	peposertib	gamma	6	3.13e-07	0.0914329	2016-12-19	colon	colon	DNAPKi	IR
COLO205	peposertib	gamma	6	1.25e-06	0.0863581	2016-12-19	colon	colon	DNAPKi	IR
COLO205	peposertib	gamma	6	5e-06	0.0902576	2016-12-19	colon	colon	DNAPKi	IR
DLD1	peposertib	gamma	0	4.88e-09	1.02057	2016-12-19	colon	colon	DNAPKi	IR
DLD1	peposertib	gamma	0	1.95e-08	1.00571	2016-12-19	colon	colon	DNAPKi	IR
DLD1	peposertib	gamma	0	7.81e-08	1.02572	2016-12-19	colon	colon	DNAPKi	IR
DLD1	peposertib	gamma	0	3.13e-07	0.978471	2016-12-19	colon	colon	DNAPKi	IR
DLD1	peposertib	gamma	0	1.25e-06	0.893456	2016-12-19	colon	colon	DNAPKi	IR
DLD1	peposertib	gamma	0	5e-06	0.497726	2016-12-19	colon	colon	DNAPKi	IR
DLD1	peposertib	gamma	6	0	0.411726	2016-12-19	colon	colon	DNAPKi	IR
DLD1	peposertib	gamma	6	4.88e-09	0.400055	2016-12-19	colon	colon	DNAPKi	IR
DLD1	peposertib	gamma	6	1.95e-08	0.390035	2016-12-19	colon	colon	DNAPKi	IR
DLD1	peposertib	gamma	6	7.81e-08	0.28569	2016-12-19	colon	colon	DNAPKi	IR
DLD1	peposertib	gamma	6	3.13e-07	0.111732	2016-12-19	colon	colon	DNAPKi	IR
DLD1	peposertib	gamma	6	1.25e-06	0.0180453	2016-12-19	colon	colon	DNAPKi	IR
DLD1	peposertib	gamma	6	5e-06	0.0163166	2016-12-19	colon	colon	DNAPKi	IR
DU145	peposertib	gamma	0	4.88e-09	0.998807	2016-12-19	prostate	prostate	DNAPKi	IR
DU145	peposertib	gamma	0	1.95e-08	0.995515	2016-12-19	prostate	prostate	DNAPKi	IR
DU145	peposertib	gamma	0	7.81e-08	0.960229	2016-12-19	prostate	prostate	DNAPKi	IR
DU145	peposertib	gamma	0	3.13e-07	0.874094	2016-12-19	prostate	prostate	DNAPKi	IR
DU145	peposertib	gamma	0	1.25e-06	0.618038	2016-12-19	prostate	prostate	DNAPKi	IR
DU145	peposertib	gamma	0	5e-06	0.286757	2016-12-19	prostate	prostate	DNAPKi	IR
DU145	peposertib	gamma	6	0	0.782099	2016-12-19	prostate	prostate	DNAPKi	IR
DU145	peposertib	gamma	6	4.88e-09	0.791491	2016-12-19	prostate	prostate	DNAPKi	IR
DU145	peposertib	gamma	6	1.95e-08	0.752026	2016-12-19	prostate	prostate	DNAPKi	IR
DU145	peposertib	gamma	6	7.81e-08	0.48284	2016-12-19	prostate	prostate	DNAPKi	IR
DU145	peposertib	gamma	6	3.13e-07	0.226419	2016-12-19	prostate	prostate	DNAPKi	IR
DU145	peposertib	gamma	6	1.25e-06	0.122514	2016-12-19	prostate	prostate	DNAPKi	IR
DU145	peposertib	gamma	6	5e-06	0.109073	2016-12-19	prostate	prostate	DNAPKi	IR
EFO21	peposertib	gamma	0	4.88e-09	1.04689	2016-12-19	ovary	ovary	DNAPKi	IR
EFO21	peposertib	gamma	0	1.95e-08	1.04385	2016-12-19	ovary	ovary	DNAPKi	IR
EFO21	peposertib	gamma	0	7.81e-08	0.909243	2016-12-19	ovary	ovary	DNAPKi	IR
EFO21	peposertib	gamma	0	3.13e-07	0.666656	2016-12-19	ovary	ovary	DNAPKi	IR
EFO21	peposertib	gamma	0	1.25e-06	0.352357	2016-12-19	ovary	ovary	DNAPKi	IR
EFO21	peposertib	gamma	0	5e-06	0.141297	2016-12-19	ovary	ovary	DNAPKi	IR
EFO21	peposertib	gamma	6	0	0.751449	2016-12-19	ovary	ovary	DNAPKi	IR
EFO21	peposertib	gamma	6	4.88e-09	0.790821	2016-12-19	ovary	ovary	DNAPKi	IR
EFO21	peposertib	gamma	6	1.95e-08	0.724013	2016-12-19	ovary	ovary	DNAPKi	IR
EFO21	peposertib	gamma	6	7.81e-08	0.558775	2016-12-19	ovary	ovary	DNAPKi	IR
EFO21	peposertib	gamma	6	3.13e-07	0.335787	2016-12-19	ovary	ovary	DNAPKi	IR
EFO21	peposertib	gamma	6	1.25e-06	0.173298	2016-12-19	ovary	ovary	DNAPKi	IR
EFO21	peposertib	gamma	6	5e-06	0.0874049	2016-12-19	ovary	ovary	DNAPKi	IR
EJ28	peposertib	gamma	0	4.88e-09	1.04546	2016-12-19	bladder	bladder	DNAPKi	IR
EJ28	peposertib	gamma	0	1.95e-08	1.02017	2016-12-19	bladder	bladder	DNAPKi	IR
EJ28	peposertib	gamma	0	7.81e-08	1.025	2016-12-19	bladder	bladder	DNAPKi	IR
EJ28	peposertib	gamma	0	3.13e-07	0.944876	2016-12-19	bladder	bladder	DNAPKi	IR
EJ28	peposertib	gamma	0	1.25e-06	0.823498	2016-12-19	bladder	bladder	DNAPKi	IR
EJ28	peposertib	gamma	0	5e-06	0.553787	2016-12-19	bladder	bladder	DNAPKi	IR
EJ28	peposertib	gamma	6	0	0.730616	2016-12-19	bladder	bladder	DNAPKi	IR
EJ28	peposertib	gamma	6	4.88e-09	0.751581	2016-12-19	bladder	bladder	DNAPKi	IR
EJ28	peposertib	gamma	6	1.95e-08	0.698255	2016-12-19	bladder	bladder	DNAPKi	IR
EJ28	peposertib	gamma	6	7.81e-08	0.476705	2016-12-19	bladder	bladder	DNAPKi	IR
EJ28	peposertib	gamma	6	3.13e-07	0.155318	2016-12-19	bladder	bladder	DNAPKi	IR
EJ28	peposertib	gamma	6	1.25e-06	0.127924	2016-12-19	bladder	bladder	DNAPKi	IR
EJ28	peposertib	gamma	6	5e-06	0.152128	2016-12-19	bladder	bladder	DNAPKi	IR
HCT15	peposertib	gamma	0	4.88e-09	1.02618	2016-12-19	colon	colon	DNAPKi	IR
HCT15	peposertib	gamma	0	1.95e-08	0.864371	2016-12-19	colon	colon	DNAPKi	IR
HCT15	peposertib	gamma	0	7.81e-08	1.00533	2016-12-19	colon	colon	DNAPKi	IR
HCT15	peposertib	gamma	0	3.13e-07	0.979808	2016-12-19	colon	colon	DNAPKi	IR
HCT15	peposertib	gamma	0	1.25e-06	0.827592	2016-12-19	colon	colon	DNAPKi	IR
HCT15	peposertib	gamma	0	5e-06	0.343278	2016-12-19	colon	colon	DNAPKi	IR
HCT15	peposertib	gamma	6	0	0.328763	2016-12-19	colon	colon	DNAPKi	IR
HCT15	peposertib	gamma	6	4.88e-09	0.330771	2016-12-19	colon	colon	DNAPKi	IR
HCT15	peposertib	gamma	6	1.95e-08	0.332154	2016-12-19	colon	colon	DNAPKi	IR
HCT15	peposertib	gamma	6	7.81e-08	0.188696	2016-12-19	colon	colon	DNAPKi	IR
HCT15	peposertib	gamma	6	3.13e-07	0.0728877	2016-12-19	colon	colon	DNAPKi	IR
HCT15	peposertib	gamma	6	1.25e-06	0.0236994	2016-12-19	colon	colon	DNAPKi	IR
HCT15	peposertib	gamma	6	5e-06	0.0281992	2016-12-19	colon	colon	DNAPKi	IR
HEPG2	peposertib	gamma	0	4.88e-09	0.955733	2016-12-19	liver	liver	DNAPKi	IR
HEPG2	peposertib	gamma	0	1.95e-08	0.976808	2016-12-19	liver	liver	DNAPKi	IR
HEPG2	peposertib	gamma	0	7.81e-08	0.976519	2016-12-19	liver	liver	DNAPKi	IR
HEPG2	peposertib	gamma	0	3.13e-07	0.909831	2016-12-19	liver	liver	DNAPKi	IR
HEPG2	peposertib	gamma	0	1.25e-06	0.60268	2016-12-19	liver	liver	DNAPKi	IR
HEPG2	peposertib	gamma	0	5e-06	0.211458	2016-12-19	liver	liver	DNAPKi	IR
HEPG2	peposertib	gamma	6	0	0.322069	2016-12-19	liver	liver	DNAPKi	IR
HEPG2	peposertib	gamma	6	4.88e-09	0.375783	2016-12-19	liver	liver	DNAPKi	IR
HEPG2	peposertib	gamma	6	1.95e-08	0.29764	2016-12-19	liver	liver	DNAPKi	IR
HEPG2	peposertib	gamma	6	7.81e-08	0.148234	2016-12-19	liver	liver	DNAPKi	IR
HEPG2	peposertib	gamma	6	3.13e-07	0.0562113	2016-12-19	liver	liver	DNAPKi	IR
HEPG2	peposertib	gamma	6	1.25e-06	0.0330496	2016-12-19	liver	liver	DNAPKi	IR
HEPG2	peposertib	gamma	6	5e-06	0.0247825	2016-12-19	liver	liver	DNAPKi	IR
HL60	peposertib	gamma	0	4.88e-09	0.998099	2016-12-19	hematological	heme - AML	DNAPKi	IR
HL60	peposertib	gamma	0	1.95e-08	0.975282	2016-12-19	hematological	heme - AML	DNAPKi	IR
HL60	peposertib	gamma	0	7.81e-08	0.929191	2016-12-19	hematological	heme - AML	DNAPKi	IR
HL60	peposertib	gamma	0	3.13e-07	0.808261	2016-12-19	hematological	heme - AML	DNAPKi	IR
HL60	peposertib	gamma	0	1.25e-06	0.525507	2016-12-19	hematological	heme - AML	DNAPKi	IR
HL60	peposertib	gamma	0	5e-06	0.238448	2016-12-19	hematological	heme - AML	DNAPKi	IR
HL60	peposertib	gamma	6	0	0.2029	2016-12-19	hematological	heme - AML	DNAPKi	IR
HL60	peposertib	gamma	6	4.88e-09	0.230239	2016-12-19	hematological	heme - AML	DNAPKi	IR
HL60	peposertib	gamma	6	1.95e-08	0.214141	2016-12-19	hematological	heme - AML	DNAPKi	IR
HL60	peposertib	gamma	6	7.81e-08	0.130156	2016-12-19	hematological	heme - AML	DNAPKi	IR
HL60	peposertib	gamma	6	3.13e-07	0.0364242	2016-12-19	hematological	heme - AML	DNAPKi	IR
HL60	peposertib	gamma	6	1.25e-06	0.00385951	2016-12-19	hematological	heme - AML	DNAPKi	IR
HL60	peposertib	gamma	6	5e-06	0.00319217	2016-12-19	hematological	heme - AML	DNAPKi	IR
HS578T	peposertib	gamma	0	4.88e-09	1.01047	2016-12-19	breast	breast - TNBC	DNAPKi	IR
HS578T	peposertib	gamma	0	1.95e-08	1.01303	2016-12-19	breast	breast - TNBC	DNAPKi	IR
HS578T	peposertib	gamma	0	7.81e-08	1.01604	2016-12-19	breast	breast - TNBC	DNAPKi	IR
HS578T	peposertib	gamma	0	3.13e-07	0.946819	2016-12-19	breast	breast - TNBC	DNAPKi	IR
HS578T	peposertib	gamma	0	1.25e-06	0.58114	2016-12-19	breast	breast - TNBC	DNAPKi	IR
HS578T	peposertib	gamma	0	5e-06	0.18245	2016-12-19	breast	breast - TNBC	DNAPKi	IR
HS578T	peposertib	gamma	6	0	0.661169	2016-12-19	breast	breast - TNBC	DNAPKi	IR
HS578T	peposertib	gamma	6	4.88e-09	0.651544	2016-12-19	breast	breast - TNBC	DNAPKi	IR
HS578T	peposertib	gamma	6	1.95e-08	0.706376	2016-12-19	breast	breast - TNBC	DNAPKi	IR
HS578T	peposertib	gamma	6	7.81e-08	0.453389	2016-12-19	breast	breast - TNBC	DNAPKi	IR
HS578T	peposertib	gamma	6	3.13e-07	0.180387	2016-12-19	breast	breast - TNBC	DNAPKi	IR
HS578T	peposertib	gamma	6	1.25e-06	0.0943458	2016-12-19	breast	breast - TNBC	DNAPKi	IR
HS578T	peposertib	gamma	6	5e-06	0.0374162	2016-12-19	breast	breast - TNBC	DNAPKi	IR
HS729	peposertib	gamma	0	4.88e-09	1.05106	2016-12-19	sarcoma	sarcoma - rhabdomyosarcoma	DNAPKi	IR
HS729	peposertib	gamma	0	1.95e-08	1.06441	2016-12-19	sarcoma	sarcoma - rhabdomyosarcoma	DNAPKi	IR
HS729	peposertib	gamma	0	7.81e-08	1.01536	2016-12-19	sarcoma	sarcoma - rhabdomyosarcoma	DNAPKi	IR
HS729	peposertib	gamma	0	3.13e-07	0.866971	2016-12-19	sarcoma	sarcoma - rhabdomyosarcoma	DNAPKi	IR
HS729	peposertib	gamma	0	1.25e-06	0.715978	2016-12-19	sarcoma	sarcoma - rhabdomyosarcoma	DNAPKi	IR
HS729	peposertib	gamma	0	5e-06	0.42213	2016-12-19	sarcoma	sarcoma - rhabdomyosarcoma	DNAPKi	IR
HS729	peposertib	gamma	6	0	0.786121	2016-12-19	sarcoma	sarcoma - rhabdomyosarcoma	DNAPKi	IR
HS729	peposertib	gamma	6	4.88e-09	0.814335	2016-12-19	sarcoma	sarcoma - rhabdomyosarcoma	DNAPKi	IR
HS729	peposertib	gamma	6	1.95e-08	0.787616	2016-12-19	sarcoma	sarcoma - rhabdomyosarcoma	DNAPKi	IR
HS729	peposertib	gamma	6	7.81e-08	0.562116	2016-12-19	sarcoma	sarcoma - rhabdomyosarcoma	DNAPKi	IR
HS729	peposertib	gamma	6	3.13e-07	0.4013	2016-12-19	sarcoma	sarcoma - rhabdomyosarcoma	DNAPKi	IR
HS729	peposertib	gamma	6	1.25e-06	0.301165	2016-12-19	sarcoma	sarcoma - rhabdomyosarcoma	DNAPKi	IR
HS729	peposertib	gamma	6	5e-06	0.194565	2016-12-19	sarcoma	sarcoma - rhabdomyosarcoma	DNAPKi	IR
HT1080	peposertib	gamma	0	4.88e-09	1.08146	2016-12-19	sarcoma	sarcoma - fibrosarcoma	DNAPKi	IR
HT1080	peposertib	gamma	0	1.95e-08	1.09165	2016-12-19	sarcoma	sarcoma - fibrosarcoma	DNAPKi	IR
HT1080	peposertib	gamma	0	7.81e-08	1.08428	2016-12-19	sarcoma	sarcoma - fibrosarcoma	DNAPKi	IR
HT1080	peposertib	gamma	0	3.13e-07	1.10767	2016-12-19	sarcoma	sarcoma - fibrosarcoma	DNAPKi	IR
HT1080	peposertib	gamma	0	1.25e-06	1.10897	2016-12-19	sarcoma	sarcoma - fibrosarcoma	DNAPKi	IR
HT1080	peposertib	gamma	0	5e-06	1.00502	2016-12-19	sarcoma	sarcoma - fibrosarcoma	DNAPKi	IR
HT1080	peposertib	gamma	6	0	0.875062	2016-12-19	sarcoma	sarcoma - fibrosarcoma	DNAPKi	IR
HT1080	peposertib	gamma	6	4.88e-09	0.909644	2016-12-19	sarcoma	sarcoma - fibrosarcoma	DNAPKi	IR
HT1080	peposertib	gamma	6	1.95e-08	0.871656	2016-12-19	sarcoma	sarcoma - fibrosarcoma	DNAPKi	IR
HT1080	peposertib	gamma	6	7.81e-08	0.692423	2016-12-19	sarcoma	sarcoma - fibrosarcoma	DNAPKi	IR
HT1080	peposertib	gamma	6	3.13e-07	0.156181	2016-12-19	sarcoma	sarcoma - fibrosarcoma	DNAPKi	IR
HT1080	peposertib	gamma	6	1.25e-06	0.0866926	2016-12-19	sarcoma	sarcoma - fibrosarcoma	DNAPKi	IR
HT1080	peposertib	gamma	6	5e-06	0.100897	2016-12-19	sarcoma	sarcoma - fibrosarcoma	DNAPKi	IR
HT29	peposertib	gamma	0	4.88e-09	0.960947	2016-12-19	colon	colon	DNAPKi	IR
HT29	peposertib	gamma	0	1.95e-08	0.977189	2016-12-19	colon	colon	DNAPKi	IR
HT29	peposertib	gamma	0	7.81e-08	0.961164	2016-12-19	colon	colon	DNAPKi	IR
HT29	peposertib	gamma	0	3.13e-07	0.888833	2016-12-19	colon	colon	DNAPKi	IR
HT29	peposertib	gamma	0	1.25e-06	0.645919	2016-12-19	colon	colon	DNAPKi	IR
HT29	peposertib	gamma	0	5e-06	0.246897	2016-12-19	colon	colon	DNAPKi	IR
HT29	peposertib	gamma	6	0	0.558909	2016-12-19	colon	colon	DNAPKi	IR
HT29	peposertib	gamma	6	4.88e-09	0.525008	2016-12-19	colon	colon	DNAPKi	IR
HT29	peposertib	gamma	6	1.95e-08	0.472669	2016-12-19	colon	colon	DNAPKi	IR
HT29	peposertib	gamma	6	7.81e-08	0.240456	2016-12-19	colon	colon	DNAPKi	IR
HT29	peposertib	gamma	6	3.13e-07	0.0562676	2016-12-19	colon	colon	DNAPKi	IR
HT29	peposertib	gamma	6	1.25e-06	0.0467711	2016-12-19	colon	colon	DNAPKi	IR
HT29	peposertib	gamma	6	5e-06	0.0716784	2016-12-19	colon	colon	DNAPKi	IR
IGROV1	peposertib	gamma	0	4.88e-09	1.01902	2016-12-19	ovary	ovary	DNAPKi	IR
IGROV1	peposertib	gamma	0	1.95e-08	1.02107	2016-12-19	ovary	ovary	DNAPKi	IR
IGROV1	peposertib	gamma	0	7.81e-08	0.964546	2016-12-19	ovary	ovary	DNAPKi	IR
IGROV1	peposertib	gamma	0	3.13e-07	0.789231	2016-12-19	ovary	ovary	DNAPKi	IR
IGROV1	peposertib	gamma	0	1.25e-06	0.220185	2016-12-19	ovary	ovary	DNAPKi	IR
IGROV1	peposertib	gamma	0	5e-06	-0.0182028	2016-12-19	ovary	ovary	DNAPKi	IR
IGROV1	peposertib	gamma	6	0	0.549118	2016-12-19	ovary	ovary	DNAPKi	IR
IGROV1	peposertib	gamma	6	4.88e-09	0.558448	2016-12-19	ovary	ovary	DNAPKi	IR
IGROV1	peposertib	gamma	6	1.95e-08	0.534333	2016-12-19	ovary	ovary	DNAPKi	IR
IGROV1	peposertib	gamma	6	7.81e-08	0.37088	2016-12-19	ovary	ovary	DNAPKi	IR
IGROV1	peposertib	gamma	6	3.13e-07	0.113846	2016-12-19	ovary	ovary	DNAPKi	IR
IGROV1	peposertib	gamma	6	1.25e-06	0.0100012	2016-12-19	ovary	ovary	DNAPKi	IR
IGROV1	peposertib	gamma	6	5e-06	-0.0261574	2016-12-19	ovary	ovary	DNAPKi	IR
J82	peposertib	gamma	0	4.88e-09	1.02051	2016-12-19	bladder	bladder	DNAPKi	IR
J82	peposertib	gamma	0	1.95e-08	1.02752	2016-12-19	bladder	bladder	DNAPKi	IR
J82	peposertib	gamma	0	7.81e-08	0.990696	2016-12-19	bladder	bladder	DNAPKi	IR
J82	peposertib	gamma	0	3.13e-07	0.875706	2016-12-19	bladder	bladder	DNAPKi	IR
J82	peposertib	gamma	0	1.25e-06	0.640007	2016-12-19	bladder	bladder	DNAPKi	IR
J82	peposertib	gamma	0	5e-06	0.376778	2016-12-19	bladder	bladder	DNAPKi	IR
J82	peposertib	gamma	6	0	0.609387	2016-12-19	bladder	bladder	DNAPKi	IR
J82	peposertib	gamma	6	4.88e-09	0.590153	2016-12-19	bladder	bladder	DNAPKi	IR
J82	peposertib	gamma	6	1.95e-08	0.553262	2016-12-19	bladder	bladder	DNAPKi	IR
J82	peposertib	gamma	6	7.81e-08	0.398837	2016-12-19	bladder	bladder	DNAPKi	IR
J82	peposertib	gamma	6	3.13e-07	0.292483	2016-12-19	bladder	bladder	DNAPKi	IR
J82	peposertib	gamma	6	1.25e-06	0.305585	2016-12-19	bladder	bladder	DNAPKi	IR
J82	peposertib	gamma	6	5e-06	0.228945	2016-12-19	bladder	bladder	DNAPKi	IR
JIMT1	peposertib	gamma	0	4.88e-09	0.998659	2016-12-19	breast	breast - HER2+	DNAPKi	IR
JIMT1	peposertib	gamma	0	1.95e-08	1.0051	2016-12-19	breast	breast - HER2+	DNAPKi	IR
JIMT1	peposertib	gamma	0	7.81e-08	0.998792	2016-12-19	breast	breast - HER2+	DNAPKi	IR
JIMT1	peposertib	gamma	0	3.13e-07	0.905897	2016-12-19	breast	breast - HER2+	DNAPKi	IR
JIMT1	peposertib	gamma	0	1.25e-06	0.560821	2016-12-19	breast	breast - HER2+	DNAPKi	IR
JIMT1	peposertib	gamma	0	5e-06	0.231594	2016-12-19	breast	breast - HER2+	DNAPKi	IR
JIMT1	peposertib	gamma	6	0	0.547349	2016-12-19	breast	breast - HER2+	DNAPKi	IR
JIMT1	peposertib	gamma	6	4.88e-09	0.569438	2016-12-19	breast	breast - HER2+	DNAPKi	IR
JIMT1	peposertib	gamma	6	1.95e-08	0.537597	2016-12-19	breast	breast - HER2+	DNAPKi	IR
JIMT1	peposertib	gamma	6	7.81e-08	0.422976	2016-12-19	breast	breast - HER2+	DNAPKi	IR
JIMT1	peposertib	gamma	6	3.13e-07	0.241769	2016-12-19	breast	breast - HER2+	DNAPKi	IR
JIMT1	peposertib	gamma	6	1.25e-06	0.149857	2016-12-19	breast	breast - HER2+	DNAPKi	IR
JIMT1	peposertib	gamma	6	5e-06	0.143745	2016-12-19	breast	breast - HER2+	DNAPKi	IR
KASUMI1	peposertib	gamma	0	4.88e-09	0.983842	2016-12-19	hematological	heme - AML	DNAPKi	IR
KASUMI1	peposertib	gamma	0	1.95e-08	0.967617	2016-12-19	hematological	heme - AML	DNAPKi	IR
KASUMI1	peposertib	gamma	0	7.81e-08	0.858527	2016-12-19	hematological	heme - AML	DNAPKi	IR
KASUMI1	peposertib	gamma	0	3.13e-07	0.576894	2016-12-19	hematological	heme - AML	DNAPKi	IR
KASUMI1	peposertib	gamma	0	1.25e-06	0.181095	2016-12-19	hematological	heme - AML	DNAPKi	IR
KASUMI1	peposertib	gamma	0	5e-06	-0.0751132	2016-12-19	hematological	heme - AML	DNAPKi	IR
KASUMI1	peposertib	gamma	6	0	0.247425	2016-12-19	hematological	heme - AML	DNAPKi	IR
KASUMI1	peposertib	gamma	6	4.88e-09	0.260895	2016-12-19	hematological	heme - AML	DNAPKi	IR
KASUMI1	peposertib	gamma	6	1.95e-08	0.250812	2016-12-19	hematological	heme - AML	DNAPKi	IR
KASUMI1	peposertib	gamma	6	7.81e-08	0.197043	2016-12-19	hematological	heme - AML	DNAPKi	IR
KASUMI1	peposertib	gamma	6	3.13e-07	0.142834	2016-12-19	hematological	heme - AML	DNAPKi	IR
KASUMI1	peposertib	gamma	6	1.25e-06	-0.0308712	2016-12-19	hematological	heme - AML	DNAPKi	IR
KASUMI1	peposertib	gamma	6	5e-06	-0.123017	2016-12-19	hematological	heme - AML	DNAPKi	IR
L363	peposertib	gamma	0	4.88e-09	0.995753	2016-12-19	hematological	heme - myeloma	DNAPKi	IR
L363	peposertib	gamma	0	1.95e-08	1.00302	2016-12-19	hematological	heme - myeloma	DNAPKi	IR
L363	peposertib	gamma	0	7.81e-08	0.980132	2016-12-19	hematological	heme - myeloma	DNAPKi	IR
L363	peposertib	gamma	0	3.13e-07	0.81296	2016-12-19	hematological	heme - myeloma	DNAPKi	IR
L363	peposertib	gamma	0	1.25e-06	0.389991	2016-12-19	hematological	heme - myeloma	DNAPKi	IR
L363	peposertib	gamma	0	5e-06	0.0470562	2016-12-19	hematological	heme - myeloma	DNAPKi	IR
L363	peposertib	gamma	6	0	0.126024	2016-12-19	hematological	heme - myeloma	DNAPKi	IR
L363	peposertib	gamma	6	4.88e-09	0.142559	2016-12-19	hematological	heme - myeloma	DNAPKi	IR
L363	peposertib	gamma	6	1.95e-08	0.120231	2016-12-19	hematological	heme - myeloma	DNAPKi	IR
L363	peposertib	gamma	6	7.81e-08	0.0850779	2016-12-19	hematological	heme - myeloma	DNAPKi	IR
L363	peposertib	gamma	6	3.13e-07	0.0492141	2016-12-19	hematological	heme - myeloma	DNAPKi	IR
L363	peposertib	gamma	6	1.25e-06	0.031485	2016-12-19	hematological	heme - myeloma	DNAPKi	IR
L363	peposertib	gamma	6	5e-06	-0.00228997	2016-12-19	hematological	heme - myeloma	DNAPKi	IR
LOVO	peposertib	gamma	0	4.88e-09	1.04492	2016-12-19	colon	colon	DNAPKi	IR
LOVO	peposertib	gamma	0	1.95e-08	0.930515	2016-12-19	colon	colon	DNAPKi	IR
LOVO	peposertib	gamma	0	7.81e-08	0.791024	2016-12-19	colon	colon	DNAPKi	IR
LOVO	peposertib	gamma	0	3.13e-07	0.551113	2016-12-19	colon	colon	DNAPKi	IR
LOVO	peposertib	gamma	0	1.25e-06	0.300041	2016-12-19	colon	colon	DNAPKi	IR
LOVO	peposertib	gamma	0	5e-06	0.123768	2016-12-19	colon	colon	DNAPKi	IR
LOVO	peposertib	gamma	6	0	0.266916	2016-12-19	colon	colon	DNAPKi	IR
LOVO	peposertib	gamma	6	4.88e-09	0.289188	2016-12-19	colon	colon	DNAPKi	IR
LOVO	peposertib	gamma	6	1.95e-08	0.25998	2016-12-19	colon	colon	DNAPKi	IR
LOVO	peposertib	gamma	6	7.81e-08	0.186111	2016-12-19	colon	colon	DNAPKi	IR
LOVO	peposertib	gamma	6	3.13e-07	0.135833	2016-12-19	colon	colon	DNAPKi	IR
LOVO	peposertib	gamma	6	1.25e-06	0.0608923	2016-12-19	colon	colon	DNAPKi	IR
LOVO	peposertib	gamma	6	5e-06	0.0169487	2016-12-19	colon	colon	DNAPKi	IR
MDAMB231	peposertib	gamma	0	4.88e-09	1.10784	2016-12-19	breast	breast - TNBC	DNAPKi	IR
MDAMB231	peposertib	gamma	0	1.95e-08	1.09745	2016-12-19	breast	breast - TNBC	DNAPKi	IR
MDAMB231	peposertib	gamma	0	7.81e-08	1.05846	2016-12-19	breast	breast - TNBC	DNAPKi	IR
MDAMB231	peposertib	gamma	0	3.13e-07	1.03561	2016-12-19	breast	breast - TNBC	DNAPKi	IR
MDAMB231	peposertib	gamma	0	1.25e-06	0.995197	2016-12-19	breast	breast - TNBC	DNAPKi	IR
MDAMB231	peposertib	gamma	0	5e-06	0.840358	2016-12-19	breast	breast - TNBC	DNAPKi	IR
MDAMB231	peposertib	gamma	6	0	0.52564	2016-12-19	breast	breast - TNBC	DNAPKi	IR
MDAMB231	peposertib	gamma	6	4.88e-09	0.560555	2016-12-19	breast	breast - TNBC	DNAPKi	IR
MDAMB231	peposertib	gamma	6	1.95e-08	0.510684	2016-12-19	breast	breast - TNBC	DNAPKi	IR
MDAMB231	peposertib	gamma	6	7.81e-08	0.291157	2016-12-19	breast	breast - TNBC	DNAPKi	IR
MDAMB231	peposertib	gamma	6	3.13e-07	0.0843491	2016-12-19	breast	breast - TNBC	DNAPKi	IR
MDAMB231	peposertib	gamma	6	1.25e-06	0.120276	2016-12-19	breast	breast - TNBC	DNAPKi	IR
MDAMB231	peposertib	gamma	6	5e-06	0.201303	2016-12-19	breast	breast - TNBC	DNAPKi	IR
MDAMB435	peposertib	gamma	0	4.88e-09	0.989101	2016-12-19	melanoma	melanoma	DNAPKi	IR
MDAMB435	peposertib	gamma	0	1.95e-08	1.03476	2016-12-19	melanoma	melanoma	DNAPKi	IR
MDAMB435	peposertib	gamma	0	7.81e-08	1.02474	2016-12-19	melanoma	melanoma	DNAPKi	IR
MDAMB435	peposertib	gamma	0	3.13e-07	0.924297	2016-12-19	melanoma	melanoma	DNAPKi	IR
MDAMB435	peposertib	gamma	0	1.25e-06	0.720856	2016-12-19	melanoma	melanoma	DNAPKi	IR
MDAMB435	peposertib	gamma	0	5e-06	0.206883	2016-12-19	melanoma	melanoma	DNAPKi	IR
MDAMB435	peposertib	gamma	6	0	0.218748	2016-12-19	melanoma	melanoma	DNAPKi	IR
MDAMB435	peposertib	gamma	6	4.88e-09	0.238103	2016-12-19	melanoma	melanoma	DNAPKi	IR
MDAMB435	peposertib	gamma	6	1.95e-08	0.204054	2016-12-19	melanoma	melanoma	DNAPKi	IR
MDAMB435	peposertib	gamma	6	7.81e-08	0.103086	2016-12-19	melanoma	melanoma	DNAPKi	IR
MDAMB435	peposertib	gamma	6	3.13e-07	0.0331614	2016-12-19	melanoma	melanoma	DNAPKi	IR
MDAMB435	peposertib	gamma	6	1.25e-06	0.0181258	2016-12-19	melanoma	melanoma	DNAPKi	IR
MDAMB435	peposertib	gamma	6	5e-06	0.0221425	2016-12-19	melanoma	melanoma	DNAPKi	IR
MDAMB436	peposertib	gamma	0	4.88e-09	1.0384	2016-12-19	breast	breast - TNBC	DNAPKi	IR
MDAMB436	peposertib	gamma	0	1.95e-08	0.987096	2016-12-19	breast	breast - TNBC	DNAPKi	IR
MDAMB436	peposertib	gamma	0	7.81e-08	0.991977	2016-12-19	breast	breast - TNBC	DNAPKi	IR
MDAMB436	peposertib	gamma	0	3.13e-07	0.795307	2016-12-19	breast	breast - TNBC	DNAPKi	IR
MDAMB436	peposertib	gamma	0	1.25e-06	0.540859	2016-12-19	breast	breast - TNBC	DNAPKi	IR
MDAMB436	peposertib	gamma	0	5e-06	0.187517	2016-12-19	breast	breast - TNBC	DNAPKi	IR
MDAMB436	peposertib	gamma	6	0	0.297719	2016-12-19	breast	breast - TNBC	DNAPKi	IR
MDAMB436	peposertib	gamma	6	4.88e-09	0.325818	2016-12-19	breast	breast - TNBC	DNAPKi	IR
MDAMB436	peposertib	gamma	6	1.95e-08	0.350728	2016-12-19	breast	breast - TNBC	DNAPKi	IR
MDAMB436	peposertib	gamma	6	7.81e-08	0.231852	2016-12-19	breast	breast - TNBC	DNAPKi	IR
MDAMB436	peposertib	gamma	6	3.13e-07	0.138516	2016-12-19	breast	breast - TNBC	DNAPKi	IR
MDAMB436	peposertib	gamma	6	1.25e-06	0.10013	2016-12-19	breast	breast - TNBC	DNAPKi	IR
MDAMB436	peposertib	gamma	6	5e-06	0.0714215	2016-12-19	breast	breast - TNBC	DNAPKi	IR
MDAMB468	peposertib	gamma	0	4.88e-09	1.04381	2016-12-19	breast	breast - TNBC	DNAPKi	IR
MDAMB468	peposertib	gamma	0	1.95e-08	0.968817	2016-12-19	breast	breast - TNBC	DNAPKi	IR
MDAMB468	peposertib	gamma	0	7.81e-08	0.942003	2016-12-19	breast	breast - TNBC	DNAPKi	IR
MDAMB468	peposertib	gamma	0	3.13e-07	0.794191	2016-12-19	breast	breast - TNBC	DNAPKi	IR
MDAMB468	peposertib	gamma	0	1.25e-06	0.556346	2016-12-19	breast	breast - TNBC	DNAPKi	IR
MDAMB468	peposertib	gamma	0	5e-06	0.222253	2016-12-19	breast	breast - TNBC	DNAPKi	IR
MDAMB468	peposertib	gamma	6	0	0.309594	2016-12-19	breast	breast - TNBC	DNAPKi	IR
MDAMB468	peposertib	gamma	6	4.88e-09	0.340997	2016-12-19	breast	breast - TNBC	DNAPKi	IR
MDAMB468	peposertib	gamma	6	1.95e-08	0.299889	2016-12-19	breast	breast - TNBC	DNAPKi	IR
MDAMB468	peposertib	gamma	6	7.81e-08	0.184092	2016-12-19	breast	breast - TNBC	DNAPKi	IR
MDAMB468	peposertib	gamma	6	3.13e-07	0.0268927	2016-12-19	breast	breast - TNBC	DNAPKi	IR
MDAMB468	peposertib	gamma	6	1.25e-06	0.0175601	2016-12-19	breast	breast - TNBC	DNAPKi	IR
MDAMB468	peposertib	gamma	6	5e-06	0.0533531	2016-12-19	breast	breast - TNBC	DNAPKi	IR
MHHES1	peposertib	gamma	0	4.88e-09	0.994078	2016-12-19	sarcoma	sarcoma - ewings	DNAPKi	IR
MHHES1	peposertib	gamma	0	1.95e-08	0.990327	2016-12-19	sarcoma	sarcoma - ewings	DNAPKi	IR
MHHES1	peposertib	gamma	0	7.81e-08	0.974338	2016-12-19	sarcoma	sarcoma - ewings	DNAPKi	IR
MHHES1	peposertib	gamma	0	3.13e-07	0.915117	2016-12-19	sarcoma	sarcoma - ewings	DNAPKi	IR
MHHES1	peposertib	gamma	0	1.25e-06	0.776344	2016-12-19	sarcoma	sarcoma - ewings	DNAPKi	IR
MHHES1	peposertib	gamma	0	5e-06	0.458419	2016-12-19	sarcoma	sarcoma - ewings	DNAPKi	IR
MHHES1	peposertib	gamma	6	0	0.119256	2016-12-19	sarcoma	sarcoma - ewings	DNAPKi	IR
MHHES1	peposertib	gamma	6	4.88e-09	0.139565	2016-12-19	sarcoma	sarcoma - ewings	DNAPKi	IR
MHHES1	peposertib	gamma	6	1.95e-08	0.0950272	2016-12-19	sarcoma	sarcoma - ewings	DNAPKi	IR
MHHES1	peposertib	gamma	6	7.81e-08	0.0163416	2016-12-19	sarcoma	sarcoma - ewings	DNAPKi	IR
MHHES1	peposertib	gamma	6	3.13e-07	0.0305105	2016-12-19	sarcoma	sarcoma - ewings	DNAPKi	IR
MHHES1	peposertib	gamma	6	1.25e-06	0.036483	2016-12-19	sarcoma	sarcoma - ewings	DNAPKi	IR
MHHES1	peposertib	gamma	6	5e-06	0.0143939	2016-12-19	sarcoma	sarcoma - ewings	DNAPKi	IR
MIAPACA2	peposertib	gamma	0	4.88e-09	1.06631	2016-12-19	pancreas	pancreas	DNAPKi	IR
MIAPACA2	peposertib	gamma	0	1.95e-08	1.10975	2016-12-19	pancreas	pancreas	DNAPKi	IR
MIAPACA2	peposertib	gamma	0	7.81e-08	1.02299	2016-12-19	pancreas	pancreas	DNAPKi	IR
MIAPACA2	peposertib	gamma	0	3.13e-07	1.0311	2016-12-19	pancreas	pancreas	DNAPKi	IR
MIAPACA2	peposertib	gamma	0	1.25e-06	0.992768	2016-12-19	pancreas	pancreas	DNAPKi	IR
MIAPACA2	peposertib	gamma	0	5e-06	0.712897	2016-12-19	pancreas	pancreas	DNAPKi	IR
MIAPACA2	peposertib	gamma	6	0	0.393041	2016-12-19	pancreas	pancreas	DNAPKi	IR
MIAPACA2	peposertib	gamma	6	4.88e-09	0.400681	2016-12-19	pancreas	pancreas	DNAPKi	IR
MIAPACA2	peposertib	gamma	6	1.95e-08	0.384882	2016-12-19	pancreas	pancreas	DNAPKi	IR
MIAPACA2	peposertib	gamma	6	7.81e-08	0.183472	2016-12-19	pancreas	pancreas	DNAPKi	IR
MIAPACA2	peposertib	gamma	6	3.13e-07	0.0279806	2016-12-19	pancreas	pancreas	DNAPKi	IR
MIAPACA2	peposertib	gamma	6	1.25e-06	0.026862	2016-12-19	pancreas	pancreas	DNAPKi	IR
MIAPACA2	peposertib	gamma	6	5e-06	0.0539339	2016-12-19	pancreas	pancreas	DNAPKi	IR
MINO	peposertib	gamma	0	4.88e-09	0.833224	2016-12-19	hematological	heme - mantle cell lymphoma	DNAPKi	IR
MINO	peposertib	gamma	0	1.95e-08	0.904387	2016-12-19	hematological	heme - mantle cell lymphoma	DNAPKi	IR
MINO	peposertib	gamma	0	7.81e-08	0.937105	2016-12-19	hematological	heme - mantle cell lymphoma	DNAPKi	IR
MINO	peposertib	gamma	0	3.13e-07	0.730071	2016-12-19	hematological	heme - mantle cell lymphoma	DNAPKi	IR
MINO	peposertib	gamma	0	1.25e-06	0.326307	2016-12-19	hematological	heme - mantle cell lymphoma	DNAPKi	IR
MINO	peposertib	gamma	0	5e-06	0.0668191	2016-12-19	hematological	heme - mantle cell lymphoma	DNAPKi	IR
MINO	peposertib	gamma	6	0	0.124627	2016-12-19	hematological	heme - mantle cell lymphoma	DNAPKi	IR
MINO	peposertib	gamma	6	4.88e-09	0.070982	2016-12-19	hematological	heme - mantle cell lymphoma	DNAPKi	IR
MINO	peposertib	gamma	6	1.95e-08	0.0814034	2016-12-19	hematological	heme - mantle cell lymphoma	DNAPKi	IR
MINO	peposertib	gamma	6	7.81e-08	0.0558811	2016-12-19	hematological	heme - mantle cell lymphoma	DNAPKi	IR
MINO	peposertib	gamma	6	3.13e-07	-0.0137498	2016-12-19	hematological	heme - mantle cell lymphoma	DNAPKi	IR
MINO	peposertib	gamma	6	1.25e-06	-0.0365204	2016-12-19	hematological	heme - mantle cell lymphoma	DNAPKi	IR
MINO	peposertib	gamma	6	5e-06	-0.036083	2016-12-19	hematological	heme - mantle cell lymphoma	DNAPKi	IR
MT3	peposertib	gamma	0	4.88e-09	0.993952	2016-12-19	colon	colon	DNAPKi	IR
MT3	peposertib	gamma	0	1.95e-08	0.979932	2016-12-19	colon	colon	DNAPKi	IR
MT3	peposertib	gamma	0	7.81e-08	0.950793	2016-12-19	colon	colon	DNAPKi	IR
MT3	peposertib	gamma	0	3.13e-07	0.828187	2016-12-19	colon	colon	DNAPKi	IR
MT3	peposertib	gamma	0	1.25e-06	0.414935	2016-12-19	colon	colon	DNAPKi	IR
MT3	peposertib	gamma	0	5e-06	0.0961239	2016-12-19	colon	colon	DNAPKi	IR
MT3	peposertib	gamma	6	0	0.190834	2016-12-19	colon	colon	DNAPKi	IR
MT3	peposertib	gamma	6	4.88e-09	0.181275	2016-12-19	colon	colon	DNAPKi	IR
MT3	peposertib	gamma	6	1.95e-08	0.16893	2016-12-19	colon	colon	DNAPKi	IR
MT3	peposertib	gamma	6	7.81e-08	0.119757	2016-12-19	colon	colon	DNAPKi	IR
MT3	peposertib	gamma	6	3.13e-07	0.0647921	2016-12-19	colon	colon	DNAPKi	IR
MT3	peposertib	gamma	6	1.25e-06	0.0444434	2016-12-19	colon	colon	DNAPKi	IR
MT3	peposertib	gamma	6	5e-06	0.0383801	2016-12-19	colon	colon	DNAPKi	IR
MV411	peposertib	gamma	0	4.88e-09	0.937275	2016-12-19	hematological	heme - AML	DNAPKi	IR
MV411	peposertib	gamma	0	1.95e-08	0.93541	2016-12-19	hematological	heme - AML	DNAPKi	IR
MV411	peposertib	gamma	0	7.81e-08	0.92445	2016-12-19	hematological	heme - AML	DNAPKi	IR
MV411	peposertib	gamma	0	3.13e-07	0.793171	2016-12-19	hematological	heme - AML	DNAPKi	IR
MV411	peposertib	gamma	0	1.25e-06	0.382581	2016-12-19	hematological	heme - AML	DNAPKi	IR
MV411	peposertib	gamma	0	5e-06	0.0938502	2016-12-19	hematological	heme - AML	DNAPKi	IR
MV411	peposertib	gamma	6	0	0.121917	2016-12-19	hematological	heme - AML	DNAPKi	IR
MV411	peposertib	gamma	6	4.88e-09	0.133877	2016-12-19	hematological	heme - AML	DNAPKi	IR
MV411	peposertib	gamma	6	1.95e-08	0.110954	2016-12-19	hematological	heme - AML	DNAPKi	IR
MV411	peposertib	gamma	6	7.81e-08	0.0670328	2016-12-19	hematological	heme - AML	DNAPKi	IR
MV411	peposertib	gamma	6	3.13e-07	-0.0127849	2016-12-19	hematological	heme - AML	DNAPKi	IR
MV411	peposertib	gamma	6	1.25e-06	-0.0455963	2016-12-19	hematological	heme - AML	DNAPKi	IR
MV411	peposertib	gamma	6	5e-06	-0.0554588	2016-12-19	hematological	heme - AML	DNAPKi	IR
NCIH292	peposertib	gamma	0	4.88e-09	0.940588	2016-12-19	lung	lung - NSCLC	DNAPKi	IR
NCIH292	peposertib	gamma	0	1.95e-08	1.02161	2016-12-19	lung	lung - NSCLC	DNAPKi	IR
NCIH292	peposertib	gamma	0	7.81e-08	0.901577	2016-12-19	lung	lung - NSCLC	DNAPKi	IR
NCIH292	peposertib	gamma	0	3.13e-07	0.638491	2016-12-19	lung	lung - NSCLC	DNAPKi	IR
NCIH292	peposertib	gamma	0	1.25e-06	0.293212	2016-12-19	lung	lung - NSCLC	DNAPKi	IR
NCIH292	peposertib	gamma	0	5e-06	-0.0164619	2016-12-19	lung	lung - NSCLC	DNAPKi	IR
NCIH292	peposertib	gamma	6	0	0.532075	2016-12-19	lung	lung - NSCLC	DNAPKi	IR
NCIH292	peposertib	gamma	6	4.88e-09	0.554133	2016-12-19	lung	lung - NSCLC	DNAPKi	IR
NCIH292	peposertib	gamma	6	1.95e-08	0.497328	2016-12-19	lung	lung - NSCLC	DNAPKi	IR
NCIH292	peposertib	gamma	6	7.81e-08	0.357689	2016-12-19	lung	lung - NSCLC	DNAPKi	IR
NCIH292	peposertib	gamma	6	3.13e-07	0.161308	2016-12-19	lung	lung - NSCLC	DNAPKi	IR
NCIH292	peposertib	gamma	6	1.25e-06	0.175142	2016-12-19	lung	lung - NSCLC	DNAPKi	IR
NCIH292	peposertib	gamma	6	5e-06	0.0253266	2016-12-19	lung	lung - NSCLC	DNAPKi	IR
NCIH358M	peposertib	gamma	0	4.88e-09	1.01021	2016-12-19	lung	lung - NSCLC	DNAPKi	IR
NCIH358M	peposertib	gamma	0	1.95e-08	0.992318	2016-12-19	lung	lung - NSCLC	DNAPKi	IR
NCIH358M	peposertib	gamma	0	7.81e-08	0.980117	2016-12-19	lung	lung - NSCLC	DNAPKi	IR
NCIH358M	peposertib	gamma	0	3.13e-07	0.928059	2016-12-19	lung	lung - NSCLC	DNAPKi	IR
NCIH358M	peposertib	gamma	0	1.25e-06	0.786255	2016-12-19	lung	lung - NSCLC	DNAPKi	IR
NCIH358M	peposertib	gamma	0	5e-06	0.390446	2016-12-19	lung	lung - NSCLC	DNAPKi	IR
NCIH358M	peposertib	gamma	6	0	0.446088	2016-12-19	lung	lung - NSCLC	DNAPKi	IR
NCIH358M	peposertib	gamma	6	4.88e-09	0.419179	2016-12-19	lung	lung - NSCLC	DNAPKi	IR
NCIH358M	peposertib	gamma	6	1.95e-08	0.424358	2016-12-19	lung	lung - NSCLC	DNAPKi	IR
NCIH358M	peposertib	gamma	6	7.81e-08	0.391561	2016-12-19	lung	lung - NSCLC	DNAPKi	IR
NCIH358M	peposertib	gamma	6	3.13e-07	0.397594	2016-12-19	lung	lung - NSCLC	DNAPKi	IR
NCIH358M	peposertib	gamma	6	1.25e-06	0.29232	2016-12-19	lung	lung - NSCLC	DNAPKi	IR
NCIH358M	peposertib	gamma	6	5e-06	0.175581	2016-12-19	lung	lung - NSCLC	DNAPKi	IR
NCIH460	peposertib	gamma	0	4.88e-09	1.0369	2016-12-19	lung	lung - NSCLC	DNAPKi	IR
NCIH460	peposertib	gamma	0	1.95e-08	1.02389	2016-12-19	lung	lung - NSCLC	DNAPKi	IR
NCIH460	peposertib	gamma	0	7.81e-08	1.03498	2016-12-19	lung	lung - NSCLC	DNAPKi	IR
NCIH460	peposertib	gamma	0	3.13e-07	1.02474	2016-12-19	lung	lung - NSCLC	DNAPKi	IR
NCIH460	peposertib	gamma	0	1.25e-06	0.874598	2016-12-19	lung	lung - NSCLC	DNAPKi	IR
NCIH460	peposertib	gamma	0	5e-06	0.242189	2016-12-19	lung	lung - NSCLC	DNAPKi	IR
NCIH460	peposertib	gamma	6	0	0.649885	2016-12-19	lung	lung - NSCLC	DNAPKi	IR
NCIH460	peposertib	gamma	6	4.88e-09	0.650027	2016-12-19	lung	lung - NSCLC	DNAPKi	IR
NCIH460	peposertib	gamma	6	1.95e-08	0.58007	2016-12-19	lung	lung - NSCLC	DNAPKi	IR
NCIH460	peposertib	gamma	6	7.81e-08	0.322546	2016-12-19	lung	lung - NSCLC	DNAPKi	IR
NCIH460	peposertib	gamma	6	3.13e-07	0.147043	2016-12-19	lung	lung - NSCLC	DNAPKi	IR
NCIH460	peposertib	gamma	6	1.25e-06	0.0694027	2016-12-19	lung	lung - NSCLC	DNAPKi	IR
NCIH460	peposertib	gamma	6	5e-06	0.0192757	2016-12-19	lung	lung - NSCLC	DNAPKi	IR
NCIH82	peposertib	gamma	0	4.88e-09	1.00978	2016-12-19	lung	lung - SCLC	DNAPKi	IR
NCIH82	peposertib	gamma	0	1.95e-08	1.0206	2016-12-19	lung	lung - SCLC	DNAPKi	IR
NCIH82	peposertib	gamma	0	7.81e-08	1.00738	2016-12-19	lung	lung - SCLC	DNAPKi	IR
NCIH82	peposertib	gamma	0	3.13e-07	0.977857	2016-12-19	lung	lung - SCLC	DNAPKi	IR
NCIH82	peposertib	gamma	0	1.25e-06	0.857532	2016-12-19	lung	lung - SCLC	DNAPKi	IR
NCIH82	peposertib	gamma	0	5e-06	0.453984	2016-12-19	lung	lung - SCLC	DNAPKi	IR
NCIH82	peposertib	gamma	6	0	0.598058	2016-12-19	lung	lung - SCLC	DNAPKi	IR
NCIH82	peposertib	gamma	6	4.88e-09	0.643659	2016-12-19	lung	lung - SCLC	DNAPKi	IR
NCIH82	peposertib	gamma	6	1.95e-08	0.594396	2016-12-19	lung	lung - SCLC	DNAPKi	IR
NCIH82	peposertib	gamma	6	7.81e-08	0.382049	2016-12-19	lung	lung - SCLC	DNAPKi	IR
NCIH82	peposertib	gamma	6	3.13e-07	0.204901	2016-12-19	lung	lung - SCLC	DNAPKi	IR
NCIH82	peposertib	gamma	6	1.25e-06	0.165983	2016-12-19	lung	lung - SCLC	DNAPKi	IR
NCIH82	peposertib	gamma	6	5e-06	0.138063	2016-12-19	lung	lung - SCLC	DNAPKi	IR
OVCAR3	peposertib	gamma	0	4.88e-09	0.906731	2016-12-19	ovary	ovary	DNAPKi	IR
OVCAR3	peposertib	gamma	0	1.95e-08	0.952294	2016-12-19	ovary	ovary	DNAPKi	IR
OVCAR3	peposertib	gamma	0	7.81e-08	0.919468	2016-12-19	ovary	ovary	DNAPKi	IR
OVCAR3	peposertib	gamma	0	3.13e-07	0.73896	2016-12-19	ovary	ovary	DNAPKi	IR
OVCAR3	peposertib	gamma	0	1.25e-06	0.372082	2016-12-19	ovary	ovary	DNAPKi	IR
OVCAR3	peposertib	gamma	0	5e-06	0.0464095	2016-12-19	ovary	ovary	DNAPKi	IR
OVCAR3	peposertib	gamma	6	0	0.66582	2016-12-19	ovary	ovary	DNAPKi	IR
OVCAR3	peposertib	gamma	6	4.88e-09	0.596742	2016-12-19	ovary	ovary	DNAPKi	IR
OVCAR3	peposertib	gamma	6	1.95e-08	0.642654	2016-12-19	ovary	ovary	DNAPKi	IR
OVCAR3	peposertib	gamma	6	7.81e-08	0.370344	2016-12-19	ovary	ovary	DNAPKi	IR
OVCAR3	peposertib	gamma	6	3.13e-07	0.122433	2016-12-19	ovary	ovary	DNAPKi	IR
OVCAR3	peposertib	gamma	6	1.25e-06	0.135514	2016-12-19	ovary	ovary	DNAPKi	IR
OVCAR3	peposertib	gamma	6	5e-06	0.0565145	2016-12-19	ovary	ovary	DNAPKi	IR
OVCAR4	peposertib	gamma	0	4.88e-09	1.02781	2016-12-19	ovary	ovary	DNAPKi	IR
OVCAR4	peposertib	gamma	0	1.95e-08	1.01292	2016-12-19	ovary	ovary	DNAPKi	IR
OVCAR4	peposertib	gamma	0	7.81e-08	0.98346	2016-12-19	ovary	ovary	DNAPKi	IR
OVCAR4	peposertib	gamma	0	3.13e-07	0.875223	2016-12-19	ovary	ovary	DNAPKi	IR
OVCAR4	peposertib	gamma	0	1.25e-06	0.858476	2016-12-19	ovary	ovary	DNAPKi	IR
OVCAR4	peposertib	gamma	0	5e-06	0.633364	2016-12-19	ovary	ovary	DNAPKi	IR
OVCAR4	peposertib	gamma	6	0	0.470883	2016-12-19	ovary	ovary	DNAPKi	IR
OVCAR4	peposertib	gamma	6	4.88e-09	0.430525	2016-12-19	ovary	ovary	DNAPKi	IR
OVCAR4	peposertib	gamma	6	1.95e-08	0.436095	2016-12-19	ovary	ovary	DNAPKi	IR
OVCAR4	peposertib	gamma	6	7.81e-08	0.389804	2016-12-19	ovary	ovary	DNAPKi	IR
OVCAR4	peposertib	gamma	6	3.13e-07	0.314138	2016-12-19	ovary	ovary	DNAPKi	IR
OVCAR4	peposertib	gamma	6	1.25e-06	0.344307	2016-12-19	ovary	ovary	DNAPKi	IR
OVCAR4	peposertib	gamma	6	5e-06	0.304729	2016-12-19	ovary	ovary	DNAPKi	IR
PANC1	peposertib	gamma	0	4.88e-09	0.968512	2016-12-19	pancreas	pancreas	DNAPKi	IR
PANC1	peposertib	gamma	0	1.95e-08	0.974121	2016-12-19	pancreas	pancreas	DNAPKi	IR
PANC1	peposertib	gamma	0	7.81e-08	0.955524	2016-12-19	pancreas	pancreas	DNAPKi	IR
PANC1	peposertib	gamma	0	3.13e-07	0.9201	2016-12-19	pancreas	pancreas	DNAPKi	IR
PANC1	peposertib	gamma	0	1.25e-06	0.740495	2016-12-19	pancreas	pancreas	DNAPKi	IR
PANC1	peposertib	gamma	0	5e-06	0.410678	2016-12-19	pancreas	pancreas	DNAPKi	IR
PANC1	peposertib	gamma	6	0	0.414693	2016-12-19	pancreas	pancreas	DNAPKi	IR
PANC1	peposertib	gamma	6	4.88e-09	0.467645	2016-12-19	pancreas	pancreas	DNAPKi	IR
PANC1	peposertib	gamma	6	1.95e-08	0.399819	2016-12-19	pancreas	pancreas	DNAPKi	IR
PANC1	peposertib	gamma	6	7.81e-08	0.237994	2016-12-19	pancreas	pancreas	DNAPKi	IR
PANC1	peposertib	gamma	6	3.13e-07	0.157333	2016-12-19	pancreas	pancreas	DNAPKi	IR
PANC1	peposertib	gamma	6	1.25e-06	0.171996	2016-12-19	pancreas	pancreas	DNAPKi	IR
PANC1	peposertib	gamma	6	5e-06	0.150711	2016-12-19	pancreas	pancreas	DNAPKi	IR
PC3	peposertib	gamma	0	4.88e-09	1.03602	2016-12-19	prostate	prostate	DNAPKi	IR
PC3	peposertib	gamma	0	1.95e-08	1.00005	2016-12-19	prostate	prostate	DNAPKi	IR
PC3	peposertib	gamma	0	7.81e-08	0.971384	2016-12-19	prostate	prostate	DNAPKi	IR
PC3	peposertib	gamma	0	3.13e-07	0.781367	2016-12-19	prostate	prostate	DNAPKi	IR
PC3	peposertib	gamma	0	1.25e-06	0.531923	2016-12-19	prostate	prostate	DNAPKi	IR
PC3	peposertib	gamma	0	5e-06	0.262108	2016-12-19	prostate	prostate	DNAPKi	IR
PC3	peposertib	gamma	6	0	0.476461	2016-12-19	prostate	prostate	DNAPKi	IR
PC3	peposertib	gamma	6	4.88e-09	0.497312	2016-12-19	prostate	prostate	DNAPKi	IR
PC3	peposertib	gamma	6	1.95e-08	0.439061	2016-12-19	prostate	prostate	DNAPKi	IR
PC3	peposertib	gamma	6	7.81e-08	0.293186	2016-12-19	prostate	prostate	DNAPKi	IR
PC3	peposertib	gamma	6	3.13e-07	0.164435	2016-12-19	prostate	prostate	DNAPKi	IR
PC3	peposertib	gamma	6	1.25e-06	0.128262	2016-12-19	prostate	prostate	DNAPKi	IR
PC3	peposertib	gamma	6	5e-06	0.12349	2016-12-19	prostate	prostate	DNAPKi	IR
PLCPRF5	peposertib	gamma	0	4.88e-09	1.00642	2016-12-19	liver	liver	DNAPKi	IR
PLCPRF5	peposertib	gamma	0	1.95e-08	0.969395	2016-12-19	liver	liver	DNAPKi	IR
PLCPRF5	peposertib	gamma	0	7.81e-08	0.973652	2016-12-19	liver	liver	DNAPKi	IR
PLCPRF5	peposertib	gamma	0	3.13e-07	0.897941	2016-12-19	liver	liver	DNAPKi	IR
PLCPRF5	peposertib	gamma	0	1.25e-06	0.806865	2016-12-19	liver	liver	DNAPKi	IR
PLCPRF5	peposertib	gamma	0	5e-06	0.585839	2016-12-19	liver	liver	DNAPKi	IR
PLCPRF5	peposertib	gamma	6	0	0.723265	2016-12-19	liver	liver	DNAPKi	IR
PLCPRF5	peposertib	gamma	6	4.88e-09	0.751317	2016-12-19	liver	liver	DNAPKi	IR
PLCPRF5	peposertib	gamma	6	1.95e-08	0.698224	2016-12-19	liver	liver	DNAPKi	IR
PLCPRF5	peposertib	gamma	6	7.81e-08	0.491831	2016-12-19	liver	liver	DNAPKi	IR
PLCPRF5	peposertib	gamma	6	3.13e-07	0.292948	2016-12-19	liver	liver	DNAPKi	IR
PLCPRF5	peposertib	gamma	6	1.25e-06	0.316515	2016-12-19	liver	liver	DNAPKi	IR
PLCPRF5	peposertib	gamma	6	5e-06	0.374094	2016-12-19	liver	liver	DNAPKi	IR
RAMOS	peposertib	gamma	0	4.88e-09	1.05536	2016-12-19	hematological	heme - burkitt lymphoma	DNAPKi	IR
RAMOS	peposertib	gamma	0	1.95e-08	0.986923	2016-12-19	hematological	heme - burkitt lymphoma	DNAPKi	IR
RAMOS	peposertib	gamma	0	7.81e-08	0.927491	2016-12-19	hematological	heme - burkitt lymphoma	DNAPKi	IR
RAMOS	peposertib	gamma	0	3.13e-07	0.736246	2016-12-19	hematological	heme - burkitt lymphoma	DNAPKi	IR
RAMOS	peposertib	gamma	0	1.25e-06	0.37696	2016-12-19	hematological	heme - burkitt lymphoma	DNAPKi	IR
RAMOS	peposertib	gamma	0	5e-06	0.129056	2016-12-19	hematological	heme - burkitt lymphoma	DNAPKi	IR
RAMOS	peposertib	gamma	6	0	0.308496	2016-12-19	hematological	heme - burkitt lymphoma	DNAPKi	IR
RAMOS	peposertib	gamma	6	4.88e-09	0.2325	2016-12-19	hematological	heme - burkitt lymphoma	DNAPKi	IR
RAMOS	peposertib	gamma	6	1.95e-08	0.219898	2016-12-19	hematological	heme - burkitt lymphoma	DNAPKi	IR
RAMOS	peposertib	gamma	6	7.81e-08	0.153507	2016-12-19	hematological	heme - burkitt lymphoma	DNAPKi	IR
RAMOS	peposertib	gamma	6	3.13e-07	0.0541659	2016-12-19	hematological	heme - burkitt lymphoma	DNAPKi	IR
RAMOS	peposertib	gamma	6	1.25e-06	0.0127667	2016-12-19	hematological	heme - burkitt lymphoma	DNAPKi	IR
RAMOS	peposertib	gamma	6	5e-06	0.00316664	2016-12-19	hematological	heme - burkitt lymphoma	DNAPKi	IR
RD	peposertib	gamma	0	4.88e-09	0.928546	2016-12-19	sarcoma	sarcoma - rhabdomyosarcoma	DNAPKi	IR
RD	peposertib	gamma	0	1.95e-08	0.970493	2016-12-19	sarcoma	sarcoma - rhabdomyosarcoma	DNAPKi	IR
RD	peposertib	gamma	0	7.81e-08	0.941817	2016-12-19	sarcoma	sarcoma - rhabdomyosarcoma	DNAPKi	IR
RD	peposertib	gamma	0	3.13e-07	0.939566	2016-12-19	sarcoma	sarcoma - rhabdomyosarcoma	DNAPKi	IR
RD	peposertib	gamma	0	1.25e-06	0.82639	2016-12-19	sarcoma	sarcoma - rhabdomyosarcoma	DNAPKi	IR
RD	peposertib	gamma	0	5e-06	0.45452	2016-12-19	sarcoma	sarcoma - rhabdomyosarcoma	DNAPKi	IR
RD	peposertib	gamma	6	0	0.59098	2016-12-19	sarcoma	sarcoma - rhabdomyosarcoma	DNAPKi	IR
RD	peposertib	gamma	6	4.88e-09	0.546048	2016-12-19	sarcoma	sarcoma - rhabdomyosarcoma	DNAPKi	IR
RD	peposertib	gamma	6	1.95e-08	0.545621	2016-12-19	sarcoma	sarcoma - rhabdomyosarcoma	DNAPKi	IR
RD	peposertib	gamma	6	7.81e-08	0.430762	2016-12-19	sarcoma	sarcoma - rhabdomyosarcoma	DNAPKi	IR
RD	peposertib	gamma	6	3.13e-07	0.202429	2016-12-19	sarcoma	sarcoma - rhabdomyosarcoma	DNAPKi	IR
RD	peposertib	gamma	6	1.25e-06	0.114348	2016-12-19	sarcoma	sarcoma - rhabdomyosarcoma	DNAPKi	IR
RD	peposertib	gamma	6	5e-06	0.116548	2016-12-19	sarcoma	sarcoma - rhabdomyosarcoma	DNAPKi	IR
RDES	peposertib	gamma	0	4.88e-09	0.935455	2016-12-19	sarcoma	sarcoma - ewings	DNAPKi	IR
RDES	peposertib	gamma	0	1.95e-08	0.960567	2016-12-19	sarcoma	sarcoma - ewings	DNAPKi	IR
RDES	peposertib	gamma	0	7.81e-08	0.971005	2016-12-19	sarcoma	sarcoma - ewings	DNAPKi	IR
RDES	peposertib	gamma	0	3.13e-07	0.785458	2016-12-19	sarcoma	sarcoma - ewings	DNAPKi	IR
RDES	peposertib	gamma	0	1.25e-06	0.570085	2016-12-19	sarcoma	sarcoma - ewings	DNAPKi	IR
RDES	peposertib	gamma	0	5e-06	0.239862	2016-12-19	sarcoma	sarcoma - ewings	DNAPKi	IR
RDES	peposertib	gamma	6	0	0.406176	2016-12-19	sarcoma	sarcoma - ewings	DNAPKi	IR
RDES	peposertib	gamma	6	4.88e-09	0.429166	2016-12-19	sarcoma	sarcoma - ewings	DNAPKi	IR
RDES	peposertib	gamma	6	1.95e-08	0.363024	2016-12-19	sarcoma	sarcoma - ewings	DNAPKi	IR
RDES	peposertib	gamma	6	7.81e-08	0.164534	2016-12-19	sarcoma	sarcoma - ewings	DNAPKi	IR
RDES	peposertib	gamma	6	3.13e-07	0.148826	2016-12-19	sarcoma	sarcoma - ewings	DNAPKi	IR
RDES	peposertib	gamma	6	1.25e-06	0.282831	2016-12-19	sarcoma	sarcoma - ewings	DNAPKi	IR
RDES	peposertib	gamma	6	5e-06	0.041158	2016-12-19	sarcoma	sarcoma - ewings	DNAPKi	IR
SAOS2	peposertib	gamma	0	4.88e-09	0.945013	2016-12-19	sarcoma	sarcoma - osteosarcoma	DNAPKi	IR
SAOS2	peposertib	gamma	0	1.95e-08	0.983453	2016-12-19	sarcoma	sarcoma - osteosarcoma	DNAPKi	IR
SAOS2	peposertib	gamma	0	7.81e-08	0.945591	2016-12-19	sarcoma	sarcoma - osteosarcoma	DNAPKi	IR
SAOS2	peposertib	gamma	0	3.13e-07	0.820278	2016-12-19	sarcoma	sarcoma - osteosarcoma	DNAPKi	IR
SAOS2	peposertib	gamma	0	1.25e-06	0.458215	2016-12-19	sarcoma	sarcoma - osteosarcoma	DNAPKi	IR
SAOS2	peposertib	gamma	0	5e-06	0.0756818	2016-12-19	sarcoma	sarcoma - osteosarcoma	DNAPKi	IR
SAOS2	peposertib	gamma	6	0	0.156748	2016-12-19	sarcoma	sarcoma - osteosarcoma	DNAPKi	IR
SAOS2	peposertib	gamma	6	4.88e-09	0.191921	2016-12-19	sarcoma	sarcoma - osteosarcoma	DNAPKi	IR
SAOS2	peposertib	gamma	6	1.95e-08	0.15861	2016-12-19	sarcoma	sarcoma - osteosarcoma	DNAPKi	IR
SAOS2	peposertib	gamma	6	7.81e-08	0.0689194	2016-12-19	sarcoma	sarcoma - osteosarcoma	DNAPKi	IR
SAOS2	peposertib	gamma	6	3.13e-07	0.0212972	2016-12-19	sarcoma	sarcoma - osteosarcoma	DNAPKi	IR
SAOS2	peposertib	gamma	6	1.25e-06	-0.0134604	2016-12-19	sarcoma	sarcoma - osteosarcoma	DNAPKi	IR
SAOS2	peposertib	gamma	6	5e-06	-0.068937	2016-12-19	sarcoma	sarcoma - osteosarcoma	DNAPKi	IR
SF268	peposertib	gamma	0	4.88e-09	1.006	2016-12-19	brain	brain - astrocytoma	DNAPKi	IR
SF268	peposertib	gamma	0	1.95e-08	0.99406	2016-12-19	brain	brain - astrocytoma	DNAPKi	IR
SF268	peposertib	gamma	0	7.81e-08	0.942623	2016-12-19	brain	brain - astrocytoma	DNAPKi	IR
SF268	peposertib	gamma	0	3.13e-07	0.866789	2016-12-19	brain	brain - astrocytoma	DNAPKi	IR
SF268	peposertib	gamma	0	1.25e-06	0.746733	2016-12-19	brain	brain - astrocytoma	DNAPKi	IR
SF268	peposertib	gamma	0	5e-06	0.516437	2016-12-19	brain	brain - astrocytoma	DNAPKi	IR
SF268	peposertib	gamma	6	0	0.651895	2016-12-19	brain	brain - astrocytoma	DNAPKi	IR
SF268	peposertib	gamma	6	4.88e-09	0.621742	2016-12-19	brain	brain - astrocytoma	DNAPKi	IR
SF268	peposertib	gamma	6	1.95e-08	0.607322	2016-12-19	brain	brain - astrocytoma	DNAPKi	IR
SF268	peposertib	gamma	6	7.81e-08	0.42741	2016-12-19	brain	brain - astrocytoma	DNAPKi	IR
SF268	peposertib	gamma	6	3.13e-07	0.121299	2016-12-19	brain	brain - astrocytoma	DNAPKi	IR
SF268	peposertib	gamma	6	1.25e-06	0.0680987	2016-12-19	brain	brain - astrocytoma	DNAPKi	IR
SF268	peposertib	gamma	6	5e-06	0.0556827	2016-12-19	brain	brain - astrocytoma	DNAPKi	IR
SF295	peposertib	gamma	0	4.88e-09	1.03189	2016-12-19	brain	brain - GBM	DNAPKi	IR
SF295	peposertib	gamma	0	1.95e-08	1.01478	2016-12-19	brain	brain - GBM	DNAPKi	IR
SF295	peposertib	gamma	0	7.81e-08	0.991884	2016-12-19	brain	brain - GBM	DNAPKi	IR
SF295	peposertib	gamma	0	3.13e-07	0.945215	2016-12-19	brain	brain - GBM	DNAPKi	IR
SF295	peposertib	gamma	0	1.25e-06	0.540402	2016-12-19	brain	brain - GBM	DNAPKi	IR
SF295	peposertib	gamma	0	5e-06	0.208989	2016-12-19	brain	brain - GBM	DNAPKi	IR
SF295	peposertib	gamma	6	0	0.712205	2016-12-19	brain	brain - GBM	DNAPKi	IR
SF295	peposertib	gamma	6	4.88e-09	0.708797	2016-12-19	brain	brain - GBM	DNAPKi	IR
SF295	peposertib	gamma	6	1.95e-08	0.698926	2016-12-19	brain	brain - GBM	DNAPKi	IR
SF295	peposertib	gamma	6	7.81e-08	0.498319	2016-12-19	brain	brain - GBM	DNAPKi	IR
SF295	peposertib	gamma	6	3.13e-07	0.20093	2016-12-19	brain	brain - GBM	DNAPKi	IR
SF295	peposertib	gamma	6	1.25e-06	0.0656844	2016-12-19	brain	brain - GBM	DNAPKi	IR
SF295	peposertib	gamma	6	5e-06	0.0420866	2016-12-19	brain	brain - GBM	DNAPKi	IR
SKBR3	peposertib	gamma	0	4.88e-09	0.938229	2016-12-19	breast	breast - HER2+	DNAPKi	IR
SKBR3	peposertib	gamma	0	1.95e-08	1.03125	2016-12-19	breast	breast - HER2+	DNAPKi	IR
SKBR3	peposertib	gamma	0	7.81e-08	1.02967	2016-12-19	breast	breast - HER2+	DNAPKi	IR
SKBR3	peposertib	gamma	0	3.13e-07	0.890147	2016-12-19	breast	breast - HER2+	DNAPKi	IR
SKBR3	peposertib	gamma	0	1.25e-06	0.522622	2016-12-19	breast	breast - HER2+	DNAPKi	IR
SKBR3	peposertib	gamma	0	5e-06	0.0447442	2016-12-19	breast	breast - HER2+	DNAPKi	IR
SKBR3	peposertib	gamma	6	0	0.622508	2016-12-19	breast	breast - HER2+	DNAPKi	IR
SKBR3	peposertib	gamma	6	4.88e-09	0.66675	2016-12-19	breast	breast - HER2+	DNAPKi	IR
SKBR3	peposertib	gamma	6	1.95e-08	0.642543	2016-12-19	breast	breast - HER2+	DNAPKi	IR
SKBR3	peposertib	gamma	6	7.81e-08	0.446338	2016-12-19	breast	breast - HER2+	DNAPKi	IR
SKBR3	peposertib	gamma	6	3.13e-07	0.197844	2016-12-19	breast	breast - HER2+	DNAPKi	IR
SKBR3	peposertib	gamma	6	1.25e-06	0.0889249	2016-12-19	breast	breast - HER2+	DNAPKi	IR
SKBR3	peposertib	gamma	6	5e-06	0.0017658	2016-12-19	breast	breast - HER2+	DNAPKi	IR
SKLMS1	peposertib	gamma	0	4.88e-09	0.903058	2016-12-19	sarcoma	sarcoma - leiomyosarcoma	DNAPKi	IR
SKLMS1	peposertib	gamma	0	1.95e-08	0.9771	2016-12-19	sarcoma	sarcoma - leiomyosarcoma	DNAPKi	IR
SKLMS1	peposertib	gamma	0	7.81e-08	0.895984	2016-12-19	sarcoma	sarcoma - leiomyosarcoma	DNAPKi	IR
SKLMS1	peposertib	gamma	0	3.13e-07	0.593417	2016-12-19	sarcoma	sarcoma - leiomyosarcoma	DNAPKi	IR
SKLMS1	peposertib	gamma	0	1.25e-06	0.434667	2016-12-19	sarcoma	sarcoma - leiomyosarcoma	DNAPKi	IR
SKLMS1	peposertib	gamma	0	5e-06	0.168633	2016-12-19	sarcoma	sarcoma - leiomyosarcoma	DNAPKi	IR
SKLMS1	peposertib	gamma	6	0	0.410239	2016-12-19	sarcoma	sarcoma - leiomyosarcoma	DNAPKi	IR
SKLMS1	peposertib	gamma	6	4.88e-09	0.458686	2016-12-19	sarcoma	sarcoma - leiomyosarcoma	DNAPKi	IR
SKLMS1	peposertib	gamma	6	1.95e-08	0.43042	2016-12-19	sarcoma	sarcoma - leiomyosarcoma	DNAPKi	IR
SKLMS1	peposertib	gamma	6	7.81e-08	0.216244	2016-12-19	sarcoma	sarcoma - leiomyosarcoma	DNAPKi	IR
SKLMS1	peposertib	gamma	6	3.13e-07	0.174451	2016-12-19	sarcoma	sarcoma - leiomyosarcoma	DNAPKi	IR
SKLMS1	peposertib	gamma	6	1.25e-06	0.173021	2016-12-19	sarcoma	sarcoma - leiomyosarcoma	DNAPKi	IR
SKLMS1	peposertib	gamma	6	5e-06	0.107082	2016-12-19	sarcoma	sarcoma - leiomyosarcoma	DNAPKi	IR
SKMEL28	peposertib	gamma	0	4.88e-09	1.00298	2016-12-19	melanoma	melanoma	DNAPKi	IR
SKMEL28	peposertib	gamma	0	1.95e-08	1.01615	2016-12-19	melanoma	melanoma	DNAPKi	IR
SKMEL28	peposertib	gamma	0	7.81e-08	0.901788	2016-12-19	melanoma	melanoma	DNAPKi	IR
SKMEL28	peposertib	gamma	0	3.13e-07	0.74634	2016-12-19	melanoma	melanoma	DNAPKi	IR
SKMEL28	peposertib	gamma	0	1.25e-06	0.648026	2016-12-19	melanoma	melanoma	DNAPKi	IR
SKMEL28	peposertib	gamma	0	5e-06	0.476855	2016-12-19	melanoma	melanoma	DNAPKi	IR
SKMEL28	peposertib	gamma	6	0	0.920323	2016-12-19	melanoma	melanoma	DNAPKi	IR
SKMEL28	peposertib	gamma	6	4.88e-09	0.963372	2016-12-19	melanoma	melanoma	DNAPKi	IR
SKMEL28	peposertib	gamma	6	1.95e-08	0.945217	2016-12-19	melanoma	melanoma	DNAPKi	IR
SKMEL28	peposertib	gamma	6	7.81e-08	0.770246	2016-12-19	melanoma	melanoma	DNAPKi	IR
SKMEL28	peposertib	gamma	6	3.13e-07	0.476808	2016-12-19	melanoma	melanoma	DNAPKi	IR
SKMEL28	peposertib	gamma	6	1.25e-06	0.303685	2016-12-19	melanoma	melanoma	DNAPKi	IR
SKMEL28	peposertib	gamma	6	5e-06	0.23555	2016-12-19	melanoma	melanoma	DNAPKi	IR
SKMEL5	peposertib	gamma	0	4.88e-09	1.06619	2016-12-19	melanoma	melanoma	DNAPKi	IR
SKMEL5	peposertib	gamma	0	1.95e-08	1.06934	2016-12-19	melanoma	melanoma	DNAPKi	IR
SKMEL5	peposertib	gamma	0	7.81e-08	1.10902	2016-12-19	melanoma	melanoma	DNAPKi	IR
SKMEL5	peposertib	gamma	0	3.13e-07	1.08338	2016-12-19	melanoma	melanoma	DNAPKi	IR
SKMEL5	peposertib	gamma	0	1.25e-06	0.720119	2016-12-19	melanoma	melanoma	DNAPKi	IR
SKMEL5	peposertib	gamma	0	5e-06	0.202114	2016-12-19	melanoma	melanoma	DNAPKi	IR
SKMEL5	peposertib	gamma	6	0	0.630044	2016-12-19	melanoma	melanoma	DNAPKi	IR
SKMEL5	peposertib	gamma	6	4.88e-09	0.706025	2016-12-19	melanoma	melanoma	DNAPKi	IR
SKMEL5	peposertib	gamma	6	1.95e-08	0.657254	2016-12-19	melanoma	melanoma	DNAPKi	IR
SKMEL5	peposertib	gamma	6	7.81e-08	0.462625	2016-12-19	melanoma	melanoma	DNAPKi	IR
SKMEL5	peposertib	gamma	6	3.13e-07	0.123059	2016-12-19	melanoma	melanoma	DNAPKi	IR
SKMEL5	peposertib	gamma	6	1.25e-06	0.0732391	2016-12-19	melanoma	melanoma	DNAPKi	IR
SKMEL5	peposertib	gamma	6	5e-06	0.00796355	2016-12-19	melanoma	melanoma	DNAPKi	IR
SUDHL10	peposertib	gamma	0	4.88e-09	1.00648	2016-12-19	hematological	heme - DLBCL	DNAPKi	IR
SUDHL10	peposertib	gamma	0	1.95e-08	1.01497	2016-12-19	hematological	heme - DLBCL	DNAPKi	IR
SUDHL10	peposertib	gamma	0	7.81e-08	1.01709	2016-12-19	hematological	heme - DLBCL	DNAPKi	IR
SUDHL10	peposertib	gamma	0	3.13e-07	1.11681	2016-12-19	hematological	heme - DLBCL	DNAPKi	IR
SUDHL10	peposertib	gamma	0	1.25e-06	1.11646	2016-12-19	hematological	heme - DLBCL	DNAPKi	IR
SUDHL10	peposertib	gamma	0	5e-06	0.344715	2016-12-19	hematological	heme - DLBCL	DNAPKi	IR
SUDHL10	peposertib	gamma	6	0	0.476406	2016-12-19	hematological	heme - DLBCL	DNAPKi	IR
SUDHL10	peposertib	gamma	6	4.88e-09	0.505145	2016-12-19	hematological	heme - DLBCL	DNAPKi	IR
SUDHL10	peposertib	gamma	6	1.95e-08	0.503004	2016-12-19	hematological	heme - DLBCL	DNAPKi	IR
SUDHL10	peposertib	gamma	6	7.81e-08	0.47825	2016-12-19	hematological	heme - DLBCL	DNAPKi	IR
SUDHL10	peposertib	gamma	6	3.13e-07	0.438335	2016-12-19	hematological	heme - DLBCL	DNAPKi	IR
SUDHL10	peposertib	gamma	6	1.25e-06	0.348028	2016-12-19	hematological	heme - DLBCL	DNAPKi	IR
SUDHL10	peposertib	gamma	6	5e-06	0.100312	2016-12-19	hematological	heme - DLBCL	DNAPKi	IR
SUDHL6	peposertib	gamma	0	4.88e-09	0.942742	2016-12-19	hematological	heme - DLBCL	DNAPKi	IR
SUDHL6	peposertib	gamma	0	1.95e-08	0.914703	2016-12-19	hematological	heme - DLBCL	DNAPKi	IR
SUDHL6	peposertib	gamma	0	7.81e-08	0.816413	2016-12-19	hematological	heme - DLBCL	DNAPKi	IR
SUDHL6	peposertib	gamma	0	3.13e-07	0.254271	2016-12-19	hematological	heme - DLBCL	DNAPKi	IR
SUDHL6	peposertib	gamma	0	1.25e-06	-0.0282544	2016-12-19	hematological	heme - DLBCL	DNAPKi	IR
SUDHL6	peposertib	gamma	0	5e-06	-0.0412962	2016-12-19	hematological	heme - DLBCL	DNAPKi	IR
SUDHL6	peposertib	gamma	6	0	0.164483	2016-12-19	hematological	heme - DLBCL	DNAPKi	IR
SUDHL6	peposertib	gamma	6	4.88e-09	0.166587	2016-12-19	hematological	heme - DLBCL	DNAPKi	IR
SUDHL6	peposertib	gamma	6	1.95e-08	0.163069	2016-12-19	hematological	heme - DLBCL	DNAPKi	IR
SUDHL6	peposertib	gamma	6	7.81e-08	0.117606	2016-12-19	hematological	heme - DLBCL	DNAPKi	IR
SUDHL6	peposertib	gamma	6	3.13e-07	0.0256769	2016-12-19	hematological	heme - DLBCL	DNAPKi	IR
SUDHL6	peposertib	gamma	6	1.25e-06	-0.0197995	2016-12-19	hematological	heme - DLBCL	DNAPKi	IR
SUDHL6	peposertib	gamma	6	5e-06	-0.0383083	2016-12-19	hematological	heme - DLBCL	DNAPKi	IR
SW620	peposertib	gamma	0	4.88e-09	1.04803	2016-12-19	colon	colon	DNAPKi	IR
SW620	peposertib	gamma	0	1.95e-08	1.04176	2016-12-19	colon	colon	DNAPKi	IR
SW620	peposertib	gamma	0	7.81e-08	1.02271	2016-12-19	colon	colon	DNAPKi	IR
SW620	peposertib	gamma	0	3.13e-07	0.966067	2016-12-19	colon	colon	DNAPKi	IR
SW620	peposertib	gamma	0	1.25e-06	0.920649	2016-12-19	colon	colon	DNAPKi	IR
SW620	peposertib	gamma	0	5e-06	0.79327	2016-12-19	colon	colon	DNAPKi	IR
SW620	peposertib	gamma	6	0	0.216451	2016-12-19	colon	colon	DNAPKi	IR
SW620	peposertib	gamma	6	4.88e-09	0.238532	2016-12-19	colon	colon	DNAPKi	IR
SW620	peposertib	gamma	6	1.95e-08	0.20406	2016-12-19	colon	colon	DNAPKi	IR
SW620	peposertib	gamma	6	7.81e-08	0.0956223	2016-12-19	colon	colon	DNAPKi	IR
SW620	peposertib	gamma	6	3.13e-07	0.0296627	2016-12-19	colon	colon	DNAPKi	IR
SW620	peposertib	gamma	6	1.25e-06	0.0172313	2016-12-19	colon	colon	DNAPKi	IR
SW620	peposertib	gamma	6	5e-06	0.0353279	2016-12-19	colon	colon	DNAPKi	IR
T24	peposertib	gamma	0	4.88e-09	1.01438	2016-12-19	bladder	bladder	DNAPKi	IR
T24	peposertib	gamma	0	1.95e-08	0.992064	2016-12-19	bladder	bladder	DNAPKi	IR
T24	peposertib	gamma	0	7.81e-08	0.979098	2016-12-19	bladder	bladder	DNAPKi	IR
T24	peposertib	gamma	0	3.13e-07	0.927022	2016-12-19	bladder	bladder	DNAPKi	IR
T24	peposertib	gamma	0	1.25e-06	0.838385	2016-12-19	bladder	bladder	DNAPKi	IR
T24	peposertib	gamma	0	5e-06	0.748473	2016-12-19	bladder	bladder	DNAPKi	IR
T24	peposertib	gamma	6	0	0.720823	2016-12-19	bladder	bladder	DNAPKi	IR
T24	peposertib	gamma	6	4.88e-09	0.767375	2016-12-19	bladder	bladder	DNAPKi	IR
T24	peposertib	gamma	6	1.95e-08	0.710302	2016-12-19	bladder	bladder	DNAPKi	IR
T24	peposertib	gamma	6	7.81e-08	0.419769	2016-12-19	bladder	bladder	DNAPKi	IR
T24	peposertib	gamma	6	3.13e-07	0.0749243	2016-12-19	bladder	bladder	DNAPKi	IR
T24	peposertib	gamma	6	1.25e-06	0.0397121	2016-12-19	bladder	bladder	DNAPKi	IR
T24	peposertib	gamma	6	5e-06	0.0218519	2016-12-19	bladder	bladder	DNAPKi	IR
TE671	peposertib	gamma	0	4.88e-09	0.998668	2016-12-19	sarcoma	sarcoma - rhabdomyosarcoma	DNAPKi	IR
TE671	peposertib	gamma	0	1.95e-08	0.999048	2016-12-19	sarcoma	sarcoma - rhabdomyosarcoma	DNAPKi	IR
TE671	peposertib	gamma	0	7.81e-08	0.98896	2016-12-19	sarcoma	sarcoma - rhabdomyosarcoma	DNAPKi	IR
TE671	peposertib	gamma	0	3.13e-07	0.929192	2016-12-19	sarcoma	sarcoma - rhabdomyosarcoma	DNAPKi	IR
TE671	peposertib	gamma	0	1.25e-06	0.736372	2016-12-19	sarcoma	sarcoma - rhabdomyosarcoma	DNAPKi	IR
TE671	peposertib	gamma	0	5e-06	0.243039	2016-12-19	sarcoma	sarcoma - rhabdomyosarcoma	DNAPKi	IR
TE671	peposertib	gamma	6	0	0.440103	2016-12-19	sarcoma	sarcoma - rhabdomyosarcoma	DNAPKi	IR
TE671	peposertib	gamma	6	4.88e-09	0.458182	2016-12-19	sarcoma	sarcoma - rhabdomyosarcoma	DNAPKi	IR
TE671	peposertib	gamma	6	1.95e-08	0.443059	2016-12-19	sarcoma	sarcoma - rhabdomyosarcoma	DNAPKi	IR
TE671	peposertib	gamma	6	7.81e-08	0.318601	2016-12-19	sarcoma	sarcoma - rhabdomyosarcoma	DNAPKi	IR
TE671	peposertib	gamma	6	3.13e-07	0.172071	2016-12-19	sarcoma	sarcoma - rhabdomyosarcoma	DNAPKi	IR
TE671	peposertib	gamma	6	1.25e-06	0.122424	2016-12-19	sarcoma	sarcoma - rhabdomyosarcoma	DNAPKi	IR
TE671	peposertib	gamma	6	5e-06	0.0571354	2016-12-19	sarcoma	sarcoma - rhabdomyosarcoma	DNAPKi	IR
THP1	peposertib	gamma	0	4.88e-09	0.987498	2016-12-19	hematological	heme - AML	DNAPKi	IR
THP1	peposertib	gamma	0	1.95e-08	0.967528	2016-12-19	hematological	heme - AML	DNAPKi	IR
THP1	peposertib	gamma	0	7.81e-08	0.887159	2016-12-19	hematological	heme - AML	DNAPKi	IR
THP1	peposertib	gamma	0	3.13e-07	0.721306	2016-12-19	hematological	heme - AML	DNAPKi	IR
THP1	peposertib	gamma	0	1.25e-06	0.435759	2016-12-19	hematological	heme - AML	DNAPKi	IR
THP1	peposertib	gamma	0	5e-06	0.14765	2016-12-19	hematological	heme - AML	DNAPKi	IR
THP1	peposertib	gamma	6	0	0.058964	2016-12-19	hematological	heme - AML	DNAPKi	IR
THP1	peposertib	gamma	6	4.88e-09	0.0515848	2016-12-19	hematological	heme - AML	DNAPKi	IR
THP1	peposertib	gamma	6	1.95e-08	0.0521005	2016-12-19	hematological	heme - AML	DNAPKi	IR
THP1	peposertib	gamma	6	7.81e-08	0.0217687	2016-12-19	hematological	heme - AML	DNAPKi	IR
THP1	peposertib	gamma	6	3.13e-07	-0.00403165	2016-12-19	hematological	heme - AML	DNAPKi	IR
THP1	peposertib	gamma	6	1.25e-06	-0.0200626	2016-12-19	hematological	heme - AML	DNAPKi	IR
THP1	peposertib	gamma	6	5e-06	-0.0245791	2016-12-19	hematological	heme - AML	DNAPKi	IR
U2OS	peposertib	gamma	0	4.88e-09	1.04932	2016-12-19	sarcoma	sarcoma - osteosarcoma	DNAPKi	IR
U2OS	peposertib	gamma	0	1.95e-08	1.04453	2016-12-19	sarcoma	sarcoma - osteosarcoma	DNAPKi	IR
U2OS	peposertib	gamma	0	7.81e-08	1.0042	2016-12-19	sarcoma	sarcoma - osteosarcoma	DNAPKi	IR
U2OS	peposertib	gamma	0	3.13e-07	0.965798	2016-12-19	sarcoma	sarcoma - osteosarcoma	DNAPKi	IR
U2OS	peposertib	gamma	0	1.25e-06	0.815123	2016-12-19	sarcoma	sarcoma - osteosarcoma	DNAPKi	IR
U2OS	peposertib	gamma	0	5e-06	0.529006	2016-12-19	sarcoma	sarcoma - osteosarcoma	DNAPKi	IR
U2OS	peposertib	gamma	6	0	0.616396	2016-12-19	sarcoma	sarcoma - osteosarcoma	DNAPKi	IR
U2OS	peposertib	gamma	6	4.88e-09	0.673842	2016-12-19	sarcoma	sarcoma - osteosarcoma	DNAPKi	IR
U2OS	peposertib	gamma	6	1.95e-08	0.610635	2016-12-19	sarcoma	sarcoma - osteosarcoma	DNAPKi	IR
U2OS	peposertib	gamma	6	7.81e-08	0.498075	2016-12-19	sarcoma	sarcoma - osteosarcoma	DNAPKi	IR
U2OS	peposertib	gamma	6	3.13e-07	0.424936	2016-12-19	sarcoma	sarcoma - osteosarcoma	DNAPKi	IR
U2OS	peposertib	gamma	6	1.25e-06	0.416276	2016-12-19	sarcoma	sarcoma - osteosarcoma	DNAPKi	IR
U2OS	peposertib	gamma	6	5e-06	0.261561	2016-12-19	sarcoma	sarcoma - osteosarcoma	DNAPKi	IR
U87MG	peposertib	gamma	0	4.88e-09	1.22684	2016-12-19	brain	brain - GBM	DNAPKi	IR
U87MG	peposertib	gamma	0	1.95e-08	1.06076	2016-12-19	brain	brain - GBM	DNAPKi	IR
U87MG	peposertib	gamma	0	7.81e-08	1.02165	2016-12-19	brain	brain - GBM	DNAPKi	IR
U87MG	peposertib	gamma	0	3.13e-07	0.733243	2016-12-19	brain	brain - GBM	DNAPKi	IR
U87MG	peposertib	gamma	0	1.25e-06	0.256571	2016-12-19	brain	brain - GBM	DNAPKi	IR
U87MG	peposertib	gamma	0	5e-06	0.116308	2016-12-19	brain	brain - GBM	DNAPKi	IR
U87MG	peposertib	gamma	6	0	0.773029	2016-12-19	brain	brain - GBM	DNAPKi	IR
U87MG	peposertib	gamma	6	4.88e-09	0.854305	2016-12-19	brain	brain - GBM	DNAPKi	IR
U87MG	peposertib	gamma	6	1.95e-08	0.771849	2016-12-19	brain	brain - GBM	DNAPKi	IR
U87MG	peposertib	gamma	6	7.81e-08	0.57958	2016-12-19	brain	brain - GBM	DNAPKi	IR
U87MG	peposertib	gamma	6	3.13e-07	0.29451	2016-12-19	brain	brain - GBM	DNAPKi	IR
U87MG	peposertib	gamma	6	1.25e-06	0.142368	2016-12-19	brain	brain - GBM	DNAPKi	IR
U87MG	peposertib	gamma	6	5e-06	0.0654563	2016-12-19	brain	brain - GBM	DNAPKi	IR
UMUC3	peposertib	gamma	0	4.88e-09	1.05509	2016-12-19	bladder	bladder	DNAPKi	IR
UMUC3	peposertib	gamma	0	1.95e-08	1.06236	2016-12-19	bladder	bladder	DNAPKi	IR
UMUC3	peposertib	gamma	0	7.81e-08	0.996547	2016-12-19	bladder	bladder	DNAPKi	IR
UMUC3	peposertib	gamma	0	3.13e-07	0.932154	2016-12-19	bladder	bladder	DNAPKi	IR
UMUC3	peposertib	gamma	0	1.25e-06	0.81934	2016-12-19	bladder	bladder	DNAPKi	IR
UMUC3	peposertib	gamma	0	5e-06	0.499913	2016-12-19	bladder	bladder	DNAPKi	IR
UMUC3	peposertib	gamma	6	0	0.434303	2016-12-19	bladder	bladder	DNAPKi	IR
UMUC3	peposertib	gamma	6	4.88e-09	0.492055	2016-12-19	bladder	bladder	DNAPKi	IR
UMUC3	peposertib	gamma	6	1.95e-08	0.386013	2016-12-19	bladder	bladder	DNAPKi	IR
UMUC3	peposertib	gamma	6	7.81e-08	0.0994717	2016-12-19	bladder	bladder	DNAPKi	IR
UMUC3	peposertib	gamma	6	3.13e-07	0.0226723	2016-12-19	bladder	bladder	DNAPKi	IR
UMUC3	peposertib	gamma	6	1.25e-06	0.031322	2016-12-19	bladder	bladder	DNAPKi	IR
UMUC3	peposertib	gamma	6	5e-06	0.0477356	2016-12-19	bladder	bladder	DNAPKi	IR
WSUNHL	peposertib	gamma	0	4.88e-09	1.06943	2016-12-19	hematological	heme - NHL	DNAPKi	IR
WSUNHL	peposertib	gamma	0	1.95e-08	1.08088	2016-12-19	hematological	heme - NHL	DNAPKi	IR
WSUNHL	peposertib	gamma	0	7.81e-08	0.71326	2016-12-19	hematological	heme - NHL	DNAPKi	IR
WSUNHL	peposertib	gamma	0	3.13e-07	0.512513	2016-12-19	hematological	heme - NHL	DNAPKi	IR
WSUNHL	peposertib	gamma	0	1.25e-06	0.0836233	2016-12-19	hematological	heme - NHL	DNAPKi	IR
WSUNHL	peposertib	gamma	0	5e-06	-0.0126974	2016-12-19	hematological	heme - NHL	DNAPKi	IR
WSUNHL	peposertib	gamma	6	0	0.184213	2016-12-19	hematological	heme - NHL	DNAPKi	IR
WSUNHL	peposertib	gamma	6	4.88e-09	0.189921	2016-12-19	hematological	heme - NHL	DNAPKi	IR
WSUNHL	peposertib	gamma	6	1.95e-08	0.168045	2016-12-19	hematological	heme - NHL	DNAPKi	IR
WSUNHL	peposertib	gamma	6	7.81e-08	0.0947216	2016-12-19	hematological	heme - NHL	DNAPKi	IR
WSUNHL	peposertib	gamma	6	3.13e-07	0.0134686	2016-12-19	hematological	heme - NHL	DNAPKi	IR
WSUNHL	peposertib	gamma	6	1.25e-06	-0.00515799	2016-12-19	hematological	heme - NHL	DNAPKi	IR
WSUNHL	peposertib	gamma	6	5e-06	-0.0154681	2016-12-19	hematological	heme - NHL	DNAPKi	IR
A204	peposertib	gamma	2	0	0.414815	2016-12-19	sarcoma	sarcoma - rhabdomyosarcoma	DNAPKi	IR
A204	peposertib	gamma	0	4.88e-09	1.05519	2016-12-19	sarcoma	sarcoma - rhabdomyosarcoma	DNAPKi	IR
A204	peposertib	gamma	2	4.88e-09	0.431315	2016-12-19	sarcoma	sarcoma - rhabdomyosarcoma	DNAPKi	IR
A204	peposertib	gamma	0	1.95e-08	1.0147	2016-12-19	sarcoma	sarcoma - rhabdomyosarcoma	DNAPKi	IR
A204	peposertib	gamma	2	1.95e-08	0.399506	2016-12-19	sarcoma	sarcoma - rhabdomyosarcoma	DNAPKi	IR
A204	peposertib	gamma	0	7.81e-08	0.891639	2016-12-19	sarcoma	sarcoma - rhabdomyosarcoma	DNAPKi	IR
A204	peposertib	gamma	2	7.81e-08	0.272072	2016-12-19	sarcoma	sarcoma - rhabdomyosarcoma	DNAPKi	IR
A204	peposertib	gamma	0	3.13e-07	0.615639	2016-12-19	sarcoma	sarcoma - rhabdomyosarcoma	DNAPKi	IR
A204	peposertib	gamma	2	3.13e-07	0.0806335	2016-12-19	sarcoma	sarcoma - rhabdomyosarcoma	DNAPKi	IR
A204	peposertib	gamma	0	1.25e-06	0.298083	2016-12-19	sarcoma	sarcoma - rhabdomyosarcoma	DNAPKi	IR
A204	peposertib	gamma	2	1.25e-06	0.0244457	2016-12-19	sarcoma	sarcoma - rhabdomyosarcoma	DNAPKi	IR
A204	peposertib	gamma	0	5e-06	0.0710551	2016-12-19	sarcoma	sarcoma - rhabdomyosarcoma	DNAPKi	IR
A204	peposertib	gamma	2	5e-06	0.00483664	2016-12-19	sarcoma	sarcoma - rhabdomyosarcoma	DNAPKi	IR
A2780	peposertib	gamma	2	0	0.227105	2016-12-19	ovary	ovary	DNAPKi	IR
A2780	peposertib	gamma	0	4.88e-09	1.02614	2016-12-19	ovary	ovary	DNAPKi	IR
A2780	peposertib	gamma	2	4.88e-09	0.223352	2016-12-19	ovary	ovary	DNAPKi	IR
A2780	peposertib	gamma	0	1.95e-08	1.04417	2016-12-19	ovary	ovary	DNAPKi	IR
A2780	peposertib	gamma	2	1.95e-08	0.184161	2016-12-19	ovary	ovary	DNAPKi	IR
A2780	peposertib	gamma	0	7.81e-08	1.01796	2016-12-19	ovary	ovary	DNAPKi	IR
A2780	peposertib	gamma	2	7.81e-08	0.0679973	2016-12-19	ovary	ovary	DNAPKi	IR
A2780	peposertib	gamma	0	3.13e-07	0.999092	2016-12-19	ovary	ovary	DNAPKi	IR
A2780	peposertib	gamma	2	3.13e-07	0.0143786	2016-12-19	ovary	ovary	DNAPKi	IR
A2780	peposertib	gamma	0	1.25e-06	0.85779	2016-12-19	ovary	ovary	DNAPKi	IR
A2780	peposertib	gamma	2	1.25e-06	-0.00255225	2016-12-19	ovary	ovary	DNAPKi	IR
A2780	peposertib	gamma	0	5e-06	0.156078	2016-12-19	ovary	ovary	DNAPKi	IR
A2780	peposertib	gamma	2	5e-06	-0.00927581	2016-12-19	ovary	ovary	DNAPKi	IR
A549	peposertib	gamma	2	0	0.357299	2016-12-19	lung	lung - NSCLC	DNAPKi	IR
A549	peposertib	gamma	0	4.88e-09	1.02474	2016-12-19	lung	lung - NSCLC	DNAPKi	IR
A549	peposertib	gamma	2	4.88e-09	0.340292	2016-12-19	lung	lung - NSCLC	DNAPKi	IR
A549	peposertib	gamma	0	1.95e-08	1.02702	2016-12-19	lung	lung - NSCLC	DNAPKi	IR
A549	peposertib	gamma	2	1.95e-08	0.307124	2016-12-19	lung	lung - NSCLC	DNAPKi	IR
A549	peposertib	gamma	0	7.81e-08	0.954897	2016-12-19	lung	lung - NSCLC	DNAPKi	IR
A549	peposertib	gamma	2	7.81e-08	0.118917	2016-12-19	lung	lung - NSCLC	DNAPKi	IR
A549	peposertib	gamma	0	3.13e-07	0.823543	2016-12-19	lung	lung - NSCLC	DNAPKi	IR
A549	peposertib	gamma	2	3.13e-07	0.0535335	2016-12-19	lung	lung - NSCLC	DNAPKi	IR
A549	peposertib	gamma	0	1.25e-06	0.487471	2016-12-19	lung	lung - NSCLC	DNAPKi	IR
A549	peposertib	gamma	2	1.25e-06	0.0314	2016-12-19	lung	lung - NSCLC	DNAPKi	IR
A549	peposertib	gamma	0	5e-06	0.120671	2016-12-19	lung	lung - NSCLC	DNAPKi	IR
A549	peposertib	gamma	2	5e-06	0.0194421	2016-12-19	lung	lung - NSCLC	DNAPKi	IR
ASPC1	peposertib	gamma	2	0	0.593507	2016-12-19	pancreas	pancreas	DNAPKi	IR
ASPC1	peposertib	gamma	0	4.88e-09	1.09613	2016-12-19	pancreas	pancreas	DNAPKi	IR
ASPC1	peposertib	gamma	2	4.88e-09	0.626305	2016-12-19	pancreas	pancreas	DNAPKi	IR
ASPC1	peposertib	gamma	0	1.95e-08	0.965614	2016-12-19	pancreas	pancreas	DNAPKi	IR
ASPC1	peposertib	gamma	2	1.95e-08	0.610413	2016-12-19	pancreas	pancreas	DNAPKi	IR
ASPC1	peposertib	gamma	0	7.81e-08	1.00237	2016-12-19	pancreas	pancreas	DNAPKi	IR
ASPC1	peposertib	gamma	2	7.81e-08	0.495887	2016-12-19	pancreas	pancreas	DNAPKi	IR
ASPC1	peposertib	gamma	0	3.13e-07	0.890882	2016-12-19	pancreas	pancreas	DNAPKi	IR
ASPC1	peposertib	gamma	2	3.13e-07	0.357028	2016-12-19	pancreas	pancreas	DNAPKi	IR
ASPC1	peposertib	gamma	0	1.25e-06	0.670051	2016-12-19	pancreas	pancreas	DNAPKi	IR
ASPC1	peposertib	gamma	2	1.25e-06	0.244506	2016-12-19	pancreas	pancreas	DNAPKi	IR
ASPC1	peposertib	gamma	0	5e-06	0.219505	2016-12-19	pancreas	pancreas	DNAPKi	IR
ASPC1	peposertib	gamma	2	5e-06	0.104306	2016-12-19	pancreas	pancreas	DNAPKi	IR
BXPC3	peposertib	gamma	2	0	0.553083	2016-12-19	pancreas	pancreas	DNAPKi	IR
BXPC3	peposertib	gamma	0	4.88e-09	0.93533	2016-12-19	pancreas	pancreas	DNAPKi	IR
BXPC3	peposertib	gamma	2	4.88e-09	0.61599	2016-12-19	pancreas	pancreas	DNAPKi	IR
BXPC3	peposertib	gamma	0	1.95e-08	0.946413	2016-12-19	pancreas	pancreas	DNAPKi	IR
BXPC3	peposertib	gamma	2	1.95e-08	0.526666	2016-12-19	pancreas	pancreas	DNAPKi	IR
BXPC3	peposertib	gamma	0	7.81e-08	0.903388	2016-12-19	pancreas	pancreas	DNAPKi	IR
BXPC3	peposertib	gamma	2	7.81e-08	0.245627	2016-12-19	pancreas	pancreas	DNAPKi	IR
BXPC3	peposertib	gamma	0	3.13e-07	0.789494	2016-12-19	pancreas	pancreas	DNAPKi	IR
BXPC3	peposertib	gamma	2	3.13e-07	0.144177	2016-12-19	pancreas	pancreas	DNAPKi	IR
BXPC3	peposertib	gamma	0	1.25e-06	0.436818	2016-12-19	pancreas	pancreas	DNAPKi	IR
BXPC3	peposertib	gamma	2	1.25e-06	0.169575	2016-12-19	pancreas	pancreas	DNAPKi	IR
BXPC3	peposertib	gamma	0	5e-06	0.137368	2016-12-19	pancreas	pancreas	DNAPKi	IR
BXPC3	peposertib	gamma	2	5e-06	0.113809	2016-12-19	pancreas	pancreas	DNAPKi	IR
CACO2	peposertib	gamma	2	0	0.796661	2016-12-19	colon	colon	DNAPKi	IR
CACO2	peposertib	gamma	0	4.88e-09	0.95615	2016-12-19	colon	colon	DNAPKi	IR
CACO2	peposertib	gamma	2	4.88e-09	0.83611	2016-12-19	colon	colon	DNAPKi	IR
CACO2	peposertib	gamma	0	1.95e-08	0.948308	2016-12-19	colon	colon	DNAPKi	IR
CACO2	peposertib	gamma	2	1.95e-08	0.773924	2016-12-19	colon	colon	DNAPKi	IR
CACO2	peposertib	gamma	0	7.81e-08	0.901241	2016-12-19	colon	colon	DNAPKi	IR
CACO2	peposertib	gamma	2	7.81e-08	0.62705	2016-12-19	colon	colon	DNAPKi	IR
CACO2	peposertib	gamma	0	3.13e-07	0.844455	2016-12-19	colon	colon	DNAPKi	IR
CACO2	peposertib	gamma	2	3.13e-07	0.406205	2016-12-19	colon	colon	DNAPKi	IR
CACO2	peposertib	gamma	0	1.25e-06	0.626616	2016-12-19	colon	colon	DNAPKi	IR
CACO2	peposertib	gamma	2	1.25e-06	0.303336	2016-12-19	colon	colon	DNAPKi	IR
CACO2	peposertib	gamma	0	5e-06	0.232282	2016-12-19	colon	colon	DNAPKi	IR
CACO2	peposertib	gamma	2	5e-06	0.129397	2016-12-19	colon	colon	DNAPKi	IR
COLO205	peposertib	gamma	2	0	0.467749	2016-12-19	colon	colon	DNAPKi	IR
COLO205	peposertib	gamma	0	4.88e-09	0.943314	2016-12-19	colon	colon	DNAPKi	IR
COLO205	peposertib	gamma	2	4.88e-09	0.420156	2016-12-19	colon	colon	DNAPKi	IR
COLO205	peposertib	gamma	0	1.95e-08	0.973466	2016-12-19	colon	colon	DNAPKi	IR
COLO205	peposertib	gamma	2	1.95e-08	0.385147	2016-12-19	colon	colon	DNAPKi	IR
COLO205	peposertib	gamma	0	7.81e-08	0.980703	2016-12-19	colon	colon	DNAPKi	IR
COLO205	peposertib	gamma	2	7.81e-08	0.189927	2016-12-19	colon	colon	DNAPKi	IR
COLO205	peposertib	gamma	0	3.13e-07	0.952239	2016-12-19	colon	colon	DNAPKi	IR
COLO205	peposertib	gamma	2	3.13e-07	0.0725751	2016-12-19	colon	colon	DNAPKi	IR
COLO205	peposertib	gamma	0	1.25e-06	0.790864	2016-12-19	colon	colon	DNAPKi	IR
COLO205	peposertib	gamma	2	1.25e-06	0.0809555	2016-12-19	colon	colon	DNAPKi	IR
COLO205	peposertib	gamma	0	5e-06	0.328145	2016-12-19	colon	colon	DNAPKi	IR
COLO205	peposertib	gamma	2	5e-06	0.0872737	2016-12-19	colon	colon	DNAPKi	IR
DLD1	peposertib	gamma	2	0	0.541293	2016-12-19	colon	colon	DNAPKi	IR
DLD1	peposertib	gamma	0	4.88e-09	1.02057	2016-12-19	colon	colon	DNAPKi	IR
DLD1	peposertib	gamma	2	4.88e-09	0.541437	2016-12-19	colon	colon	DNAPKi	IR
DLD1	peposertib	gamma	0	1.95e-08	1.00571	2016-12-19	colon	colon	DNAPKi	IR
DLD1	peposertib	gamma	2	1.95e-08	0.530772	2016-12-19	colon	colon	DNAPKi	IR
DLD1	peposertib	gamma	0	7.81e-08	1.02572	2016-12-19	colon	colon	DNAPKi	IR
DLD1	peposertib	gamma	2	7.81e-08	0.373424	2016-12-19	colon	colon	DNAPKi	IR
DLD1	peposertib	gamma	0	3.13e-07	0.978471	2016-12-19	colon	colon	DNAPKi	IR
DLD1	peposertib	gamma	2	3.13e-07	0.0809643	2016-12-19	colon	colon	DNAPKi	IR
DLD1	peposertib	gamma	0	1.25e-06	0.893456	2016-12-19	colon	colon	DNAPKi	IR
DLD1	peposertib	gamma	2	1.25e-06	0.0170697	2016-12-19	colon	colon	DNAPKi	IR
DLD1	peposertib	gamma	0	5e-06	0.497726	2016-12-19	colon	colon	DNAPKi	IR
DLD1	peposertib	gamma	2	5e-06	0.0262537	2016-12-19	colon	colon	DNAPKi	IR
DU145	peposertib	gamma	2	0	0.729443	2016-12-19	prostate	prostate	DNAPKi	IR
DU145	peposertib	gamma	0	4.88e-09	0.998807	2016-12-19	prostate	prostate	DNAPKi	IR
DU145	peposertib	gamma	2	4.88e-09	0.785316	2016-12-19	prostate	prostate	DNAPKi	IR
DU145	peposertib	gamma	0	1.95e-08	0.995515	2016-12-19	prostate	prostate	DNAPKi	IR
DU145	peposertib	gamma	2	1.95e-08	0.733261	2016-12-19	prostate	prostate	DNAPKi	IR
DU145	peposertib	gamma	0	7.81e-08	0.960229	2016-12-19	prostate	prostate	DNAPKi	IR
DU145	peposertib	gamma	2	7.81e-08	0.392869	2016-12-19	prostate	prostate	DNAPKi	IR
DU145	peposertib	gamma	0	3.13e-07	0.874094	2016-12-19	prostate	prostate	DNAPKi	IR
DU145	peposertib	gamma	2	3.13e-07	0.165065	2016-12-19	prostate	prostate	DNAPKi	IR
DU145	peposertib	gamma	0	1.25e-06	0.618038	2016-12-19	prostate	prostate	DNAPKi	IR
DU145	peposertib	gamma	2	1.25e-06	0.189042	2016-12-19	prostate	prostate	DNAPKi	IR
DU145	peposertib	gamma	0	5e-06	0.286757	2016-12-19	prostate	prostate	DNAPKi	IR
DU145	peposertib	gamma	2	5e-06	0.140866	2016-12-19	prostate	prostate	DNAPKi	IR
EFO21	peposertib	gamma	2	0	0.74028	2016-12-19	ovary	ovary	DNAPKi	IR
EFO21	peposertib	gamma	0	4.88e-09	1.04689	2016-12-19	ovary	ovary	DNAPKi	IR
EFO21	peposertib	gamma	2	4.88e-09	0.773274	2016-12-19	ovary	ovary	DNAPKi	IR
EFO21	peposertib	gamma	0	1.95e-08	1.04385	2016-12-19	ovary	ovary	DNAPKi	IR
EFO21	peposertib	gamma	2	1.95e-08	0.723955	2016-12-19	ovary	ovary	DNAPKi	IR
EFO21	peposertib	gamma	0	7.81e-08	0.909243	2016-12-19	ovary	ovary	DNAPKi	IR
EFO21	peposertib	gamma	2	7.81e-08	0.570349	2016-12-19	ovary	ovary	DNAPKi	IR
EFO21	peposertib	gamma	0	3.13e-07	0.666656	2016-12-19	ovary	ovary	DNAPKi	IR
EFO21	peposertib	gamma	2	3.13e-07	0.401553	2016-12-19	ovary	ovary	DNAPKi	IR
EFO21	peposertib	gamma	0	1.25e-06	0.352357	2016-12-19	ovary	ovary	DNAPKi	IR
EFO21	peposertib	gamma	2	1.25e-06	0.208015	2016-12-19	ovary	ovary	DNAPKi	IR
EFO21	peposertib	gamma	0	5e-06	0.141297	2016-12-19	ovary	ovary	DNAPKi	IR
EFO21	peposertib	gamma	2	5e-06	0.105019	2016-12-19	ovary	ovary	DNAPKi	IR
EJ28	peposertib	gamma	2	0	0.675448	2016-12-19	bladder	bladder	DNAPKi	IR
EJ28	peposertib	gamma	0	4.88e-09	1.04546	2016-12-19	bladder	bladder	DNAPKi	IR
EJ28	peposertib	gamma	2	4.88e-09	0.656937	2016-12-19	bladder	bladder	DNAPKi	IR
EJ28	peposertib	gamma	0	1.95e-08	1.02017	2016-12-19	bladder	bladder	DNAPKi	IR
EJ28	peposertib	gamma	2	1.95e-08	0.601093	2016-12-19	bladder	bladder	DNAPKi	IR
EJ28	peposertib	gamma	0	7.81e-08	1.025	2016-12-19	bladder	bladder	DNAPKi	IR
EJ28	peposertib	gamma	2	7.81e-08	0.330005	2016-12-19	bladder	bladder	DNAPKi	IR
EJ28	peposertib	gamma	0	3.13e-07	0.944876	2016-12-19	bladder	bladder	DNAPKi	IR
EJ28	peposertib	gamma	2	3.13e-07	0.0866585	2016-12-19	bladder	bladder	DNAPKi	IR
EJ28	peposertib	gamma	0	1.25e-06	0.823498	2016-12-19	bladder	bladder	DNAPKi	IR
EJ28	peposertib	gamma	2	1.25e-06	0.122372	2016-12-19	bladder	bladder	DNAPKi	IR
EJ28	peposertib	gamma	0	5e-06	0.553787	2016-12-19	bladder	bladder	DNAPKi	IR
EJ28	peposertib	gamma	2	5e-06	0.170178	2016-12-19	bladder	bladder	DNAPKi	IR
HCT15	peposertib	gamma	2	0	0.479439	2016-12-19	colon	colon	DNAPKi	IR
HCT15	peposertib	gamma	0	4.88e-09	1.02618	2016-12-19	colon	colon	DNAPKi	IR
HCT15	peposertib	gamma	2	4.88e-09	0.473331	2016-12-19	colon	colon	DNAPKi	IR
HCT15	peposertib	gamma	0	1.95e-08	0.864371	2016-12-19	colon	colon	DNAPKi	IR
HCT15	peposertib	gamma	2	1.95e-08	0.432231	2016-12-19	colon	colon	DNAPKi	IR
HCT15	peposertib	gamma	0	7.81e-08	1.00533	2016-12-19	colon	colon	DNAPKi	IR
HCT15	peposertib	gamma	2	7.81e-08	0.257909	2016-12-19	colon	colon	DNAPKi	IR
HCT15	peposertib	gamma	0	3.13e-07	0.979808	2016-12-19	colon	colon	DNAPKi	IR
HCT15	peposertib	gamma	2	3.13e-07	0.0385188	2016-12-19	colon	colon	DNAPKi	IR
HCT15	peposertib	gamma	0	1.25e-06	0.827592	2016-12-19	colon	colon	DNAPKi	IR
HCT15	peposertib	gamma	2	1.25e-06	0.0147009	2016-12-19	colon	colon	DNAPKi	IR
HCT15	peposertib	gamma	0	5e-06	0.343278	2016-12-19	colon	colon	DNAPKi	IR
HCT15	peposertib	gamma	2	5e-06	0.0228354	2016-12-19	colon	colon	DNAPKi	IR
HEPG2	peposertib	gamma	2	0	0.23499	2016-12-19	liver	liver	DNAPKi	IR
HEPG2	peposertib	gamma	0	4.88e-09	0.955733	2016-12-19	liver	liver	DNAPKi	IR
HEPG2	peposertib	gamma	2	4.88e-09	0.219747	2016-12-19	liver	liver	DNAPKi	IR
HEPG2	peposertib	gamma	0	1.95e-08	0.976808	2016-12-19	liver	liver	DNAPKi	IR
HEPG2	peposertib	gamma	2	1.95e-08	0.176653	2016-12-19	liver	liver	DNAPKi	IR
HEPG2	peposertib	gamma	0	7.81e-08	0.976519	2016-12-19	liver	liver	DNAPKi	IR
HEPG2	peposertib	gamma	2	7.81e-08	0.07706	2016-12-19	liver	liver	DNAPKi	IR
HEPG2	peposertib	gamma	0	3.13e-07	0.909831	2016-12-19	liver	liver	DNAPKi	IR
HEPG2	peposertib	gamma	2	3.13e-07	0.04137	2016-12-19	liver	liver	DNAPKi	IR
HEPG2	peposertib	gamma	0	1.25e-06	0.60268	2016-12-19	liver	liver	DNAPKi	IR
HEPG2	peposertib	gamma	2	1.25e-06	0.0264045	2016-12-19	liver	liver	DNAPKi	IR
HEPG2	peposertib	gamma	0	5e-06	0.211458	2016-12-19	liver	liver	DNAPKi	IR
HEPG2	peposertib	gamma	2	5e-06	0.0175025	2016-12-19	liver	liver	DNAPKi	IR
HL60	peposertib	gamma	2	0	0.0984712	2016-12-19	hematological	heme - AML	DNAPKi	IR
HL60	peposertib	gamma	0	4.88e-09	0.998099	2016-12-19	hematological	heme - AML	DNAPKi	IR
HL60	peposertib	gamma	2	4.88e-09	0.100528	2016-12-19	hematological	heme - AML	DNAPKi	IR
HL60	peposertib	gamma	0	1.95e-08	0.975282	2016-12-19	hematological	heme - AML	DNAPKi	IR
HL60	peposertib	gamma	2	1.95e-08	0.0867709	2016-12-19	hematological	heme - AML	DNAPKi	IR
HL60	peposertib	gamma	0	7.81e-08	0.929191	2016-12-19	hematological	heme - AML	DNAPKi	IR
HL60	peposertib	gamma	2	7.81e-08	0.0533692	2016-12-19	hematological	heme - AML	DNAPKi	IR
HL60	peposertib	gamma	0	3.13e-07	0.808261	2016-12-19	hematological	heme - AML	DNAPKi	IR
HL60	peposertib	gamma	2	3.13e-07	0.015519	2016-12-19	hematological	heme - AML	DNAPKi	IR
HL60	peposertib	gamma	0	1.25e-06	0.525507	2016-12-19	hematological	heme - AML	DNAPKi	IR
HL60	peposertib	gamma	2	1.25e-06	0.00879468	2016-12-19	hematological	heme - AML	DNAPKi	IR
HL60	peposertib	gamma	0	5e-06	0.238448	2016-12-19	hematological	heme - AML	DNAPKi	IR
HL60	peposertib	gamma	2	5e-06	0.0102732	2016-12-19	hematological	heme - AML	DNAPKi	IR
HS578T	peposertib	gamma	2	0	0.720935	2016-12-19	breast	breast - TNBC	DNAPKi	IR
HS578T	peposertib	gamma	0	4.88e-09	1.01047	2016-12-19	breast	breast - TNBC	DNAPKi	IR
HS578T	peposertib	gamma	2	4.88e-09	0.714976	2016-12-19	breast	breast - TNBC	DNAPKi	IR
HS578T	peposertib	gamma	0	1.95e-08	1.01303	2016-12-19	breast	breast - TNBC	DNAPKi	IR
HS578T	peposertib	gamma	2	1.95e-08	0.678508	2016-12-19	breast	breast - TNBC	DNAPKi	IR
HS578T	peposertib	gamma	0	7.81e-08	1.01604	2016-12-19	breast	breast - TNBC	DNAPKi	IR
HS578T	peposertib	gamma	2	7.81e-08	0.492425	2016-12-19	breast	breast - TNBC	DNAPKi	IR
HS578T	peposertib	gamma	0	3.13e-07	0.946819	2016-12-19	breast	breast - TNBC	DNAPKi	IR
HS578T	peposertib	gamma	2	3.13e-07	0.191126	2016-12-19	breast	breast - TNBC	DNAPKi	IR
HS578T	peposertib	gamma	0	1.25e-06	0.58114	2016-12-19	breast	breast - TNBC	DNAPKi	IR
HS578T	peposertib	gamma	2	1.25e-06	0.123001	2016-12-19	breast	breast - TNBC	DNAPKi	IR
HS578T	peposertib	gamma	0	5e-06	0.18245	2016-12-19	breast	breast - TNBC	DNAPKi	IR
HS578T	peposertib	gamma	2	5e-06	0.077443	2016-12-19	breast	breast - TNBC	DNAPKi	IR
HS729	peposertib	gamma	2	0	0.714365	2016-12-19	sarcoma	sarcoma - rhabdomyosarcoma	DNAPKi	IR
HS729	peposertib	gamma	0	4.88e-09	1.05106	2016-12-19	sarcoma	sarcoma - rhabdomyosarcoma	DNAPKi	IR
HS729	peposertib	gamma	2	4.88e-09	0.738721	2016-12-19	sarcoma	sarcoma - rhabdomyosarcoma	DNAPKi	IR
HS729	peposertib	gamma	0	1.95e-08	1.06441	2016-12-19	sarcoma	sarcoma - rhabdomyosarcoma	DNAPKi	IR
HS729	peposertib	gamma	2	1.95e-08	0.698747	2016-12-19	sarcoma	sarcoma - rhabdomyosarcoma	DNAPKi	IR
HS729	peposertib	gamma	0	7.81e-08	1.01536	2016-12-19	sarcoma	sarcoma - rhabdomyosarcoma	DNAPKi	IR
HS729	peposertib	gamma	2	7.81e-08	0.479947	2016-12-19	sarcoma	sarcoma - rhabdomyosarcoma	DNAPKi	IR
HS729	peposertib	gamma	0	3.13e-07	0.866971	2016-12-19	sarcoma	sarcoma - rhabdomyosarcoma	DNAPKi	IR
HS729	peposertib	gamma	2	3.13e-07	0.35483	2016-12-19	sarcoma	sarcoma - rhabdomyosarcoma	DNAPKi	IR
HS729	peposertib	gamma	0	1.25e-06	0.715978	2016-12-19	sarcoma	sarcoma - rhabdomyosarcoma	DNAPKi	IR
HS729	peposertib	gamma	2	1.25e-06	0.297609	2016-12-19	sarcoma	sarcoma - rhabdomyosarcoma	DNAPKi	IR
HS729	peposertib	gamma	0	5e-06	0.42213	2016-12-19	sarcoma	sarcoma - rhabdomyosarcoma	DNAPKi	IR
HS729	peposertib	gamma	2	5e-06	0.180866	2016-12-19	sarcoma	sarcoma - rhabdomyosarcoma	DNAPKi	IR
HT1080	peposertib	gamma	2	0	0.941824	2016-12-19	sarcoma	sarcoma - fibrosarcoma	DNAPKi	IR
HT1080	peposertib	gamma	0	4.88e-09	1.08146	2016-12-19	sarcoma	sarcoma - fibrosarcoma	DNAPKi	IR
HT1080	peposertib	gamma	2	4.88e-09	0.969003	2016-12-19	sarcoma	sarcoma - fibrosarcoma	DNAPKi	IR
HT1080	peposertib	gamma	0	1.95e-08	1.09165	2016-12-19	sarcoma	sarcoma - fibrosarcoma	DNAPKi	IR
HT1080	peposertib	gamma	2	1.95e-08	0.93415	2016-12-19	sarcoma	sarcoma - fibrosarcoma	DNAPKi	IR
HT1080	peposertib	gamma	0	7.81e-08	1.08428	2016-12-19	sarcoma	sarcoma - fibrosarcoma	DNAPKi	IR
HT1080	peposertib	gamma	2	7.81e-08	0.623844	2016-12-19	sarcoma	sarcoma - fibrosarcoma	DNAPKi	IR
HT1080	peposertib	gamma	0	3.13e-07	1.10767	2016-12-19	sarcoma	sarcoma - fibrosarcoma	DNAPKi	IR
HT1080	peposertib	gamma	2	3.13e-07	0.153868	2016-12-19	sarcoma	sarcoma - fibrosarcoma	DNAPKi	IR
HT1080	peposertib	gamma	0	1.25e-06	1.10897	2016-12-19	sarcoma	sarcoma - fibrosarcoma	DNAPKi	IR
HT1080	peposertib	gamma	2	1.25e-06	0.119009	2016-12-19	sarcoma	sarcoma - fibrosarcoma	DNAPKi	IR
HT1080	peposertib	gamma	0	5e-06	1.00502	2016-12-19	sarcoma	sarcoma - fibrosarcoma	DNAPKi	IR
HT1080	peposertib	gamma	2	5e-06	0.120214	2016-12-19	sarcoma	sarcoma - fibrosarcoma	DNAPKi	IR
HT29	peposertib	gamma	2	0	0.699201	2016-12-19	colon	colon	DNAPKi	IR
HT29	peposertib	gamma	0	4.88e-09	0.960947	2016-12-19	colon	colon	DNAPKi	IR
HT29	peposertib	gamma	2	4.88e-09	0.664814	2016-12-19	colon	colon	DNAPKi	IR
HT29	peposertib	gamma	0	1.95e-08	0.977189	2016-12-19	colon	colon	DNAPKi	IR
HT29	peposertib	gamma	2	1.95e-08	0.636111	2016-12-19	colon	colon	DNAPKi	IR
HT29	peposertib	gamma	0	7.81e-08	0.961164	2016-12-19	colon	colon	DNAPKi	IR
HT29	peposertib	gamma	2	7.81e-08	0.381746	2016-12-19	colon	colon	DNAPKi	IR
HT29	peposertib	gamma	0	3.13e-07	0.888833	2016-12-19	colon	colon	DNAPKi	IR
HT29	peposertib	gamma	2	3.13e-07	0.0949578	2016-12-19	colon	colon	DNAPKi	IR
HT29	peposertib	gamma	0	1.25e-06	0.645919	2016-12-19	colon	colon	DNAPKi	IR
HT29	peposertib	gamma	2	1.25e-06	0.0522871	2016-12-19	colon	colon	DNAPKi	IR
HT29	peposertib	gamma	0	5e-06	0.246897	2016-12-19	colon	colon	DNAPKi	IR
HT29	peposertib	gamma	2	5e-06	0.0913438	2016-12-19	colon	colon	DNAPKi	IR
IGROV1	peposertib	gamma	2	0	0.385859	2016-12-19	ovary	ovary	DNAPKi	IR
IGROV1	peposertib	gamma	0	4.88e-09	1.01902	2016-12-19	ovary	ovary	DNAPKi	IR
IGROV1	peposertib	gamma	2	4.88e-09	0.37461	2016-12-19	ovary	ovary	DNAPKi	IR
IGROV1	peposertib	gamma	0	1.95e-08	1.02107	2016-12-19	ovary	ovary	DNAPKi	IR
IGROV1	peposertib	gamma	2	1.95e-08	0.360917	2016-12-19	ovary	ovary	DNAPKi	IR
IGROV1	peposertib	gamma	0	7.81e-08	0.964546	2016-12-19	ovary	ovary	DNAPKi	IR
IGROV1	peposertib	gamma	2	7.81e-08	0.207904	2016-12-19	ovary	ovary	DNAPKi	IR
IGROV1	peposertib	gamma	0	3.13e-07	0.789231	2016-12-19	ovary	ovary	DNAPKi	IR
IGROV1	peposertib	gamma	2	3.13e-07	0.0674354	2016-12-19	ovary	ovary	DNAPKi	IR
IGROV1	peposertib	gamma	0	1.25e-06	0.220185	2016-12-19	ovary	ovary	DNAPKi	IR
IGROV1	peposertib	gamma	2	1.25e-06	0.0148236	2016-12-19	ovary	ovary	DNAPKi	IR
IGROV1	peposertib	gamma	0	5e-06	-0.0182028	2016-12-19	ovary	ovary	DNAPKi	IR
IGROV1	peposertib	gamma	2	5e-06	-0.0187218	2016-12-19	ovary	ovary	DNAPKi	IR
J82	peposertib	gamma	2	0	0.70059	2016-12-19	bladder	bladder	DNAPKi	IR
J82	peposertib	gamma	0	4.88e-09	1.02051	2016-12-19	bladder	bladder	DNAPKi	IR
J82	peposertib	gamma	2	4.88e-09	0.662704	2016-12-19	bladder	bladder	DNAPKi	IR
J82	peposertib	gamma	0	1.95e-08	1.02752	2016-12-19	bladder	bladder	DNAPKi	IR
J82	peposertib	gamma	2	1.95e-08	0.665721	2016-12-19	bladder	bladder	DNAPKi	IR
J82	peposertib	gamma	0	7.81e-08	0.990696	2016-12-19	bladder	bladder	DNAPKi	IR
J82	peposertib	gamma	2	7.81e-08	0.471878	2016-12-19	bladder	bladder	DNAPKi	IR
J82	peposertib	gamma	0	3.13e-07	0.875706	2016-12-19	bladder	bladder	DNAPKi	IR
J82	peposertib	gamma	2	3.13e-07	0.368216	2016-12-19	bladder	bladder	DNAPKi	IR
J82	peposertib	gamma	0	1.25e-06	0.640007	2016-12-19	bladder	bladder	DNAPKi	IR
J82	peposertib	gamma	2	1.25e-06	0.356477	2016-12-19	bladder	bladder	DNAPKi	IR
J82	peposertib	gamma	0	5e-06	0.376778	2016-12-19	bladder	bladder	DNAPKi	IR
J82	peposertib	gamma	2	5e-06	0.280007	2016-12-19	bladder	bladder	DNAPKi	IR
JIMT1	peposertib	gamma	2	0	0.53664	2016-12-19	breast	breast - HER2+	DNAPKi	IR
JIMT1	peposertib	gamma	0	4.88e-09	0.998659	2016-12-19	breast	breast - HER2+	DNAPKi	IR
JIMT1	peposertib	gamma	2	4.88e-09	0.565048	2016-12-19	breast	breast - HER2+	DNAPKi	IR
JIMT1	peposertib	gamma	0	1.95e-08	1.0051	2016-12-19	breast	breast - HER2+	DNAPKi	IR
JIMT1	peposertib	gamma	2	1.95e-08	0.518218	2016-12-19	breast	breast - HER2+	DNAPKi	IR
JIMT1	peposertib	gamma	0	7.81e-08	0.998792	2016-12-19	breast	breast - HER2+	DNAPKi	IR
JIMT1	peposertib	gamma	2	7.81e-08	0.368203	2016-12-19	breast	breast - HER2+	DNAPKi	IR
JIMT1	peposertib	gamma	0	3.13e-07	0.905897	2016-12-19	breast	breast - HER2+	DNAPKi	IR
JIMT1	peposertib	gamma	2	3.13e-07	0.211734	2016-12-19	breast	breast - HER2+	DNAPKi	IR
JIMT1	peposertib	gamma	0	1.25e-06	0.560821	2016-12-19	breast	breast - HER2+	DNAPKi	IR
JIMT1	peposertib	gamma	2	1.25e-06	0.178102	2016-12-19	breast	breast - HER2+	DNAPKi	IR
JIMT1	peposertib	gamma	0	5e-06	0.231594	2016-12-19	breast	breast - HER2+	DNAPKi	IR
JIMT1	peposertib	gamma	2	5e-06	0.16782	2016-12-19	breast	breast - HER2+	DNAPKi	IR
KASUMI1	peposertib	gamma	2	0	0.220404	2016-12-19	hematological	heme - AML	DNAPKi	IR
KASUMI1	peposertib	gamma	0	4.88e-09	0.983842	2016-12-19	hematological	heme - AML	DNAPKi	IR
KASUMI1	peposertib	gamma	2	4.88e-09	0.226287	2016-12-19	hematological	heme - AML	DNAPKi	IR
KASUMI1	peposertib	gamma	0	1.95e-08	0.967617	2016-12-19	hematological	heme - AML	DNAPKi	IR
KASUMI1	peposertib	gamma	2	1.95e-08	0.208463	2016-12-19	hematological	heme - AML	DNAPKi	IR
KASUMI1	peposertib	gamma	0	7.81e-08	0.858527	2016-12-19	hematological	heme - AML	DNAPKi	IR
KASUMI1	peposertib	gamma	2	7.81e-08	0.184082	2016-12-19	hematological	heme - AML	DNAPKi	IR
KASUMI1	peposertib	gamma	0	3.13e-07	0.576894	2016-12-19	hematological	heme - AML	DNAPKi	IR
KASUMI1	peposertib	gamma	2	3.13e-07	0.118046	2016-12-19	hematological	heme - AML	DNAPKi	IR
KASUMI1	peposertib	gamma	0	1.25e-06	0.181095	2016-12-19	hematological	heme - AML	DNAPKi	IR
KASUMI1	peposertib	gamma	2	1.25e-06	-0.0312542	2016-12-19	hematological	heme - AML	DNAPKi	IR
KASUMI1	peposertib	gamma	0	5e-06	-0.0751132	2016-12-19	hematological	heme - AML	DNAPKi	IR
KASUMI1	peposertib	gamma	2	5e-06	-0.133166	2016-12-19	hematological	heme - AML	DNAPKi	IR
L363	peposertib	gamma	2	0	0.146367	2016-12-19	hematological	heme - myeloma	DNAPKi	IR
L363	peposertib	gamma	0	4.88e-09	0.995753	2016-12-19	hematological	heme - myeloma	DNAPKi	IR
L363	peposertib	gamma	2	4.88e-09	0.145146	2016-12-19	hematological	heme - myeloma	DNAPKi	IR
L363	peposertib	gamma	0	1.95e-08	1.00302	2016-12-19	hematological	heme - myeloma	DNAPKi	IR
L363	peposertib	gamma	2	1.95e-08	0.125524	2016-12-19	hematological	heme - myeloma	DNAPKi	IR
L363	peposertib	gamma	0	7.81e-08	0.980132	2016-12-19	hematological	heme - myeloma	DNAPKi	IR
L363	peposertib	gamma	2	7.81e-08	0.102883	2016-12-19	hematological	heme - myeloma	DNAPKi	IR
L363	peposertib	gamma	0	3.13e-07	0.81296	2016-12-19	hematological	heme - myeloma	DNAPKi	IR
L363	peposertib	gamma	2	3.13e-07	0.0661751	2016-12-19	hematological	heme - myeloma	DNAPKi	IR
L363	peposertib	gamma	0	1.25e-06	0.389991	2016-12-19	hematological	heme - myeloma	DNAPKi	IR
L363	peposertib	gamma	2	1.25e-06	0.0341501	2016-12-19	hematological	heme - myeloma	DNAPKi	IR
L363	peposertib	gamma	0	5e-06	0.0470562	2016-12-19	hematological	heme - myeloma	DNAPKi	IR
L363	peposertib	gamma	2	5e-06	0.0025682	2016-12-19	hematological	heme - myeloma	DNAPKi	IR
LOVO	peposertib	gamma	2	0	0.366873	2016-12-19	colon	colon	DNAPKi	IR
LOVO	peposertib	gamma	0	4.88e-09	1.04492	2016-12-19	colon	colon	DNAPKi	IR
LOVO	peposertib	gamma	2	4.88e-09	0.391752	2016-12-19	colon	colon	DNAPKi	IR
LOVO	peposertib	gamma	0	1.95e-08	0.930515	2016-12-19	colon	colon	DNAPKi	IR
LOVO	peposertib	gamma	2	1.95e-08	0.337183	2016-12-19	colon	colon	DNAPKi	IR
LOVO	peposertib	gamma	0	7.81e-08	0.791024	2016-12-19	colon	colon	DNAPKi	IR
LOVO	peposertib	gamma	2	7.81e-08	0.230162	2016-12-19	colon	colon	DNAPKi	IR
LOVO	peposertib	gamma	0	3.13e-07	0.551113	2016-12-19	colon	colon	DNAPKi	IR
LOVO	peposertib	gamma	2	3.13e-07	0.148049	2016-12-19	colon	colon	DNAPKi	IR
LOVO	peposertib	gamma	0	1.25e-06	0.300041	2016-12-19	colon	colon	DNAPKi	IR
LOVO	peposertib	gamma	2	1.25e-06	0.0545359	2016-12-19	colon	colon	DNAPKi	IR
LOVO	peposertib	gamma	0	5e-06	0.123768	2016-12-19	colon	colon	DNAPKi	IR
LOVO	peposertib	gamma	2	5e-06	0.0244012	2016-12-19	colon	colon	DNAPKi	IR
MDAMB231	peposertib	gamma	2	0	0.585768	2016-12-19	breast	breast - TNBC	DNAPKi	IR
MDAMB231	peposertib	gamma	0	4.88e-09	1.10784	2016-12-19	breast	breast - TNBC	DNAPKi	IR
MDAMB231	peposertib	gamma	2	4.88e-09	0.646282	2016-12-19	breast	breast - TNBC	DNAPKi	IR
MDAMB231	peposertib	gamma	0	1.95e-08	1.09745	2016-12-19	breast	breast - TNBC	DNAPKi	IR
MDAMB231	peposertib	gamma	2	1.95e-08	0.557752	2016-12-19	breast	breast - TNBC	DNAPKi	IR
MDAMB231	peposertib	gamma	0	7.81e-08	1.05846	2016-12-19	breast	breast - TNBC	DNAPKi	IR
MDAMB231	peposertib	gamma	2	7.81e-08	0.257326	2016-12-19	breast	breast - TNBC	DNAPKi	IR
MDAMB231	peposertib	gamma	0	3.13e-07	1.03561	2016-12-19	breast	breast - TNBC	DNAPKi	IR
MDAMB231	peposertib	gamma	2	3.13e-07	0.0924289	2016-12-19	breast	breast - TNBC	DNAPKi	IR
MDAMB231	peposertib	gamma	0	1.25e-06	0.995197	2016-12-19	breast	breast - TNBC	DNAPKi	IR
MDAMB231	peposertib	gamma	2	1.25e-06	0.127698	2016-12-19	breast	breast - TNBC	DNAPKi	IR
MDAMB231	peposertib	gamma	0	5e-06	0.840358	2016-12-19	breast	breast - TNBC	DNAPKi	IR
MDAMB231	peposertib	gamma	2	5e-06	0.206734	2016-12-19	breast	breast - TNBC	DNAPKi	IR
MDAMB435	peposertib	gamma	2	0	0.188209	2016-12-19	melanoma	melanoma	DNAPKi	IR
MDAMB435	peposertib	gamma	0	4.88e-09	0.989101	2016-12-19	melanoma	melanoma	DNAPKi	IR
MDAMB435	peposertib	gamma	2	4.88e-09	0.180685	2016-12-19	melanoma	melanoma	DNAPKi	IR
MDAMB435	peposertib	gamma	0	1.95e-08	1.03476	2016-12-19	melanoma	melanoma	DNAPKi	IR
MDAMB435	peposertib	gamma	2	1.95e-08	0.156477	2016-12-19	melanoma	melanoma	DNAPKi	IR
MDAMB435	peposertib	gamma	0	7.81e-08	1.02474	2016-12-19	melanoma	melanoma	DNAPKi	IR
MDAMB435	peposertib	gamma	2	7.81e-08	0.0851054	2016-12-19	melanoma	melanoma	DNAPKi	IR
MDAMB435	peposertib	gamma	0	3.13e-07	0.924297	2016-12-19	melanoma	melanoma	DNAPKi	IR
MDAMB435	peposertib	gamma	2	3.13e-07	0.0216957	2016-12-19	melanoma	melanoma	DNAPKi	IR
MDAMB435	peposertib	gamma	0	1.25e-06	0.720856	2016-12-19	melanoma	melanoma	DNAPKi	IR
MDAMB435	peposertib	gamma	2	1.25e-06	0.00958368	2016-12-19	melanoma	melanoma	DNAPKi	IR
MDAMB435	peposertib	gamma	0	5e-06	0.206883	2016-12-19	melanoma	melanoma	DNAPKi	IR
MDAMB435	peposertib	gamma	2	5e-06	0.0177195	2016-12-19	melanoma	melanoma	DNAPKi	IR
MDAMB436	peposertib	gamma	2	0	0.289452	2016-12-19	breast	breast - TNBC	DNAPKi	IR
MDAMB436	peposertib	gamma	0	4.88e-09	1.0384	2016-12-19	breast	breast - TNBC	DNAPKi	IR
MDAMB436	peposertib	gamma	2	4.88e-09	0.344694	2016-12-19	breast	breast - TNBC	DNAPKi	IR
MDAMB436	peposertib	gamma	0	1.95e-08	0.987096	2016-12-19	breast	breast - TNBC	DNAPKi	IR
MDAMB436	peposertib	gamma	2	1.95e-08	0.329044	2016-12-19	breast	breast - TNBC	DNAPKi	IR
MDAMB436	peposertib	gamma	0	7.81e-08	0.991977	2016-12-19	breast	breast - TNBC	DNAPKi	IR
MDAMB436	peposertib	gamma	2	7.81e-08	0.251786	2016-12-19	breast	breast - TNBC	DNAPKi	IR
MDAMB436	peposertib	gamma	0	3.13e-07	0.795307	2016-12-19	breast	breast - TNBC	DNAPKi	IR
MDAMB436	peposertib	gamma	2	3.13e-07	0.124508	2016-12-19	breast	breast - TNBC	DNAPKi	IR
MDAMB436	peposertib	gamma	0	1.25e-06	0.540859	2016-12-19	breast	breast - TNBC	DNAPKi	IR
MDAMB436	peposertib	gamma	2	1.25e-06	0.0969672	2016-12-19	breast	breast - TNBC	DNAPKi	IR
MDAMB436	peposertib	gamma	0	5e-06	0.187517	2016-12-19	breast	breast - TNBC	DNAPKi	IR
MDAMB436	peposertib	gamma	2	5e-06	0.0851729	2016-12-19	breast	breast - TNBC	DNAPKi	IR
MDAMB468	peposertib	gamma	2	0	0.181912	2016-12-19	breast	breast - TNBC	DNAPKi	IR
MDAMB468	peposertib	gamma	0	4.88e-09	1.04381	2016-12-19	breast	breast - TNBC	DNAPKi	IR
MDAMB468	peposertib	gamma	2	4.88e-09	0.208392	2016-12-19	breast	breast - TNBC	DNAPKi	IR
MDAMB468	peposertib	gamma	0	1.95e-08	0.968817	2016-12-19	breast	breast - TNBC	DNAPKi	IR
MDAMB468	peposertib	gamma	2	1.95e-08	0.195276	2016-12-19	breast	breast - TNBC	DNAPKi	IR
MDAMB468	peposertib	gamma	0	7.81e-08	0.942003	2016-12-19	breast	breast - TNBC	DNAPKi	IR
MDAMB468	peposertib	gamma	2	7.81e-08	0.0860395	2016-12-19	breast	breast - TNBC	DNAPKi	IR
MDAMB468	peposertib	gamma	0	3.13e-07	0.794191	2016-12-19	breast	breast - TNBC	DNAPKi	IR
MDAMB468	peposertib	gamma	2	3.13e-07	0.0122883	2016-12-19	breast	breast - TNBC	DNAPKi	IR
MDAMB468	peposertib	gamma	0	1.25e-06	0.556346	2016-12-19	breast	breast - TNBC	DNAPKi	IR
MDAMB468	peposertib	gamma	2	1.25e-06	0.0227367	2016-12-19	breast	breast - TNBC	DNAPKi	IR
MDAMB468	peposertib	gamma	0	5e-06	0.222253	2016-12-19	breast	breast - TNBC	DNAPKi	IR
MDAMB468	peposertib	gamma	2	5e-06	0.0631807	2016-12-19	breast	breast - TNBC	DNAPKi	IR
MHHES1	peposertib	gamma	2	0	0.189238	2016-12-19	sarcoma	sarcoma - ewings	DNAPKi	IR
MHHES1	peposertib	gamma	0	4.88e-09	0.994078	2016-12-19	sarcoma	sarcoma - ewings	DNAPKi	IR
MHHES1	peposertib	gamma	2	4.88e-09	0.192346	2016-12-19	sarcoma	sarcoma - ewings	DNAPKi	IR
MHHES1	peposertib	gamma	0	1.95e-08	0.990327	2016-12-19	sarcoma	sarcoma - ewings	DNAPKi	IR
MHHES1	peposertib	gamma	2	1.95e-08	0.110713	2016-12-19	sarcoma	sarcoma - ewings	DNAPKi	IR
MHHES1	peposertib	gamma	0	7.81e-08	0.974338	2016-12-19	sarcoma	sarcoma - ewings	DNAPKi	IR
MHHES1	peposertib	gamma	2	7.81e-08	-0.00282611	2016-12-19	sarcoma	sarcoma - ewings	DNAPKi	IR
MHHES1	peposertib	gamma	0	3.13e-07	0.915117	2016-12-19	sarcoma	sarcoma - ewings	DNAPKi	IR
MHHES1	peposertib	gamma	2	3.13e-07	0.0181298	2016-12-19	sarcoma	sarcoma - ewings	DNAPKi	IR
MHHES1	peposertib	gamma	0	1.25e-06	0.776344	2016-12-19	sarcoma	sarcoma - ewings	DNAPKi	IR
MHHES1	peposertib	gamma	2	1.25e-06	0.0396055	2016-12-19	sarcoma	sarcoma - ewings	DNAPKi	IR
MHHES1	peposertib	gamma	0	5e-06	0.458419	2016-12-19	sarcoma	sarcoma - ewings	DNAPKi	IR
MHHES1	peposertib	gamma	2	5e-06	0.0385808	2016-12-19	sarcoma	sarcoma - ewings	DNAPKi	IR
MIAPACA2	peposertib	gamma	2	0	0.497709	2016-12-19	pancreas	pancreas	DNAPKi	IR
MIAPACA2	peposertib	gamma	0	4.88e-09	1.06631	2016-12-19	pancreas	pancreas	DNAPKi	IR
MIAPACA2	peposertib	gamma	2	4.88e-09	0.427591	2016-12-19	pancreas	pancreas	DNAPKi	IR
MIAPACA2	peposertib	gamma	0	1.95e-08	1.10975	2016-12-19	pancreas	pancreas	DNAPKi	IR
MIAPACA2	peposertib	gamma	2	1.95e-08	0.380105	2016-12-19	pancreas	pancreas	DNAPKi	IR
MIAPACA2	peposertib	gamma	0	7.81e-08	1.02299	2016-12-19	pancreas	pancreas	DNAPKi	IR
MIAPACA2	peposertib	gamma	2	7.81e-08	0.115256	2016-12-19	pancreas	pancreas	DNAPKi	IR
MIAPACA2	peposertib	gamma	0	3.13e-07	1.0311	2016-12-19	pancreas	pancreas	DNAPKi	IR
MIAPACA2	peposertib	gamma	2	3.13e-07	0.0128409	2016-12-19	pancreas	pancreas	DNAPKi	IR
MIAPACA2	peposertib	gamma	0	1.25e-06	0.992768	2016-12-19	pancreas	pancreas	DNAPKi	IR
MIAPACA2	peposertib	gamma	2	1.25e-06	0.0193505	2016-12-19	pancreas	pancreas	DNAPKi	IR
MIAPACA2	peposertib	gamma	0	5e-06	0.712897	2016-12-19	pancreas	pancreas	DNAPKi	IR
MIAPACA2	peposertib	gamma	2	5e-06	0.031013	2016-12-19	pancreas	pancreas	DNAPKi	IR
MINO	peposertib	gamma	2	0	0.00787052	2016-12-19	hematological	heme - mantle cell lymphoma	DNAPKi	IR
MINO	peposertib	gamma	0	4.88e-09	0.833224	2016-12-19	hematological	heme - mantle cell lymphoma	DNAPKi	IR
MINO	peposertib	gamma	2	4.88e-09	0.0153436	2016-12-19	hematological	heme - mantle cell lymphoma	DNAPKi	IR
MINO	peposertib	gamma	0	1.95e-08	0.904387	2016-12-19	hematological	heme - mantle cell lymphoma	DNAPKi	IR
MINO	peposertib	gamma	2	1.95e-08	0.00187936	2016-12-19	hematological	heme - mantle cell lymphoma	DNAPKi	IR
MINO	peposertib	gamma	0	7.81e-08	0.937105	2016-12-19	hematological	heme - mantle cell lymphoma	DNAPKi	IR
MINO	peposertib	gamma	2	7.81e-08	-0.0119116	2016-12-19	hematological	heme - mantle cell lymphoma	DNAPKi	IR
MINO	peposertib	gamma	0	3.13e-07	0.730071	2016-12-19	hematological	heme - mantle cell lymphoma	DNAPKi	IR
MINO	peposertib	gamma	2	3.13e-07	-0.030744	2016-12-19	hematological	heme - mantle cell lymphoma	DNAPKi	IR
MINO	peposertib	gamma	0	1.25e-06	0.326307	2016-12-19	hematological	heme - mantle cell lymphoma	DNAPKi	IR
MINO	peposertib	gamma	2	1.25e-06	-0.0399371	2016-12-19	hematological	heme - mantle cell lymphoma	DNAPKi	IR
MINO	peposertib	gamma	0	5e-06	0.0668191	2016-12-19	hematological	heme - mantle cell lymphoma	DNAPKi	IR
MINO	peposertib	gamma	2	5e-06	-0.0380937	2016-12-19	hematological	heme - mantle cell lymphoma	DNAPKi	IR
MT3	peposertib	gamma	2	0	0.201122	2016-12-19	colon	colon	DNAPKi	IR
MT3	peposertib	gamma	0	4.88e-09	0.993952	2016-12-19	colon	colon	DNAPKi	IR
MT3	peposertib	gamma	2	4.88e-09	0.225999	2016-12-19	colon	colon	DNAPKi	IR
MT3	peposertib	gamma	0	1.95e-08	0.979932	2016-12-19	colon	colon	DNAPKi	IR
MT3	peposertib	gamma	2	1.95e-08	0.204994	2016-12-19	colon	colon	DNAPKi	IR
MT3	peposertib	gamma	0	7.81e-08	0.950793	2016-12-19	colon	colon	DNAPKi	IR
MT3	peposertib	gamma	2	7.81e-08	0.148906	2016-12-19	colon	colon	DNAPKi	IR
MT3	peposertib	gamma	0	3.13e-07	0.828187	2016-12-19	colon	colon	DNAPKi	IR
MT3	peposertib	gamma	2	3.13e-07	0.0852141	2016-12-19	colon	colon	DNAPKi	IR
MT3	peposertib	gamma	0	1.25e-06	0.414935	2016-12-19	colon	colon	DNAPKi	IR
MT3	peposertib	gamma	2	1.25e-06	0.0566881	2016-12-19	colon	colon	DNAPKi	IR
MT3	peposertib	gamma	0	5e-06	0.0961239	2016-12-19	colon	colon	DNAPKi	IR
MT3	peposertib	gamma	2	5e-06	0.0415145	2016-12-19	colon	colon	DNAPKi	IR
MV411	peposertib	gamma	2	0	0.196048	2016-12-19	hematological	heme - AML	DNAPKi	IR
MV411	peposertib	gamma	0	4.88e-09	0.937275	2016-12-19	hematological	heme - AML	DNAPKi	IR
MV411	peposertib	gamma	2	4.88e-09	0.200511	2016-12-19	hematological	heme - AML	DNAPKi	IR
MV411	peposertib	gamma	0	1.95e-08	0.93541	2016-12-19	hematological	heme - AML	DNAPKi	IR
MV411	peposertib	gamma	2	1.95e-08	0.166459	2016-12-19	hematological	heme - AML	DNAPKi	IR
MV411	peposertib	gamma	0	7.81e-08	0.92445	2016-12-19	hematological	heme - AML	DNAPKi	IR
MV411	peposertib	gamma	2	7.81e-08	0.0994202	2016-12-19	hematological	heme - AML	DNAPKi	IR
MV411	peposertib	gamma	0	3.13e-07	0.793171	2016-12-19	hematological	heme - AML	DNAPKi	IR
MV411	peposertib	gamma	2	3.13e-07	-0.000619273	2016-12-19	hematological	heme - AML	DNAPKi	IR
MV411	peposertib	gamma	0	1.25e-06	0.382581	2016-12-19	hematological	heme - AML	DNAPKi	IR
MV411	peposertib	gamma	2	1.25e-06	-0.0316613	2016-12-19	hematological	heme - AML	DNAPKi	IR
MV411	peposertib	gamma	0	5e-06	0.0938502	2016-12-19	hematological	heme - AML	DNAPKi	IR
MV411	peposertib	gamma	2	5e-06	-0.0434993	2016-12-19	hematological	heme - AML	DNAPKi	IR
NCIH292	peposertib	gamma	2	0	0.419531	2016-12-19	lung	lung - NSCLC	DNAPKi	IR
NCIH292	peposertib	gamma	0	4.88e-09	0.940588	2016-12-19	lung	lung - NSCLC	DNAPKi	IR
NCIH292	peposertib	gamma	2	4.88e-09	0.425769	2016-12-19	lung	lung - NSCLC	DNAPKi	IR
NCIH292	peposertib	gamma	0	1.95e-08	1.02161	2016-12-19	lung	lung - NSCLC	DNAPKi	IR
NCIH292	peposertib	gamma	2	1.95e-08	0.392106	2016-12-19	lung	lung - NSCLC	DNAPKi	IR
NCIH292	peposertib	gamma	0	7.81e-08	0.901577	2016-12-19	lung	lung - NSCLC	DNAPKi	IR
NCIH292	peposertib	gamma	2	7.81e-08	0.175198	2016-12-19	lung	lung - NSCLC	DNAPKi	IR
NCIH292	peposertib	gamma	0	3.13e-07	0.638491	2016-12-19	lung	lung - NSCLC	DNAPKi	IR
NCIH292	peposertib	gamma	2	3.13e-07	0.11623	2016-12-19	lung	lung - NSCLC	DNAPKi	IR
NCIH292	peposertib	gamma	0	1.25e-06	0.293212	2016-12-19	lung	lung - NSCLC	DNAPKi	IR
NCIH292	peposertib	gamma	2	1.25e-06	0.137385	2016-12-19	lung	lung - NSCLC	DNAPKi	IR
NCIH292	peposertib	gamma	0	5e-06	-0.0164619	2016-12-19	lung	lung - NSCLC	DNAPKi	IR
NCIH292	peposertib	gamma	2	5e-06	0.0297532	2016-12-19	lung	lung - NSCLC	DNAPKi	IR
NCIH358M	peposertib	gamma	2	0	0.435774	2016-12-19	lung	lung - NSCLC	DNAPKi	IR
NCIH358M	peposertib	gamma	0	4.88e-09	1.01021	2016-12-19	lung	lung - NSCLC	DNAPKi	IR
NCIH358M	peposertib	gamma	2	4.88e-09	0.458517	2016-12-19	lung	lung - NSCLC	DNAPKi	IR
NCIH358M	peposertib	gamma	0	1.95e-08	0.992318	2016-12-19	lung	lung - NSCLC	DNAPKi	IR
NCIH358M	peposertib	gamma	2	1.95e-08	0.449176	2016-12-19	lung	lung - NSCLC	DNAPKi	IR
NCIH358M	peposertib	gamma	0	7.81e-08	0.980117	2016-12-19	lung	lung - NSCLC	DNAPKi	IR
NCIH358M	peposertib	gamma	2	7.81e-08	0.399143	2016-12-19	lung	lung - NSCLC	DNAPKi	IR
NCIH358M	peposertib	gamma	0	3.13e-07	0.928059	2016-12-19	lung	lung - NSCLC	DNAPKi	IR
NCIH358M	peposertib	gamma	2	3.13e-07	0.343188	2016-12-19	lung	lung - NSCLC	DNAPKi	IR
NCIH358M	peposertib	gamma	0	1.25e-06	0.786255	2016-12-19	lung	lung - NSCLC	DNAPKi	IR
NCIH358M	peposertib	gamma	2	1.25e-06	0.228376	2016-12-19	lung	lung - NSCLC	DNAPKi	IR
NCIH358M	peposertib	gamma	0	5e-06	0.390446	2016-12-19	lung	lung - NSCLC	DNAPKi	IR
NCIH358M	peposertib	gamma	2	5e-06	0.12257	2016-12-19	lung	lung - NSCLC	DNAPKi	IR
NCIH460	peposertib	gamma	2	0	0.577662	2016-12-19	lung	lung - NSCLC	DNAPKi	IR
NCIH460	peposertib	gamma	0	4.88e-09	1.0369	2016-12-19	lung	lung - NSCLC	DNAPKi	IR
NCIH460	peposertib	gamma	2	4.88e-09	0.582779	2016-12-19	lung	lung - NSCLC	DNAPKi	IR
NCIH460	peposertib	gamma	0	1.95e-08	1.02389	2016-12-19	lung	lung - NSCLC	DNAPKi	IR
NCIH460	peposertib	gamma	2	1.95e-08	0.516092	2016-12-19	lung	lung - NSCLC	DNAPKi	IR
NCIH460	peposertib	gamma	0	7.81e-08	1.03498	2016-12-19	lung	lung - NSCLC	DNAPKi	IR
NCIH460	peposertib	gamma	2	7.81e-08	0.302801	2016-12-19	lung	lung - NSCLC	DNAPKi	IR
NCIH460	peposertib	gamma	0	3.13e-07	1.02474	2016-12-19	lung	lung - NSCLC	DNAPKi	IR
NCIH460	peposertib	gamma	2	3.13e-07	0.115397	2016-12-19	lung	lung - NSCLC	DNAPKi	IR
NCIH460	peposertib	gamma	0	1.25e-06	0.874598	2016-12-19	lung	lung - NSCLC	DNAPKi	IR
NCIH460	peposertib	gamma	2	1.25e-06	0.0608589	2016-12-19	lung	lung - NSCLC	DNAPKi	IR
NCIH460	peposertib	gamma	0	5e-06	0.242189	2016-12-19	lung	lung - NSCLC	DNAPKi	IR
NCIH460	peposertib	gamma	2	5e-06	0.0195877	2016-12-19	lung	lung - NSCLC	DNAPKi	IR
NCIH82	peposertib	gamma	2	0	0.781549	2016-12-19	lung	lung - SCLC	DNAPKi	IR
NCIH82	peposertib	gamma	0	4.88e-09	1.00978	2016-12-19	lung	lung - SCLC	DNAPKi	IR
NCIH82	peposertib	gamma	2	4.88e-09	0.739267	2016-12-19	lung	lung - SCLC	DNAPKi	IR
NCIH82	peposertib	gamma	0	1.95e-08	1.0206	2016-12-19	lung	lung - SCLC	DNAPKi	IR
NCIH82	peposertib	gamma	2	1.95e-08	0.681421	2016-12-19	lung	lung - SCLC	DNAPKi	IR
NCIH82	peposertib	gamma	0	7.81e-08	1.00738	2016-12-19	lung	lung - SCLC	DNAPKi	IR
NCIH82	peposertib	gamma	2	7.81e-08	0.467072	2016-12-19	lung	lung - SCLC	DNAPKi	IR
NCIH82	peposertib	gamma	0	3.13e-07	0.977857	2016-12-19	lung	lung - SCLC	DNAPKi	IR
NCIH82	peposertib	gamma	2	3.13e-07	0.244116	2016-12-19	lung	lung - SCLC	DNAPKi	IR
NCIH82	peposertib	gamma	0	1.25e-06	0.857532	2016-12-19	lung	lung - SCLC	DNAPKi	IR
NCIH82	peposertib	gamma	2	1.25e-06	0.137044	2016-12-19	lung	lung - SCLC	DNAPKi	IR
NCIH82	peposertib	gamma	0	5e-06	0.453984	2016-12-19	lung	lung - SCLC	DNAPKi	IR
NCIH82	peposertib	gamma	2	5e-06	0.10068	2016-12-19	lung	lung - SCLC	DNAPKi	IR
OVCAR3	peposertib	gamma	2	0	0.608719	2016-12-19	ovary	ovary	DNAPKi	IR
OVCAR3	peposertib	gamma	0	4.88e-09	0.906731	2016-12-19	ovary	ovary	DNAPKi	IR
OVCAR3	peposertib	gamma	2	4.88e-09	0.607691	2016-12-19	ovary	ovary	DNAPKi	IR
OVCAR3	peposertib	gamma	0	1.95e-08	0.952294	2016-12-19	ovary	ovary	DNAPKi	IR
OVCAR3	peposertib	gamma	2	1.95e-08	0.556407	2016-12-19	ovary	ovary	DNAPKi	IR
OVCAR3	peposertib	gamma	0	7.81e-08	0.919468	2016-12-19	ovary	ovary	DNAPKi	IR
OVCAR3	peposertib	gamma	2	7.81e-08	0.364843	2016-12-19	ovary	ovary	DNAPKi	IR
OVCAR3	peposertib	gamma	0	3.13e-07	0.73896	2016-12-19	ovary	ovary	DNAPKi	IR
OVCAR3	peposertib	gamma	2	3.13e-07	0.190834	2016-12-19	ovary	ovary	DNAPKi	IR
OVCAR3	peposertib	gamma	0	1.25e-06	0.372082	2016-12-19	ovary	ovary	DNAPKi	IR
OVCAR3	peposertib	gamma	2	1.25e-06	0.18317	2016-12-19	ovary	ovary	DNAPKi	IR
OVCAR3	peposertib	gamma	0	5e-06	0.0464095	2016-12-19	ovary	ovary	DNAPKi	IR
OVCAR3	peposertib	gamma	2	5e-06	0.0821749	2016-12-19	ovary	ovary	DNAPKi	IR
OVCAR4	peposertib	gamma	2	0	0.360845	2016-12-19	ovary	ovary	DNAPKi	IR
OVCAR4	peposertib	gamma	0	4.88e-09	1.02781	2016-12-19	ovary	ovary	DNAPKi	IR
OVCAR4	peposertib	gamma	2	4.88e-09	0.379767	2016-12-19	ovary	ovary	DNAPKi	IR
OVCAR4	peposertib	gamma	0	1.95e-08	1.01292	2016-12-19	ovary	ovary	DNAPKi	IR
OVCAR4	peposertib	gamma	2	1.95e-08	0.375328	2016-12-19	ovary	ovary	DNAPKi	IR
OVCAR4	peposertib	gamma	0	7.81e-08	0.98346	2016-12-19	ovary	ovary	DNAPKi	IR
OVCAR4	peposertib	gamma	2	7.81e-08	0.321696	2016-12-19	ovary	ovary	DNAPKi	IR
OVCAR4	peposertib	gamma	0	3.13e-07	0.875223	2016-12-19	ovary	ovary	DNAPKi	IR
OVCAR4	peposertib	gamma	2	3.13e-07	0.318938	2016-12-19	ovary	ovary	DNAPKi	IR
OVCAR4	peposertib	gamma	0	1.25e-06	0.858476	2016-12-19	ovary	ovary	DNAPKi	IR
OVCAR4	peposertib	gamma	2	1.25e-06	0.378911	2016-12-19	ovary	ovary	DNAPKi	IR
OVCAR4	peposertib	gamma	0	5e-06	0.633364	2016-12-19	ovary	ovary	DNAPKi	IR
OVCAR4	peposertib	gamma	2	5e-06	0.339388	2016-12-19	ovary	ovary	DNAPKi	IR
PANC1	peposertib	gamma	2	0	0.469326	2016-12-19	pancreas	pancreas	DNAPKi	IR
PANC1	peposertib	gamma	0	4.88e-09	0.968512	2016-12-19	pancreas	pancreas	DNAPKi	IR
PANC1	peposertib	gamma	2	4.88e-09	0.448907	2016-12-19	pancreas	pancreas	DNAPKi	IR
PANC1	peposertib	gamma	0	1.95e-08	0.974121	2016-12-19	pancreas	pancreas	DNAPKi	IR
PANC1	peposertib	gamma	2	1.95e-08	0.426279	2016-12-19	pancreas	pancreas	DNAPKi	IR
PANC1	peposertib	gamma	0	7.81e-08	0.955524	2016-12-19	pancreas	pancreas	DNAPKi	IR
PANC1	peposertib	gamma	2	7.81e-08	0.250668	2016-12-19	pancreas	pancreas	DNAPKi	IR
PANC1	peposertib	gamma	0	3.13e-07	0.9201	2016-12-19	pancreas	pancreas	DNAPKi	IR
PANC1	peposertib	gamma	2	3.13e-07	0.105194	2016-12-19	pancreas	pancreas	DNAPKi	IR
PANC1	peposertib	gamma	0	1.25e-06	0.740495	2016-12-19	pancreas	pancreas	DNAPKi	IR
PANC1	peposertib	gamma	2	1.25e-06	0.126895	2016-12-19	pancreas	pancreas	DNAPKi	IR
PANC1	peposertib	gamma	0	5e-06	0.410678	2016-12-19	pancreas	pancreas	DNAPKi	IR
PANC1	peposertib	gamma	2	5e-06	0.138944	2016-12-19	pancreas	pancreas	DNAPKi	IR
PC3	peposertib	gamma	2	0	0.404021	2016-12-19	prostate	prostate	DNAPKi	IR
PC3	peposertib	gamma	0	4.88e-09	1.03602	2016-12-19	prostate	prostate	DNAPKi	IR
PC3	peposertib	gamma	2	4.88e-09	0.459065	2016-12-19	prostate	prostate	DNAPKi	IR
PC3	peposertib	gamma	0	1.95e-08	1.00005	2016-12-19	prostate	prostate	DNAPKi	IR
PC3	peposertib	gamma	2	1.95e-08	0.444562	2016-12-19	prostate	prostate	DNAPKi	IR
PC3	peposertib	gamma	0	7.81e-08	0.971384	2016-12-19	prostate	prostate	DNAPKi	IR
PC3	peposertib	gamma	2	7.81e-08	0.272862	2016-12-19	prostate	prostate	DNAPKi	IR
PC3	peposertib	gamma	0	3.13e-07	0.781367	2016-12-19	prostate	prostate	DNAPKi	IR
PC3	peposertib	gamma	2	3.13e-07	0.153311	2016-12-19	prostate	prostate	DNAPKi	IR
PC3	peposertib	gamma	0	1.25e-06	0.531923	2016-12-19	prostate	prostate	DNAPKi	IR
PC3	peposertib	gamma	2	1.25e-06	0.156715	2016-12-19	prostate	prostate	DNAPKi	IR
PC3	peposertib	gamma	0	5e-06	0.262108	2016-12-19	prostate	prostate	DNAPKi	IR
PC3	peposertib	gamma	2	5e-06	0.118536	2016-12-19	prostate	prostate	DNAPKi	IR
PLCPRF5	peposertib	gamma	2	0	0.733186	2016-12-19	liver	liver	DNAPKi	IR
PLCPRF5	peposertib	gamma	0	4.88e-09	1.00642	2016-12-19	liver	liver	DNAPKi	IR
PLCPRF5	peposertib	gamma	2	4.88e-09	0.725332	2016-12-19	liver	liver	DNAPKi	IR
PLCPRF5	peposertib	gamma	0	1.95e-08	0.969395	2016-12-19	liver	liver	DNAPKi	IR
PLCPRF5	peposertib	gamma	2	1.95e-08	0.694843	2016-12-19	liver	liver	DNAPKi	IR
PLCPRF5	peposertib	gamma	0	7.81e-08	0.973652	2016-12-19	liver	liver	DNAPKi	IR
PLCPRF5	peposertib	gamma	2	7.81e-08	0.446603	2016-12-19	liver	liver	DNAPKi	IR
PLCPRF5	peposertib	gamma	0	3.13e-07	0.897941	2016-12-19	liver	liver	DNAPKi	IR
PLCPRF5	peposertib	gamma	2	3.13e-07	0.330765	2016-12-19	liver	liver	DNAPKi	IR
PLCPRF5	peposertib	gamma	0	1.25e-06	0.806865	2016-12-19	liver	liver	DNAPKi	IR
PLCPRF5	peposertib	gamma	2	1.25e-06	0.386415	2016-12-19	liver	liver	DNAPKi	IR
PLCPRF5	peposertib	gamma	0	5e-06	0.585839	2016-12-19	liver	liver	DNAPKi	IR
PLCPRF5	peposertib	gamma	2	5e-06	0.403139	2016-12-19	liver	liver	DNAPKi	IR
RAMOS	peposertib	gamma	2	0	0.147043	2016-12-19	hematological	heme - burkitt lymphoma	DNAPKi	IR
RAMOS	peposertib	gamma	0	4.88e-09	1.05536	2016-12-19	hematological	heme - burkitt lymphoma	DNAPKi	IR
RAMOS	peposertib	gamma	2	4.88e-09	0.172969	2016-12-19	hematological	heme - burkitt lymphoma	DNAPKi	IR
RAMOS	peposertib	gamma	0	1.95e-08	0.986923	2016-12-19	hematological	heme - burkitt lymphoma	DNAPKi	IR
RAMOS	peposertib	gamma	2	1.95e-08	0.138014	2016-12-19	hematological	heme - burkitt lymphoma	DNAPKi	IR
RAMOS	peposertib	gamma	0	7.81e-08	0.927491	2016-12-19	hematological	heme - burkitt lymphoma	DNAPKi	IR
RAMOS	peposertib	gamma	2	7.81e-08	0.06762	2016-12-19	hematological	heme - burkitt lymphoma	DNAPKi	IR
RAMOS	peposertib	gamma	0	3.13e-07	0.736246	2016-12-19	hematological	heme - burkitt lymphoma	DNAPKi	IR
RAMOS	peposertib	gamma	2	3.13e-07	0.02131	2016-12-19	hematological	heme - burkitt lymphoma	DNAPKi	IR
RAMOS	peposertib	gamma	0	1.25e-06	0.37696	2016-12-19	hematological	heme - burkitt lymphoma	DNAPKi	IR
RAMOS	peposertib	gamma	2	1.25e-06	0.0148462	2016-12-19	hematological	heme - burkitt lymphoma	DNAPKi	IR
RAMOS	peposertib	gamma	0	5e-06	0.129056	2016-12-19	hematological	heme - burkitt lymphoma	DNAPKi	IR
RAMOS	peposertib	gamma	2	5e-06	0.0100051	2016-12-19	hematological	heme - burkitt lymphoma	DNAPKi	IR
RD	peposertib	gamma	2	0	0.444673	2016-12-19	sarcoma	sarcoma - rhabdomyosarcoma	DNAPKi	IR
RD	peposertib	gamma	0	4.88e-09	0.928546	2016-12-19	sarcoma	sarcoma - rhabdomyosarcoma	DNAPKi	IR
RD	peposertib	gamma	2	4.88e-09	0.449904	2016-12-19	sarcoma	sarcoma - rhabdomyosarcoma	DNAPKi	IR
RD	peposertib	gamma	0	1.95e-08	0.970493	2016-12-19	sarcoma	sarcoma - rhabdomyosarcoma	DNAPKi	IR
RD	peposertib	gamma	2	1.95e-08	0.405516	2016-12-19	sarcoma	sarcoma - rhabdomyosarcoma	DNAPKi	IR
RD	peposertib	gamma	0	7.81e-08	0.941817	2016-12-19	sarcoma	sarcoma - rhabdomyosarcoma	DNAPKi	IR
RD	peposertib	gamma	2	7.81e-08	0.262521	2016-12-19	sarcoma	sarcoma - rhabdomyosarcoma	DNAPKi	IR
RD	peposertib	gamma	0	3.13e-07	0.939566	2016-12-19	sarcoma	sarcoma - rhabdomyosarcoma	DNAPKi	IR
RD	peposertib	gamma	2	3.13e-07	0.148134	2016-12-19	sarcoma	sarcoma - rhabdomyosarcoma	DNAPKi	IR
RD	peposertib	gamma	0	1.25e-06	0.82639	2016-12-19	sarcoma	sarcoma - rhabdomyosarcoma	DNAPKi	IR
RD	peposertib	gamma	2	1.25e-06	0.134573	2016-12-19	sarcoma	sarcoma - rhabdomyosarcoma	DNAPKi	IR
RD	peposertib	gamma	0	5e-06	0.45452	2016-12-19	sarcoma	sarcoma - rhabdomyosarcoma	DNAPKi	IR
RD	peposertib	gamma	2	5e-06	0.139452	2016-12-19	sarcoma	sarcoma - rhabdomyosarcoma	DNAPKi	IR
RDES	peposertib	gamma	2	0	0.269613	2016-12-19	sarcoma	sarcoma - ewings	DNAPKi	IR
RDES	peposertib	gamma	0	4.88e-09	0.935455	2016-12-19	sarcoma	sarcoma - ewings	DNAPKi	IR
RDES	peposertib	gamma	2	4.88e-09	0.288647	2016-12-19	sarcoma	sarcoma - ewings	DNAPKi	IR
RDES	peposertib	gamma	0	1.95e-08	0.960567	2016-12-19	sarcoma	sarcoma - ewings	DNAPKi	IR
RDES	peposertib	gamma	2	1.95e-08	0.223797	2016-12-19	sarcoma	sarcoma - ewings	DNAPKi	IR
RDES	peposertib	gamma	0	7.81e-08	0.971005	2016-12-19	sarcoma	sarcoma - ewings	DNAPKi	IR
RDES	peposertib	gamma	2	7.81e-08	0.156425	2016-12-19	sarcoma	sarcoma - ewings	DNAPKi	IR
RDES	peposertib	gamma	0	3.13e-07	0.785458	2016-12-19	sarcoma	sarcoma - ewings	DNAPKi	IR
RDES	peposertib	gamma	2	3.13e-07	0.0960207	2016-12-19	sarcoma	sarcoma - ewings	DNAPKi	IR
RDES	peposertib	gamma	0	1.25e-06	0.570085	2016-12-19	sarcoma	sarcoma - ewings	DNAPKi	IR
RDES	peposertib	gamma	2	1.25e-06	0.0524816	2016-12-19	sarcoma	sarcoma - ewings	DNAPKi	IR
RDES	peposertib	gamma	0	5e-06	0.239862	2016-12-19	sarcoma	sarcoma - ewings	DNAPKi	IR
RDES	peposertib	gamma	2	5e-06	0.0261312	2016-12-19	sarcoma	sarcoma - ewings	DNAPKi	IR
SAOS2	peposertib	gamma	2	0	0.272312	2016-12-19	sarcoma	sarcoma - osteosarcoma	DNAPKi	IR
SAOS2	peposertib	gamma	0	4.88e-09	0.945013	2016-12-19	sarcoma	sarcoma - osteosarcoma	DNAPKi	IR
SAOS2	peposertib	gamma	2	4.88e-09	0.296396	2016-12-19	sarcoma	sarcoma - osteosarcoma	DNAPKi	IR
SAOS2	peposertib	gamma	0	1.95e-08	0.983453	2016-12-19	sarcoma	sarcoma - osteosarcoma	DNAPKi	IR
SAOS2	peposertib	gamma	2	1.95e-08	0.260073	2016-12-19	sarcoma	sarcoma - osteosarcoma	DNAPKi	IR
SAOS2	peposertib	gamma	0	7.81e-08	0.945591	2016-12-19	sarcoma	sarcoma - osteosarcoma	DNAPKi	IR
SAOS2	peposertib	gamma	2	7.81e-08	0.117641	2016-12-19	sarcoma	sarcoma - osteosarcoma	DNAPKi	IR
SAOS2	peposertib	gamma	0	3.13e-07	0.820278	2016-12-19	sarcoma	sarcoma - osteosarcoma	DNAPKi	IR
SAOS2	peposertib	gamma	2	3.13e-07	0.111551	2016-12-19	sarcoma	sarcoma - osteosarcoma	DNAPKi	IR
SAOS2	peposertib	gamma	0	1.25e-06	0.458215	2016-12-19	sarcoma	sarcoma - osteosarcoma	DNAPKi	IR
SAOS2	peposertib	gamma	2	1.25e-06	0.0442624	2016-12-19	sarcoma	sarcoma - osteosarcoma	DNAPKi	IR
SAOS2	peposertib	gamma	0	5e-06	0.0756818	2016-12-19	sarcoma	sarcoma - osteosarcoma	DNAPKi	IR
SAOS2	peposertib	gamma	2	5e-06	-0.0390848	2016-12-19	sarcoma	sarcoma - osteosarcoma	DNAPKi	IR
SF268	peposertib	gamma	2	0	0.50697	2016-12-19	brain	brain - astrocytoma	DNAPKi	IR
SF268	peposertib	gamma	0	4.88e-09	1.006	2016-12-19	brain	brain - astrocytoma	DNAPKi	IR
SF268	peposertib	gamma	2	4.88e-09	0.528643	2016-12-19	brain	brain - astrocytoma	DNAPKi	IR
SF268	peposertib	gamma	0	1.95e-08	0.99406	2016-12-19	brain	brain - astrocytoma	DNAPKi	IR
SF268	peposertib	gamma	2	1.95e-08	0.491832	2016-12-19	brain	brain - astrocytoma	DNAPKi	IR
SF268	peposertib	gamma	0	7.81e-08	0.942623	2016-12-19	brain	brain - astrocytoma	DNAPKi	IR
SF268	peposertib	gamma	2	7.81e-08	0.268412	2016-12-19	brain	brain - astrocytoma	DNAPKi	IR
SF268	peposertib	gamma	0	3.13e-07	0.866789	2016-12-19	brain	brain - astrocytoma	DNAPKi	IR
SF268	peposertib	gamma	2	3.13e-07	0.0786384	2016-12-19	brain	brain - astrocytoma	DNAPKi	IR
SF268	peposertib	gamma	0	1.25e-06	0.746733	2016-12-19	brain	brain - astrocytoma	DNAPKi	IR
SF268	peposertib	gamma	2	1.25e-06	0.0712803	2016-12-19	brain	brain - astrocytoma	DNAPKi	IR
SF268	peposertib	gamma	0	5e-06	0.516437	2016-12-19	brain	brain - astrocytoma	DNAPKi	IR
SF268	peposertib	gamma	2	5e-06	0.0592264	2016-12-19	brain	brain - astrocytoma	DNAPKi	IR
SF295	peposertib	gamma	2	0	0.520786	2016-12-19	brain	brain - GBM	DNAPKi	IR
SF295	peposertib	gamma	0	4.88e-09	1.03189	2016-12-19	brain	brain - GBM	DNAPKi	IR
SF295	peposertib	gamma	2	4.88e-09	0.481745	2016-12-19	brain	brain - GBM	DNAPKi	IR
SF295	peposertib	gamma	0	1.95e-08	1.01478	2016-12-19	brain	brain - GBM	DNAPKi	IR
SF295	peposertib	gamma	2	1.95e-08	0.436281	2016-12-19	brain	brain - GBM	DNAPKi	IR
SF295	peposertib	gamma	0	7.81e-08	0.991884	2016-12-19	brain	brain - GBM	DNAPKi	IR
SF295	peposertib	gamma	2	7.81e-08	0.272703	2016-12-19	brain	brain - GBM	DNAPKi	IR
SF295	peposertib	gamma	0	3.13e-07	0.945215	2016-12-19	brain	brain - GBM	DNAPKi	IR
SF295	peposertib	gamma	2	3.13e-07	0.0548704	2016-12-19	brain	brain - GBM	DNAPKi	IR
SF295	peposertib	gamma	0	1.25e-06	0.540402	2016-12-19	brain	brain - GBM	DNAPKi	IR
SF295	peposertib	gamma	2	1.25e-06	0.0198232	2016-12-19	brain	brain - GBM	DNAPKi	IR
SF295	peposertib	gamma	0	5e-06	0.208989	2016-12-19	brain	brain - GBM	DNAPKi	IR
SF295	peposertib	gamma	2	5e-06	0.0350574	2016-12-19	brain	brain - GBM	DNAPKi	IR
SKBR3	peposertib	gamma	2	0	0.754045	2016-12-19	breast	breast - HER2+	DNAPKi	IR
SKBR3	peposertib	gamma	0	4.88e-09	0.938229	2016-12-19	breast	breast - HER2+	DNAPKi	IR
SKBR3	peposertib	gamma	2	4.88e-09	0.790227	2016-12-19	breast	breast - HER2+	DNAPKi	IR
SKBR3	peposertib	gamma	0	1.95e-08	1.03125	2016-12-19	breast	breast - HER2+	DNAPKi	IR
SKBR3	peposertib	gamma	2	1.95e-08	0.740422	2016-12-19	breast	breast - HER2+	DNAPKi	IR
SKBR3	peposertib	gamma	0	7.81e-08	1.02967	2016-12-19	breast	breast - HER2+	DNAPKi	IR
SKBR3	peposertib	gamma	2	7.81e-08	0.565626	2016-12-19	breast	breast - HER2+	DNAPKi	IR
SKBR3	peposertib	gamma	0	3.13e-07	0.890147	2016-12-19	breast	breast - HER2+	DNAPKi	IR
SKBR3	peposertib	gamma	2	3.13e-07	0.306477	2016-12-19	breast	breast - HER2+	DNAPKi	IR
SKBR3	peposertib	gamma	0	1.25e-06	0.522622	2016-12-19	breast	breast - HER2+	DNAPKi	IR
SKBR3	peposertib	gamma	2	1.25e-06	0.18506	2016-12-19	breast	breast - HER2+	DNAPKi	IR
SKBR3	peposertib	gamma	0	5e-06	0.0447442	2016-12-19	breast	breast - HER2+	DNAPKi	IR
SKBR3	peposertib	gamma	2	5e-06	0.0728413	2016-12-19	breast	breast - HER2+	DNAPKi	IR
SKLMS1	peposertib	gamma	2	0	0.564813	2016-12-19	sarcoma	sarcoma - leiomyosarcoma	DNAPKi	IR
SKLMS1	peposertib	gamma	0	4.88e-09	0.903058	2016-12-19	sarcoma	sarcoma - leiomyosarcoma	DNAPKi	IR
SKLMS1	peposertib	gamma	2	4.88e-09	0.473651	2016-12-19	sarcoma	sarcoma - leiomyosarcoma	DNAPKi	IR
SKLMS1	peposertib	gamma	0	1.95e-08	0.9771	2016-12-19	sarcoma	sarcoma - leiomyosarcoma	DNAPKi	IR
SKLMS1	peposertib	gamma	2	1.95e-08	0.456399	2016-12-19	sarcoma	sarcoma - leiomyosarcoma	DNAPKi	IR
SKLMS1	peposertib	gamma	0	7.81e-08	0.895984	2016-12-19	sarcoma	sarcoma - leiomyosarcoma	DNAPKi	IR
SKLMS1	peposertib	gamma	2	7.81e-08	0.251298	2016-12-19	sarcoma	sarcoma - leiomyosarcoma	DNAPKi	IR
SKLMS1	peposertib	gamma	0	3.13e-07	0.593417	2016-12-19	sarcoma	sarcoma - leiomyosarcoma	DNAPKi	IR
SKLMS1	peposertib	gamma	2	3.13e-07	0.204225	2016-12-19	sarcoma	sarcoma - leiomyosarcoma	DNAPKi	IR
SKLMS1	peposertib	gamma	0	1.25e-06	0.434667	2016-12-19	sarcoma	sarcoma - leiomyosarcoma	DNAPKi	IR
SKLMS1	peposertib	gamma	2	1.25e-06	0.204074	2016-12-19	sarcoma	sarcoma - leiomyosarcoma	DNAPKi	IR
SKLMS1	peposertib	gamma	0	5e-06	0.168633	2016-12-19	sarcoma	sarcoma - leiomyosarcoma	DNAPKi	IR
SKLMS1	peposertib	gamma	2	5e-06	0.133491	2016-12-19	sarcoma	sarcoma - leiomyosarcoma	DNAPKi	IR
SKMEL28	peposertib	gamma	2	0	1.74499	2016-12-19	melanoma	melanoma	DNAPKi	IR
SKMEL28	peposertib	gamma	0	4.88e-09	1.00298	2016-12-19	melanoma	melanoma	DNAPKi	IR
SKMEL28	peposertib	gamma	2	4.88e-09	1.80383	2016-12-19	melanoma	melanoma	DNAPKi	IR
SKMEL28	peposertib	gamma	0	1.95e-08	1.01615	2016-12-19	melanoma	melanoma	DNAPKi	IR
SKMEL28	peposertib	gamma	2	1.95e-08	1.7369	2016-12-19	melanoma	melanoma	DNAPKi	IR
SKMEL28	peposertib	gamma	0	7.81e-08	0.901788	2016-12-19	melanoma	melanoma	DNAPKi	IR
SKMEL28	peposertib	gamma	2	7.81e-08	1.36535	2016-12-19	melanoma	melanoma	DNAPKi	IR
SKMEL28	peposertib	gamma	0	3.13e-07	0.74634	2016-12-19	melanoma	melanoma	DNAPKi	IR
SKMEL28	peposertib	gamma	2	3.13e-07	0.686689	2016-12-19	melanoma	melanoma	DNAPKi	IR
SKMEL28	peposertib	gamma	0	1.25e-06	0.648026	2016-12-19	melanoma	melanoma	DNAPKi	IR
SKMEL28	peposertib	gamma	2	1.25e-06	0.396404	2016-12-19	melanoma	melanoma	DNAPKi	IR
SKMEL28	peposertib	gamma	0	5e-06	0.476855	2016-12-19	melanoma	melanoma	DNAPKi	IR
SKMEL28	peposertib	gamma	2	5e-06	0.292494	2016-12-19	melanoma	melanoma	DNAPKi	IR
SKMEL5	peposertib	gamma	2	0	0.505336	2016-12-19	melanoma	melanoma	DNAPKi	IR
SKMEL5	peposertib	gamma	0	4.88e-09	1.06619	2016-12-19	melanoma	melanoma	DNAPKi	IR
SKMEL5	peposertib	gamma	2	4.88e-09	0.573037	2016-12-19	melanoma	melanoma	DNAPKi	IR
SKMEL5	peposertib	gamma	0	1.95e-08	1.06934	2016-12-19	melanoma	melanoma	DNAPKi	IR
SKMEL5	peposertib	gamma	2	1.95e-08	0.612204	2016-12-19	melanoma	melanoma	DNAPKi	IR
SKMEL5	peposertib	gamma	0	7.81e-08	1.10902	2016-12-19	melanoma	melanoma	DNAPKi	IR
SKMEL5	peposertib	gamma	2	7.81e-08	0.394991	2016-12-19	melanoma	melanoma	DNAPKi	IR
SKMEL5	peposertib	gamma	0	3.13e-07	1.08338	2016-12-19	melanoma	melanoma	DNAPKi	IR
SKMEL5	peposertib	gamma	2	3.13e-07	0.135038	2016-12-19	melanoma	melanoma	DNAPKi	IR
SKMEL5	peposertib	gamma	0	1.25e-06	0.720119	2016-12-19	melanoma	melanoma	DNAPKi	IR
SKMEL5	peposertib	gamma	2	1.25e-06	0.0875781	2016-12-19	melanoma	melanoma	DNAPKi	IR
SKMEL5	peposertib	gamma	0	5e-06	0.202114	2016-12-19	melanoma	melanoma	DNAPKi	IR
SKMEL5	peposertib	gamma	2	5e-06	0.0183242	2016-12-19	melanoma	melanoma	DNAPKi	IR
SUDHL10	peposertib	gamma	2	0	0.370402	2016-12-19	hematological	heme - DLBCL	DNAPKi	IR
SUDHL10	peposertib	gamma	0	4.88e-09	1.00648	2016-12-19	hematological	heme - DLBCL	DNAPKi	IR
SUDHL10	peposertib	gamma	2	4.88e-09	0.371455	2016-12-19	hematological	heme - DLBCL	DNAPKi	IR
SUDHL10	peposertib	gamma	0	1.95e-08	1.01497	2016-12-19	hematological	heme - DLBCL	DNAPKi	IR
SUDHL10	peposertib	gamma	2	1.95e-08	0.36413	2016-12-19	hematological	heme - DLBCL	DNAPKi	IR
SUDHL10	peposertib	gamma	0	7.81e-08	1.01709	2016-12-19	hematological	heme - DLBCL	DNAPKi	IR
SUDHL10	peposertib	gamma	2	7.81e-08	0.322589	2016-12-19	hematological	heme - DLBCL	DNAPKi	IR
SUDHL10	peposertib	gamma	0	3.13e-07	1.11681	2016-12-19	hematological	heme - DLBCL	DNAPKi	IR
SUDHL10	peposertib	gamma	2	3.13e-07	0.280984	2016-12-19	hematological	heme - DLBCL	DNAPKi	IR
SUDHL10	peposertib	gamma	0	1.25e-06	1.11646	2016-12-19	hematological	heme - DLBCL	DNAPKi	IR
SUDHL10	peposertib	gamma	2	1.25e-06	0.234144	2016-12-19	hematological	heme - DLBCL	DNAPKi	IR
SUDHL10	peposertib	gamma	0	5e-06	0.344715	2016-12-19	hematological	heme - DLBCL	DNAPKi	IR
SUDHL10	peposertib	gamma	2	5e-06	0.091055	2016-12-19	hematological	heme - DLBCL	DNAPKi	IR
SUDHL6	peposertib	gamma	2	0	0.109441	2016-12-19	hematological	heme - DLBCL	DNAPKi	IR
SUDHL6	peposertib	gamma	0	4.88e-09	0.942742	2016-12-19	hematological	heme - DLBCL	DNAPKi	IR
SUDHL6	peposertib	gamma	2	4.88e-09	0.0841603	2016-12-19	hematological	heme - DLBCL	DNAPKi	IR
SUDHL6	peposertib	gamma	0	1.95e-08	0.914703	2016-12-19	hematological	heme - DLBCL	DNAPKi	IR
SUDHL6	peposertib	gamma	2	1.95e-08	0.0515544	2016-12-19	hematological	heme - DLBCL	DNAPKi	IR
SUDHL6	peposertib	gamma	0	7.81e-08	0.816413	2016-12-19	hematological	heme - DLBCL	DNAPKi	IR
SUDHL6	peposertib	gamma	2	7.81e-08	0.0206636	2016-12-19	hematological	heme - DLBCL	DNAPKi	IR
SUDHL6	peposertib	gamma	0	3.13e-07	0.254271	2016-12-19	hematological	heme - DLBCL	DNAPKi	IR
SUDHL6	peposertib	gamma	2	3.13e-07	-0.0202348	2016-12-19	hematological	heme - DLBCL	DNAPKi	IR
SUDHL6	peposertib	gamma	0	1.25e-06	-0.0282544	2016-12-19	hematological	heme - DLBCL	DNAPKi	IR
SUDHL6	peposertib	gamma	2	1.25e-06	-0.0428746	2016-12-19	hematological	heme - DLBCL	DNAPKi	IR
SUDHL6	peposertib	gamma	0	5e-06	-0.0412962	2016-12-19	hematological	heme - DLBCL	DNAPKi	IR
SUDHL6	peposertib	gamma	2	5e-06	-0.0561515	2016-12-19	hematological	heme - DLBCL	DNAPKi	IR
SW620	peposertib	gamma	2	0	0.360566	2016-12-19	colon	colon	DNAPKi	IR
SW620	peposertib	gamma	0	4.88e-09	1.04803	2016-12-19	colon	colon	DNAPKi	IR
SW620	peposertib	gamma	2	4.88e-09	0.393421	2016-12-19	colon	colon	DNAPKi	IR
SW620	peposertib	gamma	0	1.95e-08	1.04176	2016-12-19	colon	colon	DNAPKi	IR
SW620	peposertib	gamma	2	1.95e-08	0.335726	2016-12-19	colon	colon	DNAPKi	IR
SW620	peposertib	gamma	0	7.81e-08	1.02271	2016-12-19	colon	colon	DNAPKi	IR
SW620	peposertib	gamma	2	7.81e-08	0.133046	2016-12-19	colon	colon	DNAPKi	IR
SW620	peposertib	gamma	0	3.13e-07	0.966067	2016-12-19	colon	colon	DNAPKi	IR
SW620	peposertib	gamma	2	3.13e-07	0.0332549	2016-12-19	colon	colon	DNAPKi	IR
SW620	peposertib	gamma	0	1.25e-06	0.920649	2016-12-19	colon	colon	DNAPKi	IR
SW620	peposertib	gamma	2	1.25e-06	0.0253965	2016-12-19	colon	colon	DNAPKi	IR
SW620	peposertib	gamma	0	5e-06	0.79327	2016-12-19	colon	colon	DNAPKi	IR
SW620	peposertib	gamma	2	5e-06	0.0418047	2016-12-19	colon	colon	DNAPKi	IR
T24	peposertib	gamma	2	0	0.876693	2016-12-19	bladder	bladder	DNAPKi	IR
T24	peposertib	gamma	0	4.88e-09	1.01438	2016-12-19	bladder	bladder	DNAPKi	IR
T24	peposertib	gamma	2	4.88e-09	0.888006	2016-12-19	bladder	bladder	DNAPKi	IR
T24	peposertib	gamma	0	1.95e-08	0.992064	2016-12-19	bladder	bladder	DNAPKi	IR
T24	peposertib	gamma	2	1.95e-08	0.823799	2016-12-19	bladder	bladder	DNAPKi	IR
T24	peposertib	gamma	0	7.81e-08	0.979098	2016-12-19	bladder	bladder	DNAPKi	IR
T24	peposertib	gamma	2	7.81e-08	0.333046	2016-12-19	bladder	bladder	DNAPKi	IR
T24	peposertib	gamma	0	3.13e-07	0.927022	2016-12-19	bladder	bladder	DNAPKi	IR
T24	peposertib	gamma	2	3.13e-07	0.0200673	2016-12-19	bladder	bladder	DNAPKi	IR
T24	peposertib	gamma	0	1.25e-06	0.838385	2016-12-19	bladder	bladder	DNAPKi	IR
T24	peposertib	gamma	2	1.25e-06	0.00268775	2016-12-19	bladder	bladder	DNAPKi	IR
T24	peposertib	gamma	0	5e-06	0.748473	2016-12-19	bladder	bladder	DNAPKi	IR
T24	peposertib	gamma	2	5e-06	0.0157779	2016-12-19	bladder	bladder	DNAPKi	IR
TE671	peposertib	gamma	2	0	0.565798	2016-12-19	sarcoma	sarcoma - rhabdomyosarcoma	DNAPKi	IR
TE671	peposertib	gamma	0	4.88e-09	0.998668	2016-12-19	sarcoma	sarcoma - rhabdomyosarcoma	DNAPKi	IR
TE671	peposertib	gamma	2	4.88e-09	0.556773	2016-12-19	sarcoma	sarcoma - rhabdomyosarcoma	DNAPKi	IR
TE671	peposertib	gamma	0	1.95e-08	0.999048	2016-12-19	sarcoma	sarcoma - rhabdomyosarcoma	DNAPKi	IR
TE671	peposertib	gamma	2	1.95e-08	0.546187	2016-12-19	sarcoma	sarcoma - rhabdomyosarcoma	DNAPKi	IR
TE671	peposertib	gamma	0	7.81e-08	0.98896	2016-12-19	sarcoma	sarcoma - rhabdomyosarcoma	DNAPKi	IR
TE671	peposertib	gamma	2	7.81e-08	0.339423	2016-12-19	sarcoma	sarcoma - rhabdomyosarcoma	DNAPKi	IR
TE671	peposertib	gamma	0	3.13e-07	0.929192	2016-12-19	sarcoma	sarcoma - rhabdomyosarcoma	DNAPKi	IR
TE671	peposertib	gamma	2	3.13e-07	0.189147	2016-12-19	sarcoma	sarcoma - rhabdomyosarcoma	DNAPKi	IR
TE671	peposertib	gamma	0	1.25e-06	0.736372	2016-12-19	sarcoma	sarcoma - rhabdomyosarcoma	DNAPKi	IR
TE671	peposertib	gamma	2	1.25e-06	0.136852	2016-12-19	sarcoma	sarcoma - rhabdomyosarcoma	DNAPKi	IR
TE671	peposertib	gamma	0	5e-06	0.243039	2016-12-19	sarcoma	sarcoma - rhabdomyosarcoma	DNAPKi	IR
TE671	peposertib	gamma	2	5e-06	0.0778253	2016-12-19	sarcoma	sarcoma - rhabdomyosarcoma	DNAPKi	IR
THP1	peposertib	gamma	2	0	0.123089	2016-12-19	hematological	heme - AML	DNAPKi	IR
THP1	peposertib	gamma	0	4.88e-09	0.987498	2016-12-19	hematological	heme - AML	DNAPKi	IR
THP1	peposertib	gamma	2	4.88e-09	0.12468	2016-12-19	hematological	heme - AML	DNAPKi	IR
THP1	peposertib	gamma	0	1.95e-08	0.967528	2016-12-19	hematological	heme - AML	DNAPKi	IR
THP1	peposertib	gamma	2	1.95e-08	0.107541	2016-12-19	hematological	heme - AML	DNAPKi	IR
THP1	peposertib	gamma	0	7.81e-08	0.887159	2016-12-19	hematological	heme - AML	DNAPKi	IR
THP1	peposertib	gamma	2	7.81e-08	0.0633933	2016-12-19	hematological	heme - AML	DNAPKi	IR
THP1	peposertib	gamma	0	3.13e-07	0.721306	2016-12-19	hematological	heme - AML	DNAPKi	IR
THP1	peposertib	gamma	2	3.13e-07	0.0202356	2016-12-19	hematological	heme - AML	DNAPKi	IR
THP1	peposertib	gamma	0	1.25e-06	0.435759	2016-12-19	hematological	heme - AML	DNAPKi	IR
THP1	peposertib	gamma	2	1.25e-06	-0.00240848	2016-12-19	hematological	heme - AML	DNAPKi	IR
THP1	peposertib	gamma	0	5e-06	0.14765	2016-12-19	hematological	heme - AML	DNAPKi	IR
THP1	peposertib	gamma	2	5e-06	-0.0123504	2016-12-19	hematological	heme - AML	DNAPKi	IR
U2OS	peposertib	gamma	2	0	0.849504	2016-12-19	sarcoma	sarcoma - osteosarcoma	DNAPKi	IR
U2OS	peposertib	gamma	0	4.88e-09	1.04932	2016-12-19	sarcoma	sarcoma - osteosarcoma	DNAPKi	IR
U2OS	peposertib	gamma	2	4.88e-09	0.894945	2016-12-19	sarcoma	sarcoma - osteosarcoma	DNAPKi	IR
U2OS	peposertib	gamma	0	1.95e-08	1.04453	2016-12-19	sarcoma	sarcoma - osteosarcoma	DNAPKi	IR
U2OS	peposertib	gamma	2	1.95e-08	0.881474	2016-12-19	sarcoma	sarcoma - osteosarcoma	DNAPKi	IR
U2OS	peposertib	gamma	0	7.81e-08	1.0042	2016-12-19	sarcoma	sarcoma - osteosarcoma	DNAPKi	IR
U2OS	peposertib	gamma	2	7.81e-08	0.727486	2016-12-19	sarcoma	sarcoma - osteosarcoma	DNAPKi	IR
U2OS	peposertib	gamma	0	3.13e-07	0.965798	2016-12-19	sarcoma	sarcoma - osteosarcoma	DNAPKi	IR
U2OS	peposertib	gamma	2	3.13e-07	0.415741	2016-12-19	sarcoma	sarcoma - osteosarcoma	DNAPKi	IR
U2OS	peposertib	gamma	0	1.25e-06	0.815123	2016-12-19	sarcoma	sarcoma - osteosarcoma	DNAPKi	IR
U2OS	peposertib	gamma	2	1.25e-06	0.430179	2016-12-19	sarcoma	sarcoma - osteosarcoma	DNAPKi	IR
U2OS	peposertib	gamma	0	5e-06	0.529006	2016-12-19	sarcoma	sarcoma - osteosarcoma	DNAPKi	IR
U2OS	peposertib	gamma	2	5e-06	0.275187	2016-12-19	sarcoma	sarcoma - osteosarcoma	DNAPKi	IR
U87MG	peposertib	gamma	2	0	0.936995	2016-12-19	brain	brain - GBM	DNAPKi	IR
U87MG	peposertib	gamma	0	4.88e-09	1.22684	2016-12-19	brain	brain - GBM	DNAPKi	IR
U87MG	peposertib	gamma	2	4.88e-09	1.02114	2016-12-19	brain	brain - GBM	DNAPKi	IR
U87MG	peposertib	gamma	0	1.95e-08	1.06076	2016-12-19	brain	brain - GBM	DNAPKi	IR
U87MG	peposertib	gamma	2	1.95e-08	0.95081	2016-12-19	brain	brain - GBM	DNAPKi	IR
U87MG	peposertib	gamma	0	7.81e-08	1.02165	2016-12-19	brain	brain - GBM	DNAPKi	IR
U87MG	peposertib	gamma	2	7.81e-08	0.685352	2016-12-19	brain	brain - GBM	DNAPKi	IR
U87MG	peposertib	gamma	0	3.13e-07	0.733243	2016-12-19	brain	brain - GBM	DNAPKi	IR
U87MG	peposertib	gamma	2	3.13e-07	0.379113	2016-12-19	brain	brain - GBM	DNAPKi	IR
U87MG	peposertib	gamma	0	1.25e-06	0.256571	2016-12-19	brain	brain - GBM	DNAPKi	IR
U87MG	peposertib	gamma	2	1.25e-06	0.171686	2016-12-19	brain	brain - GBM	DNAPKi	IR
U87MG	peposertib	gamma	0	5e-06	0.116308	2016-12-19	brain	brain - GBM	DNAPKi	IR
U87MG	peposertib	gamma	2	5e-06	0.104397	2016-12-19	brain	brain - GBM	DNAPKi	IR
UMUC3	peposertib	gamma	2	0	0.663937	2016-12-19	bladder	bladder	DNAPKi	IR
UMUC3	peposertib	gamma	0	4.88e-09	1.05509	2016-12-19	bladder	bladder	DNAPKi	IR
UMUC3	peposertib	gamma	2	4.88e-09	0.685676	2016-12-19	bladder	bladder	DNAPKi	IR
UMUC3	peposertib	gamma	0	1.95e-08	1.06236	2016-12-19	bladder	bladder	DNAPKi	IR
UMUC3	peposertib	gamma	2	1.95e-08	0.608076	2016-12-19	bladder	bladder	DNAPKi	IR
UMUC3	peposertib	gamma	0	7.81e-08	0.996547	2016-12-19	bladder	bladder	DNAPKi	IR
UMUC3	peposertib	gamma	2	7.81e-08	0.220546	2016-12-19	bladder	bladder	DNAPKi	IR
UMUC3	peposertib	gamma	0	3.13e-07	0.932154	2016-12-19	bladder	bladder	DNAPKi	IR
UMUC3	peposertib	gamma	2	3.13e-07	0.0447437	2016-12-19	bladder	bladder	DNAPKi	IR
UMUC3	peposertib	gamma	0	1.25e-06	0.81934	2016-12-19	bladder	bladder	DNAPKi	IR
UMUC3	peposertib	gamma	2	1.25e-06	0.0395226	2016-12-19	bladder	bladder	DNAPKi	IR
UMUC3	peposertib	gamma	0	5e-06	0.499913	2016-12-19	bladder	bladder	DNAPKi	IR
UMUC3	peposertib	gamma	2	5e-06	0.0704578	2016-12-19	bladder	bladder	DNAPKi	IR
WSUNHL	peposertib	gamma	2	0	0.127752	2016-12-19	hematological	heme - NHL	DNAPKi	IR
WSUNHL	peposertib	gamma	0	4.88e-09	1.06943	2016-12-19	hematological	heme - NHL	DNAPKi	IR
WSUNHL	peposertib	gamma	2	4.88e-09	0.114591	2016-12-19	hematological	heme - NHL	DNAPKi	IR
WSUNHL	peposertib	gamma	0	1.95e-08	1.08088	2016-12-19	hematological	heme - NHL	DNAPKi	IR
WSUNHL	peposertib	gamma	2	1.95e-08	0.0843765	2016-12-19	hematological	heme - NHL	DNAPKi	IR
WSUNHL	peposertib	gamma	0	7.81e-08	0.71326	2016-12-19	hematological	heme - NHL	DNAPKi	IR
WSUNHL	peposertib	gamma	2	7.81e-08	0.0315212	2016-12-19	hematological	heme - NHL	DNAPKi	IR
WSUNHL	peposertib	gamma	0	3.13e-07	0.512513	2016-12-19	hematological	heme - NHL	DNAPKi	IR
WSUNHL	peposertib	gamma	2	3.13e-07	0.00289478	2016-12-19	hematological	heme - NHL	DNAPKi	IR
WSUNHL	peposertib	gamma	0	1.25e-06	0.0836233	2016-12-19	hematological	heme - NHL	DNAPKi	IR
WSUNHL	peposertib	gamma	2	1.25e-06	-0.0161123	2016-12-19	hematological	heme - NHL	DNAPKi	IR
WSUNHL	peposertib	gamma	0	5e-06	-0.0126974	2016-12-19	hematological	heme - NHL	DNAPKi	IR
WSUNHL	peposertib	gamma	2	5e-06	-0.0169763	2016-12-19	hematological	heme - NHL	DNAPKi	IR
A549	peposertib	gamma	3	0	0.727957	2016-02-16	lung	lung - NSCLC	DNAPKi	IR
A549	peposertib	gamma	0	4.88e-09	1.04232	2016-02-16	lung	lung - NSCLC	DNAPKi	IR
A549	peposertib	gamma	0	1.95e-08	1.00249	2016-02-16	lung	lung - NSCLC	DNAPKi	IR
A549	peposertib	gamma	0	7.81e-08	0.988509	2016-02-16	lung	lung - NSCLC	DNAPKi	IR
A549	peposertib	gamma	0	3.13e-07	0.700214	2016-02-16	lung	lung - NSCLC	DNAPKi	IR
A549	peposertib	gamma	0	1.25e-06	0.350714	2016-02-16	lung	lung - NSCLC	DNAPKi	IR
A549	peposertib	gamma	0	5e-06	0.0982819	2016-02-16	lung	lung - NSCLC	DNAPKi	IR
A549	peposertib	gamma	3	4.88e-09	0.766125	2016-02-16	lung	lung - NSCLC	DNAPKi	IR
A549	peposertib	gamma	3	1.95e-08	0.613451	2016-02-16	lung	lung - NSCLC	DNAPKi	IR
A549	peposertib	gamma	3	7.81e-08	0.256494	2016-02-16	lung	lung - NSCLC	DNAPKi	IR
A549	peposertib	gamma	3	3.13e-07	0.0862869	2016-02-16	lung	lung - NSCLC	DNAPKi	IR
A549	peposertib	gamma	3	1.25e-06	0.0254595	2016-02-16	lung	lung - NSCLC	DNAPKi	IR
A549	peposertib	gamma	3	5e-06	0.0147344	2016-02-16	lung	lung - NSCLC	DNAPKi	IR
CACO2	peposertib	gamma	3	0	0.740114	2016-02-16	colon	colon	DNAPKi	IR
CACO2	peposertib	gamma	0	4.88e-09	1.06964	2016-02-16	colon	colon	DNAPKi	IR
CACO2	peposertib	gamma	0	1.95e-08	0.979961	2016-02-16	colon	colon	DNAPKi	IR
CACO2	peposertib	gamma	0	7.81e-08	0.957659	2016-02-16	colon	colon	DNAPKi	IR
CACO2	peposertib	gamma	0	3.13e-07	0.860913	2016-02-16	colon	colon	DNAPKi	IR
CACO2	peposertib	gamma	0	1.25e-06	0.679048	2016-02-16	colon	colon	DNAPKi	IR
CACO2	peposertib	gamma	0	5e-06	0.249713	2016-02-16	colon	colon	DNAPKi	IR
CACO2	peposertib	gamma	3	4.88e-09	0.722032	2016-02-16	colon	colon	DNAPKi	IR
CACO2	peposertib	gamma	3	1.95e-08	0.713342	2016-02-16	colon	colon	DNAPKi	IR
CACO2	peposertib	gamma	3	7.81e-08	0.594723	2016-02-16	colon	colon	DNAPKi	IR
CACO2	peposertib	gamma	3	3.13e-07	0.32192	2016-02-16	colon	colon	DNAPKi	IR
CACO2	peposertib	gamma	3	1.25e-06	0.194936	2016-02-16	colon	colon	DNAPKi	IR
CACO2	peposertib	gamma	3	5e-06	0.0979681	2016-02-16	colon	colon	DNAPKi	IR
COLO205	peposertib	gamma	3	0	0.417522	2016-02-16	colon	colon	DNAPKi	IR
COLO205	peposertib	gamma	0	4.88e-09	1.06591	2016-02-16	colon	colon	DNAPKi	IR
COLO205	peposertib	gamma	0	1.95e-08	1.04145	2016-02-16	colon	colon	DNAPKi	IR
COLO205	peposertib	gamma	0	7.81e-08	1.05733	2016-02-16	colon	colon	DNAPKi	IR
COLO205	peposertib	gamma	0	3.13e-07	1.00175	2016-02-16	colon	colon	DNAPKi	IR
COLO205	peposertib	gamma	0	1.25e-06	0.802975	2016-02-16	colon	colon	DNAPKi	IR
COLO205	peposertib	gamma	0	5e-06	0.397599	2016-02-16	colon	colon	DNAPKi	IR
COLO205	peposertib	gamma	3	4.88e-09	0.413425	2016-02-16	colon	colon	DNAPKi	IR
COLO205	peposertib	gamma	3	1.95e-08	0.36671	2016-02-16	colon	colon	DNAPKi	IR
COLO205	peposertib	gamma	3	7.81e-08	0.203275	2016-02-16	colon	colon	DNAPKi	IR
COLO205	peposertib	gamma	3	3.13e-07	0.0735706	2016-02-16	colon	colon	DNAPKi	IR
COLO205	peposertib	gamma	3	1.25e-06	0.0588811	2016-02-16	colon	colon	DNAPKi	IR
COLO205	peposertib	gamma	3	5e-06	0.0686115	2016-02-16	colon	colon	DNAPKi	IR
DLD1	peposertib	gamma	3	0	0.605652	2016-02-16	colon	colon	DNAPKi	IR
DLD1	peposertib	gamma	0	4.88e-09	0.993941	2016-02-16	colon	colon	DNAPKi	IR
DLD1	peposertib	gamma	0	1.95e-08	0.981031	2016-02-16	colon	colon	DNAPKi	IR
DLD1	peposertib	gamma	0	7.81e-08	0.953262	2016-02-16	colon	colon	DNAPKi	IR
DLD1	peposertib	gamma	0	3.13e-07	0.921353	2016-02-16	colon	colon	DNAPKi	IR
DLD1	peposertib	gamma	0	1.25e-06	0.738178	2016-02-16	colon	colon	DNAPKi	IR
DLD1	peposertib	gamma	0	5e-06	0.340165	2016-02-16	colon	colon	DNAPKi	IR
DLD1	peposertib	gamma	3	4.88e-09	0.550346	2016-02-16	colon	colon	DNAPKi	IR
DLD1	peposertib	gamma	3	1.95e-08	0.517959	2016-02-16	colon	colon	DNAPKi	IR
DLD1	peposertib	gamma	3	7.81e-08	0.388789	2016-02-16	colon	colon	DNAPKi	IR
DLD1	peposertib	gamma	3	3.13e-07	0.136627	2016-02-16	colon	colon	DNAPKi	IR
DLD1	peposertib	gamma	3	1.25e-06	0.0234657	2016-02-16	colon	colon	DNAPKi	IR
DLD1	peposertib	gamma	3	5e-06	0.0089749	2016-02-16	colon	colon	DNAPKi	IR
HCT15	peposertib	gamma	3	0	0.58681	2016-02-16	colon	colon	DNAPKi	IR
HCT15	peposertib	gamma	0	4.88e-09	0.942824	2016-02-16	colon	colon	DNAPKi	IR
HCT15	peposertib	gamma	0	1.95e-08	0.960772	2016-02-16	colon	colon	DNAPKi	IR
HCT15	peposertib	gamma	0	7.81e-08	0.994426	2016-02-16	colon	colon	DNAPKi	IR
HCT15	peposertib	gamma	0	3.13e-07	0.931886	2016-02-16	colon	colon	DNAPKi	IR
HCT15	peposertib	gamma	0	1.25e-06	0.720146	2016-02-16	colon	colon	DNAPKi	IR
HCT15	peposertib	gamma	0	5e-06	0.215683	2016-02-16	colon	colon	DNAPKi	IR
HCT15	peposertib	gamma	3	4.88e-09	0.555151	2016-02-16	colon	colon	DNAPKi	IR
HCT15	peposertib	gamma	3	1.95e-08	0.481728	2016-02-16	colon	colon	DNAPKi	IR
HCT15	peposertib	gamma	3	7.81e-08	0.297948	2016-02-16	colon	colon	DNAPKi	IR
HCT15	peposertib	gamma	3	3.13e-07	0.147273	2016-02-16	colon	colon	DNAPKi	IR
HCT15	peposertib	gamma	3	1.25e-06	0.063425	2016-02-16	colon	colon	DNAPKi	IR
HCT15	peposertib	gamma	3	5e-06	0.0278411	2016-02-16	colon	colon	DNAPKi	IR
HT29	peposertib	gamma	3	0	0.879017	2016-02-16	colon	colon	DNAPKi	IR
HT29	peposertib	gamma	0	4.88e-09	1.01091	2016-02-16	colon	colon	DNAPKi	IR
HT29	peposertib	gamma	0	1.95e-08	0.992982	2016-02-16	colon	colon	DNAPKi	IR
HT29	peposertib	gamma	0	7.81e-08	1.00029	2016-02-16	colon	colon	DNAPKi	IR
HT29	peposertib	gamma	0	3.13e-07	0.940378	2016-02-16	colon	colon	DNAPKi	IR
HT29	peposertib	gamma	0	1.25e-06	0.682547	2016-02-16	colon	colon	DNAPKi	IR
HT29	peposertib	gamma	0	5e-06	0.263526	2016-02-16	colon	colon	DNAPKi	IR
HT29	peposertib	gamma	3	4.88e-09	0.885179	2016-02-16	colon	colon	DNAPKi	IR
HT29	peposertib	gamma	3	1.95e-08	0.857344	2016-02-16	colon	colon	DNAPKi	IR
HT29	peposertib	gamma	3	7.81e-08	0.642385	2016-02-16	colon	colon	DNAPKi	IR
HT29	peposertib	gamma	3	3.13e-07	0.152388	2016-02-16	colon	colon	DNAPKi	IR
HT29	peposertib	gamma	3	1.25e-06	0.0552799	2016-02-16	colon	colon	DNAPKi	IR
HT29	peposertib	gamma	3	5e-06	0.0433173	2016-02-16	colon	colon	DNAPKi	IR
LOVO	peposertib	gamma	3	0	0.432437	2016-02-16	colon	colon	DNAPKi	IR
LOVO	peposertib	gamma	0	4.88e-09	0.950405	2016-02-16	colon	colon	DNAPKi	IR
LOVO	peposertib	gamma	0	1.95e-08	0.975718	2016-02-16	colon	colon	DNAPKi	IR
LOVO	peposertib	gamma	0	7.81e-08	0.907976	2016-02-16	colon	colon	DNAPKi	IR
LOVO	peposertib	gamma	0	3.13e-07	0.747263	2016-02-16	colon	colon	DNAPKi	IR
LOVO	peposertib	gamma	0	1.25e-06	0.443938	2016-02-16	colon	colon	DNAPKi	IR
LOVO	peposertib	gamma	0	5e-06	0.233875	2016-02-16	colon	colon	DNAPKi	IR
LOVO	peposertib	gamma	3	4.88e-09	0.384257	2016-02-16	colon	colon	DNAPKi	IR
LOVO	peposertib	gamma	3	1.95e-08	0.357401	2016-02-16	colon	colon	DNAPKi	IR
LOVO	peposertib	gamma	3	7.81e-08	0.280257	2016-02-16	colon	colon	DNAPKi	IR
LOVO	peposertib	gamma	3	3.13e-07	0.185684	2016-02-16	colon	colon	DNAPKi	IR
LOVO	peposertib	gamma	3	1.25e-06	0.0588275	2016-02-16	colon	colon	DNAPKi	IR
LOVO	peposertib	gamma	3	5e-06	0.00965685	2016-02-16	colon	colon	DNAPKi	IR
MIAPACA2	peposertib	gamma	3	0	0.610132	2016-02-16	pancreas	pancreas	DNAPKi	IR
MIAPACA2	peposertib	gamma	0	4.88e-09	1.02548	2016-02-16	pancreas	pancreas	DNAPKi	IR
MIAPACA2	peposertib	gamma	0	1.95e-08	0.985319	2016-02-16	pancreas	pancreas	DNAPKi	IR
MIAPACA2	peposertib	gamma	0	7.81e-08	0.98552	2016-02-16	pancreas	pancreas	DNAPKi	IR
MIAPACA2	peposertib	gamma	0	3.13e-07	0.909826	2016-02-16	pancreas	pancreas	DNAPKi	IR
MIAPACA2	peposertib	gamma	0	1.25e-06	0.688548	2016-02-16	pancreas	pancreas	DNAPKi	IR
MIAPACA2	peposertib	gamma	0	5e-06	0.406236	2016-02-16	pancreas	pancreas	DNAPKi	IR
MIAPACA2	peposertib	gamma	3	4.88e-09	0.592364	2016-02-16	pancreas	pancreas	DNAPKi	IR
MIAPACA2	peposertib	gamma	3	1.95e-08	0.546399	2016-02-16	pancreas	pancreas	DNAPKi	IR
MIAPACA2	peposertib	gamma	3	7.81e-08	0.285572	2016-02-16	pancreas	pancreas	DNAPKi	IR
MIAPACA2	peposertib	gamma	3	3.13e-07	0.0859894	2016-02-16	pancreas	pancreas	DNAPKi	IR
MIAPACA2	peposertib	gamma	3	1.25e-06	0.0368397	2016-02-16	pancreas	pancreas	DNAPKi	IR
MIAPACA2	peposertib	gamma	3	5e-06	0.0246224	2016-02-16	pancreas	pancreas	DNAPKi	IR
NCIH292	peposertib	gamma	3	0	0.56465	2016-02-16	lung	lung - NSCLC	DNAPKi	IR
NCIH292	peposertib	gamma	0	4.88e-09	0.994517	2016-02-16	lung	lung - NSCLC	DNAPKi	IR
NCIH292	peposertib	gamma	0	1.95e-08	1.00679	2016-02-16	lung	lung - NSCLC	DNAPKi	IR
NCIH292	peposertib	gamma	0	7.81e-08	0.96884	2016-02-16	lung	lung - NSCLC	DNAPKi	IR
NCIH292	peposertib	gamma	0	3.13e-07	0.773732	2016-02-16	lung	lung - NSCLC	DNAPKi	IR
NCIH292	peposertib	gamma	0	1.25e-06	0.404285	2016-02-16	lung	lung - NSCLC	DNAPKi	IR
NCIH292	peposertib	gamma	0	5e-06	0.0559928	2016-02-16	lung	lung - NSCLC	DNAPKi	IR
NCIH292	peposertib	gamma	3	4.88e-09	0.525787	2016-02-16	lung	lung - NSCLC	DNAPKi	IR
NCIH292	peposertib	gamma	3	1.95e-08	0.510819	2016-02-16	lung	lung - NSCLC	DNAPKi	IR
NCIH292	peposertib	gamma	3	7.81e-08	0.357006	2016-02-16	lung	lung - NSCLC	DNAPKi	IR
NCIH292	peposertib	gamma	3	3.13e-07	0.209717	2016-02-16	lung	lung - NSCLC	DNAPKi	IR
NCIH292	peposertib	gamma	3	1.25e-06	0.0578642	2016-02-16	lung	lung - NSCLC	DNAPKi	IR
NCIH292	peposertib	gamma	3	5e-06	-0.0162481	2016-02-16	lung	lung - NSCLC	DNAPKi	IR
NCIH358M	peposertib	gamma	3	0	0.329411	2016-02-16	lung	lung - NSCLC	DNAPKi	IR
NCIH358M	peposertib	gamma	0	4.88e-09	0.992587	2016-02-16	lung	lung - NSCLC	DNAPKi	IR
NCIH358M	peposertib	gamma	0	1.95e-08	0.941051	2016-02-16	lung	lung - NSCLC	DNAPKi	IR
NCIH358M	peposertib	gamma	0	7.81e-08	0.928264	2016-02-16	lung	lung - NSCLC	DNAPKi	IR
NCIH358M	peposertib	gamma	0	3.13e-07	0.74985	2016-02-16	lung	lung - NSCLC	DNAPKi	IR
NCIH358M	peposertib	gamma	0	1.25e-06	0.512584	2016-02-16	lung	lung - NSCLC	DNAPKi	IR
NCIH358M	peposertib	gamma	0	5e-06	0.255501	2016-02-16	lung	lung - NSCLC	DNAPKi	IR
NCIH358M	peposertib	gamma	3	4.88e-09	0.298784	2016-02-16	lung	lung - NSCLC	DNAPKi	IR
NCIH358M	peposertib	gamma	3	1.95e-08	0.270178	2016-02-16	lung	lung - NSCLC	DNAPKi	IR
NCIH358M	peposertib	gamma	3	7.81e-08	0.181804	2016-02-16	lung	lung - NSCLC	DNAPKi	IR
NCIH358M	peposertib	gamma	3	3.13e-07	0.181484	2016-02-16	lung	lung - NSCLC	DNAPKi	IR
NCIH358M	peposertib	gamma	3	1.25e-06	0.108139	2016-02-16	lung	lung - NSCLC	DNAPKi	IR
NCIH358M	peposertib	gamma	3	5e-06	0.0701569	2016-02-16	lung	lung - NSCLC	DNAPKi	IR
NCIH460	peposertib	gamma	3	0	0.39321	2016-02-16	lung	lung - NSCLC	DNAPKi	IR
NCIH460	peposertib	gamma	0	4.88e-09	1.07937	2016-02-16	lung	lung - NSCLC	DNAPKi	IR
NCIH460	peposertib	gamma	0	1.95e-08	1.05905	2016-02-16	lung	lung - NSCLC	DNAPKi	IR
NCIH460	peposertib	gamma	0	7.81e-08	0.991364	2016-02-16	lung	lung - NSCLC	DNAPKi	IR
NCIH460	peposertib	gamma	0	3.13e-07	0.752071	2016-02-16	lung	lung - NSCLC	DNAPKi	IR
NCIH460	peposertib	gamma	0	1.25e-06	0.234363	2016-02-16	lung	lung - NSCLC	DNAPKi	IR
NCIH460	peposertib	gamma	0	5e-06	0.0460387	2016-02-16	lung	lung - NSCLC	DNAPKi	IR
NCIH460	peposertib	gamma	3	4.88e-09	0.302276	2016-02-16	lung	lung - NSCLC	DNAPKi	IR
NCIH460	peposertib	gamma	3	1.95e-08	0.383568	2016-02-16	lung	lung - NSCLC	DNAPKi	IR
NCIH460	peposertib	gamma	3	7.81e-08	0.181495	2016-02-16	lung	lung - NSCLC	DNAPKi	IR
NCIH460	peposertib	gamma	3	3.13e-07	0.091913	2016-02-16	lung	lung - NSCLC	DNAPKi	IR
NCIH460	peposertib	gamma	3	1.25e-06	0.0440061	2016-02-16	lung	lung - NSCLC	DNAPKi	IR
NCIH460	peposertib	gamma	3	5e-06	0.0282978	2016-02-16	lung	lung - NSCLC	DNAPKi	IR
NCIH82	peposertib	gamma	3	0	0.222671	2016-02-16	lung	lung - SCLC	DNAPKi	IR
NCIH82	peposertib	gamma	0	4.88e-09	0.926043	2016-02-16	lung	lung - SCLC	DNAPKi	IR
NCIH82	peposertib	gamma	0	1.95e-08	1.0058	2016-02-16	lung	lung - SCLC	DNAPKi	IR
NCIH82	peposertib	gamma	0	7.81e-08	0.949246	2016-02-16	lung	lung - SCLC	DNAPKi	IR
NCIH82	peposertib	gamma	0	3.13e-07	0.721532	2016-02-16	lung	lung - SCLC	DNAPKi	IR
NCIH82	peposertib	gamma	0	1.25e-06	0.438617	2016-02-16	lung	lung - SCLC	DNAPKi	IR
NCIH82	peposertib	gamma	0	5e-06	0.357953	2016-02-16	lung	lung - SCLC	DNAPKi	IR
NCIH82	peposertib	gamma	3	4.88e-09	0.219207	2016-02-16	lung	lung - SCLC	DNAPKi	IR
NCIH82	peposertib	gamma	3	1.95e-08	0.187035	2016-02-16	lung	lung - SCLC	DNAPKi	IR
NCIH82	peposertib	gamma	3	7.81e-08	0.109833	2016-02-16	lung	lung - SCLC	DNAPKi	IR
NCIH82	peposertib	gamma	3	3.13e-07	0.0372128	2016-02-16	lung	lung - SCLC	DNAPKi	IR
NCIH82	peposertib	gamma	3	1.25e-06	0.00969794	2016-02-16	lung	lung - SCLC	DNAPKi	IR
NCIH82	peposertib	gamma	3	5e-06	0.000329211	2016-02-16	lung	lung - SCLC	DNAPKi	IR
SW620	peposertib	gamma	3	0	0.333679	2016-02-16	colon	colon	DNAPKi	IR
SW620	peposertib	gamma	0	4.88e-09	0.990846	2016-02-16	colon	colon	DNAPKi	IR
SW620	peposertib	gamma	0	1.95e-08	0.957997	2016-02-16	colon	colon	DNAPKi	IR
SW620	peposertib	gamma	0	7.81e-08	0.929922	2016-02-16	colon	colon	DNAPKi	IR
SW620	peposertib	gamma	0	3.13e-07	0.886381	2016-02-16	colon	colon	DNAPKi	IR
SW620	peposertib	gamma	0	1.25e-06	0.657191	2016-02-16	colon	colon	DNAPKi	IR
SW620	peposertib	gamma	0	5e-06	0.438201	2016-02-16	colon	colon	DNAPKi	IR
SW620	peposertib	gamma	3	4.88e-09	0.29958	2016-02-16	colon	colon	DNAPKi	IR
SW620	peposertib	gamma	3	1.95e-08	0.2453	2016-02-16	colon	colon	DNAPKi	IR
SW620	peposertib	gamma	3	7.81e-08	0.131201	2016-02-16	colon	colon	DNAPKi	IR
SW620	peposertib	gamma	3	3.13e-07	0.0439595	2016-02-16	colon	colon	DNAPKi	IR
SW620	peposertib	gamma	3	1.25e-06	0.0135012	2016-02-16	colon	colon	DNAPKi	IR
SW620	peposertib	gamma	3	5e-06	0.0173829	2016-02-16	colon	colon	DNAPKi	IR

## Sheet: Figure S9
	.identifier_sample_name	.metadata_treatment_1	.metadata_treatment_2	.metadata_concentration_1	.metadata_concentration_2	GI	BatchID	.metadata_cancer_type	.metadata_cancer_subtype	.metadata_moa_1	.metadata_moa_2
	A204	M4076	berzosertib	1.95e-08	0	1.33356	2017-12-01	sarcoma	sarcoma - rhabdomyosarcoma	ATMi	ATRi
	A204	M4076	berzosertib	7.81e-08	0	1.23607	2017-12-01	sarcoma	sarcoma - rhabdomyosarcoma	ATMi	ATRi
	A204	M4076	berzosertib	3.13e-07	0	1.17248	2017-12-01	sarcoma	sarcoma - rhabdomyosarcoma	ATMi	ATRi
	A204	M4076	berzosertib	1.25e-06	0	0.971845	2017-12-01	sarcoma	sarcoma - rhabdomyosarcoma	ATMi	ATRi
	A204	M4076	berzosertib	5e-06	0	0.557332	2017-12-01	sarcoma	sarcoma - rhabdomyosarcoma	ATMi	ATRi
	A204	M4076	berzosertib	0	1.95e-08	1.23607	2017-12-01	sarcoma	sarcoma - rhabdomyosarcoma	ATMi	ATRi
	A204	M4076	berzosertib	0	7.81e-08	1.13999	2017-12-01	sarcoma	sarcoma - rhabdomyosarcoma	ATMi	ATRi
	A204	M4076	berzosertib	0	2e-07	0.592789	2017-12-01	sarcoma	sarcoma - rhabdomyosarcoma	ATMi	ATRi
	A204	M4076	berzosertib	0	3.13e-07	0.628261	2017-12-01	sarcoma	sarcoma - rhabdomyosarcoma	ATMi	ATRi
	A204	M4076	berzosertib	0	1.25e-06	-0.01569	2017-12-01	sarcoma	sarcoma - rhabdomyosarcoma	ATMi	ATRi
	A204	M4076	berzosertib	0	5e-06	-0.0963965	2017-12-01	sarcoma	sarcoma - rhabdomyosarcoma	ATMi	ATRi
	A204	M4076	berzosertib	1.95e-08	2e-07	0.674665	2017-12-01	sarcoma	sarcoma - rhabdomyosarcoma	ATMi	ATRi
	A204	M4076	berzosertib	7.81e-08	2e-07	0.899784	2017-12-01	sarcoma	sarcoma - rhabdomyosarcoma	ATMi	ATRi
	A204	M4076	berzosertib	3.13e-07	2e-07	0.654341	2017-12-01	sarcoma	sarcoma - rhabdomyosarcoma	ATMi	ATRi
	A204	M4076	berzosertib	1.25e-06	2e-07	0.685105	2017-12-01	sarcoma	sarcoma - rhabdomyosarcoma	ATMi	ATRi
	A204	M4076	berzosertib	5e-06	2e-07	0.337131	2017-12-01	sarcoma	sarcoma - rhabdomyosarcoma	ATMi	ATRi
	A549	M4076	berzosertib	1.95e-08	0	1.31833	2017-12-01	lung	lung - NSCLC	ATMi	ATRi
	A549	M4076	berzosertib	7.81e-08	0	1.36849	2017-12-01	lung	lung - NSCLC	ATMi	ATRi
	A549	M4076	berzosertib	3.13e-07	0	1.30358	2017-12-01	lung	lung - NSCLC	ATMi	ATRi
	A549	M4076	berzosertib	1.25e-06	0	1.21949	2017-12-01	lung	lung - NSCLC	ATMi	ATRi
	A549	M4076	berzosertib	5e-06	0	1.0705	2017-12-01	lung	lung - NSCLC	ATMi	ATRi
	A549	M4076	berzosertib	0	1.95e-08	1.39799	2017-12-01	lung	lung - NSCLC	ATMi	ATRi
	A549	M4076	berzosertib	0	7.81e-08	1.14721	2017-12-01	lung	lung - NSCLC	ATMi	ATRi
	A549	M4076	berzosertib	0	2e-07	0.452074	2017-12-01	lung	lung - NSCLC	ATMi	ATRi
	A549	M4076	berzosertib	0	3.13e-07	0.338044	2017-12-01	lung	lung - NSCLC	ATMi	ATRi
	A549	M4076	berzosertib	0	1.25e-06	0.0360195	2017-12-01	lung	lung - NSCLC	ATMi	ATRi
	A549	M4076	berzosertib	0	5e-06	-0.00939396	2017-12-01	lung	lung - NSCLC	ATMi	ATRi
	A549	M4076	berzosertib	1.95e-08	2e-07	0.640148	2017-12-01	lung	lung - NSCLC	ATMi	ATRi
	A549	M4076	berzosertib	7.81e-08	2e-07	0.573749	2017-12-01	lung	lung - NSCLC	ATMi	ATRi
	A549	M4076	berzosertib	3.13e-07	2e-07	0.266838	2017-12-01	lung	lung - NSCLC	ATMi	ATRi
	A549	M4076	berzosertib	1.25e-06	2e-07	0.153328	2017-12-01	lung	lung - NSCLC	ATMi	ATRi
	A549	M4076	berzosertib	5e-06	2e-07	0.110162	2017-12-01	lung	lung - NSCLC	ATMi	ATRi
	ASPC1	M4076	berzosertib	1.95e-08	0	1.3122	2017-12-01	pancreas	pancreas	ATMi	ATRi
	ASPC1	M4076	berzosertib	7.81e-08	0	1.18921	2017-12-01	pancreas	pancreas	ATMi	ATRi
	ASPC1	M4076	berzosertib	3.13e-07	0	1.3163	2017-12-01	pancreas	pancreas	ATMi	ATRi
	ASPC1	M4076	berzosertib	1.25e-06	0	1.03357	2017-12-01	pancreas	pancreas	ATMi	ATRi
	ASPC1	M4076	berzosertib	5e-06	0	0.739534	2017-12-01	pancreas	pancreas	ATMi	ATRi
	ASPC1	M4076	berzosertib	0	1.95e-08	1.44568	2017-12-01	pancreas	pancreas	ATMi	ATRi
	ASPC1	M4076	berzosertib	0	7.81e-08	1.18386	2017-12-01	pancreas	pancreas	ATMi	ATRi
	ASPC1	M4076	berzosertib	0	2e-07	0.319891	2017-12-01	pancreas	pancreas	ATMi	ATRi
	ASPC1	M4076	berzosertib	0	3.13e-07	0.0627697	2017-12-01	pancreas	pancreas	ATMi	ATRi
	ASPC1	M4076	berzosertib	0	1.25e-06	-0.106386	2017-12-01	pancreas	pancreas	ATMi	ATRi
	ASPC1	M4076	berzosertib	0	5e-06	-0.0858467	2017-12-01	pancreas	pancreas	ATMi	ATRi
	ASPC1	M4076	berzosertib	1.95e-08	2e-07	0.321678	2017-12-01	pancreas	pancreas	ATMi	ATRi
	ASPC1	M4076	berzosertib	7.81e-08	2e-07	0.193696	2017-12-01	pancreas	pancreas	ATMi	ATRi
	ASPC1	M4076	berzosertib	3.13e-07	2e-07	0.0756682	2017-12-01	pancreas	pancreas	ATMi	ATRi
	ASPC1	M4076	berzosertib	1.25e-06	2e-07	0.0457975	2017-12-01	pancreas	pancreas	ATMi	ATRi
	ASPC1	M4076	berzosertib	5e-06	2e-07	0.0314492	2017-12-01	pancreas	pancreas	ATMi	ATRi
	BXPC3	M4076	berzosertib	1.95e-08	0	1.32404	2017-12-01	pancreas	pancreas	ATMi	ATRi
	BXPC3	M4076	berzosertib	7.81e-08	0	1.42428	2017-12-01	pancreas	pancreas	ATMi	ATRi
	BXPC3	M4076	berzosertib	3.13e-07	0	1.32404	2017-12-01	pancreas	pancreas	ATMi	ATRi
	BXPC3	M4076	berzosertib	1.25e-06	0	1.22798	2017-12-01	pancreas	pancreas	ATMi	ATRi
	BXPC3	M4076	berzosertib	5e-06	0	1.01528	2017-12-01	pancreas	pancreas	ATMi	ATRi
	BXPC3	M4076	berzosertib	0	1.95e-08	1.37625	2017-12-01	pancreas	pancreas	ATMi	ATRi
	BXPC3	M4076	berzosertib	0	7.81e-08	1.3324	2017-12-01	pancreas	pancreas	ATMi	ATRi
	BXPC3	M4076	berzosertib	0	2e-07	0.57124	2017-12-01	pancreas	pancreas	ATMi	ATRi
	BXPC3	M4076	berzosertib	0	3.13e-07	0.397527	2017-12-01	pancreas	pancreas	ATMi	ATRi
	BXPC3	M4076	berzosertib	0	1.25e-06	-0.131821	2017-12-01	pancreas	pancreas	ATMi	ATRi
	BXPC3	M4076	berzosertib	0	5e-06	-0.0965858	2017-12-01	pancreas	pancreas	ATMi	ATRi
	BXPC3	M4076	berzosertib	1.95e-08	2e-07	0.548164	2017-12-01	pancreas	pancreas	ATMi	ATRi
	BXPC3	M4076	berzosertib	7.81e-08	2e-07	0.642896	2017-12-01	pancreas	pancreas	ATMi	ATRi
	BXPC3	M4076	berzosertib	3.13e-07	2e-07	0.480689	2017-12-01	pancreas	pancreas	ATMi	ATRi
	BXPC3	M4076	berzosertib	1.25e-06	2e-07	0.32126	2017-12-01	pancreas	pancreas	ATMi	ATRi
	BXPC3	M4076	berzosertib	5e-06	2e-07	0.228152	2017-12-01	pancreas	pancreas	ATMi	ATRi
	COLO205	M4076	berzosertib	1.95e-08	0	1.30923	2017-12-01	colon	colon	ATMi	ATRi
	COLO205	M4076	berzosertib	7.81e-08	0	1.28001	2017-12-01	colon	colon	ATMi	ATRi
	COLO205	M4076	berzosertib	3.13e-07	0	1.24971	2017-12-01	colon	colon	ATMi	ATRi
	COLO205	M4076	berzosertib	1.25e-06	0	1.13283	2017-12-01	colon	colon	ATMi	ATRi
	COLO205	M4076	berzosertib	5e-06	0	0.992146	2017-12-01	colon	colon	ATMi	ATRi
	COLO205	M4076	berzosertib	0	1.95e-08	1.25188	2017-12-01	colon	colon	ATMi	ATRi
	COLO205	M4076	berzosertib	0	7.81e-08	1.11985	2017-12-01	colon	colon	ATMi	ATRi
	COLO205	M4076	berzosertib	0	2e-07	0.633676	2017-12-01	colon	colon	ATMi	ATRi
	COLO205	M4076	berzosertib	0	3.13e-07	0.40318	2017-12-01	colon	colon	ATMi	ATRi
	COLO205	M4076	berzosertib	0	1.25e-06	0.130731	2017-12-01	colon	colon	ATMi	ATRi
	COLO205	M4076	berzosertib	0	5e-06	0.00529034	2017-12-01	colon	colon	ATMi	ATRi
	COLO205	M4076	berzosertib	1.95e-08	2e-07	0.641347	2017-12-01	colon	colon	ATMi	ATRi
	COLO205	M4076	berzosertib	7.81e-08	2e-07	0.667748	2017-12-01	colon	colon	ATMi	ATRi
	COLO205	M4076	berzosertib	3.13e-07	2e-07	0.372929	2017-12-01	colon	colon	ATMi	ATRi
	COLO205	M4076	berzosertib	1.25e-06	2e-07	0.2076	2017-12-01	colon	colon	ATMi	ATRi
	COLO205	M4076	berzosertib	5e-06	2e-07	0.172261	2017-12-01	colon	colon	ATMi	ATRi
	DU145	M4076	berzosertib	1.95e-08	0	1.15779	2017-12-01	prostate	prostate	ATMi	ATRi
	DU145	M4076	berzosertib	7.81e-08	0	1.19301	2017-12-01	prostate	prostate	ATMi	ATRi
	DU145	M4076	berzosertib	3.13e-07	0	1.17792	2017-12-01	prostate	prostate	ATMi	ATRi
	DU145	M4076	berzosertib	1.25e-06	0	1.11044	2017-12-01	prostate	prostate	ATMi	ATRi
	DU145	M4076	berzosertib	5e-06	0	0.926382	2017-12-01	prostate	prostate	ATMi	ATRi
	DU145	M4076	berzosertib	0	1.95e-08	1.16115	2017-12-01	prostate	prostate	ATMi	ATRi
	DU145	M4076	berzosertib	0	7.81e-08	1.21649	2017-12-01	prostate	prostate	ATMi	ATRi
	DU145	M4076	berzosertib	0	2e-07	1.0138	2017-12-01	prostate	prostate	ATMi	ATRi
	DU145	M4076	berzosertib	0	3.13e-07	0.888989	2017-12-01	prostate	prostate	ATMi	ATRi
	DU145	M4076	berzosertib	0	1.25e-06	-0.0110852	2017-12-01	prostate	prostate	ATMi	ATRi
	DU145	M4076	berzosertib	0	5e-06	-0.0632614	2017-12-01	prostate	prostate	ATMi	ATRi
	DU145	M4076	berzosertib	1.95e-08	2e-07	1.05445	2017-12-01	prostate	prostate	ATMi	ATRi
	DU145	M4076	berzosertib	7.81e-08	2e-07	1.09332	2017-12-01	prostate	prostate	ATMi	ATRi
	DU145	M4076	berzosertib	3.13e-07	2e-07	0.773537	2017-12-01	prostate	prostate	ATMi	ATRi
	DU145	M4076	berzosertib	1.25e-06	2e-07	0.496343	2017-12-01	prostate	prostate	ATMi	ATRi
	DU145	M4076	berzosertib	5e-06	2e-07	0.307144	2017-12-01	prostate	prostate	ATMi	ATRi
	HEPG2	M4076	berzosertib	1.95e-08	0	1.64225	2017-12-01	liver	liver	ATMi	ATRi
	HEPG2	M4076	berzosertib	7.81e-08	0	1.63068	2017-12-01	liver	liver	ATMi	ATRi
	HEPG2	M4076	berzosertib	3.13e-07	0	1.42548	2017-12-01	liver	liver	ATMi	ATRi
	HEPG2	M4076	berzosertib	1.25e-06	0	1.346	2017-12-01	liver	liver	ATMi	ATRi
	HEPG2	M4076	berzosertib	5e-06	0	0.978944	2017-12-01	liver	liver	ATMi	ATRi
	HEPG2	M4076	berzosertib	0	1.95e-08	1.32143	2017-12-01	liver	liver	ATMi	ATRi
	HEPG2	M4076	berzosertib	0	7.81e-08	0.399583	2017-12-01	liver	liver	ATMi	ATRi
	HEPG2	M4076	berzosertib	0	2e-07	0.0479625	2017-12-01	liver	liver	ATMi	ATRi
	HEPG2	M4076	berzosertib	0	3.13e-07	0.0138072	2017-12-01	liver	liver	ATMi	ATRi
	HEPG2	M4076	berzosertib	0	1.25e-06	-0.0399448	2017-12-01	liver	liver	ATMi	ATRi
	HEPG2	M4076	berzosertib	0	5e-06	-0.0606218	2017-12-01	liver	liver	ATMi	ATRi
	HEPG2	M4076	berzosertib	1.95e-08	2e-07	0.0154434	2017-12-01	liver	liver	ATMi	ATRi
	HEPG2	M4076	berzosertib	7.81e-08	2e-07	0.000628603	2017-12-01	liver	liver	ATMi	ATRi
	HEPG2	M4076	berzosertib	3.13e-07	2e-07	-0.0269838	2017-12-01	liver	liver	ATMi	ATRi
	HEPG2	M4076	berzosertib	1.25e-06	2e-07	-0.0217511	2017-12-01	liver	liver	ATMi	ATRi
	HEPG2	M4076	berzosertib	5e-06	2e-07	-0.0275676	2017-12-01	liver	liver	ATMi	ATRi
	HL60	M4076	berzosertib	1.95e-08	0	1.21693	2017-12-01	hematological	heme - AML	ATMi	ATRi
	HL60	M4076	berzosertib	7.81e-08	0	1.2035	2017-12-01	hematological	heme - AML	ATMi	ATRi
	HL60	M4076	berzosertib	3.13e-07	0	1.09976	2017-12-01	hematological	heme - AML	ATMi	ATRi
	HL60	M4076	berzosertib	1.25e-06	0	1.0214	2017-12-01	hematological	heme - AML	ATMi	ATRi
	HL60	M4076	berzosertib	5e-06	0	0.795268	2017-12-01	hematological	heme - AML	ATMi	ATRi
	HL60	M4076	berzosertib	0	1.95e-08	1.23409	2017-12-01	hematological	heme - AML	ATMi	ATRi
	HL60	M4076	berzosertib	0	7.81e-08	1.1826	2017-12-01	hematological	heme - AML	ATMi	ATRi
	HL60	M4076	berzosertib	0	2e-07	0.797535	2017-12-01	hematological	heme - AML	ATMi	ATRi
	HL60	M4076	berzosertib	0	3.13e-07	0.572124	2017-12-01	hematological	heme - AML	ATMi	ATRi
	HL60	M4076	berzosertib	0	1.25e-06	0.0523762	2017-12-01	hematological	heme - AML	ATMi	ATRi
	HL60	M4076	berzosertib	0	5e-06	-0.0143091	2017-12-01	hematological	heme - AML	ATMi	ATRi
	HL60	M4076	berzosertib	1.95e-08	2e-07	1.05797	2017-12-01	hematological	heme - AML	ATMi	ATRi
	HL60	M4076	berzosertib	7.81e-08	2e-07	1.1214	2017-12-01	hematological	heme - AML	ATMi	ATRi
	HL60	M4076	berzosertib	3.13e-07	2e-07	0.787805	2017-12-01	hematological	heme - AML	ATMi	ATRi
	HL60	M4076	berzosertib	1.25e-06	2e-07	0.344436	2017-12-01	hematological	heme - AML	ATMi	ATRi
	HL60	M4076	berzosertib	5e-06	2e-07	0.206793	2017-12-01	hematological	heme - AML	ATMi	ATRi
	HT1080	M4076	berzosertib	1.95e-08	0	1.11791	2017-12-01	sarcoma	sarcoma - fibrosarcoma	ATMi	ATRi
	HT1080	M4076	berzosertib	7.81e-08	0	0.581602	2017-12-01	sarcoma	sarcoma - fibrosarcoma	ATMi	ATRi
	HT1080	M4076	berzosertib	3.13e-07	0	0.487495	2017-12-01	sarcoma	sarcoma - fibrosarcoma	ATMi	ATRi
	HT1080	M4076	berzosertib	1.25e-06	0	0.336065	2017-12-01	sarcoma	sarcoma - fibrosarcoma	ATMi	ATRi
	HT1080	M4076	berzosertib	5e-06	0	0.483924	2017-12-01	sarcoma	sarcoma - fibrosarcoma	ATMi	ATRi
	HT1080	M4076	berzosertib	0	1.95e-08	2.07656	2017-12-01	sarcoma	sarcoma - fibrosarcoma	ATMi	ATRi
	HT1080	M4076	berzosertib	0	7.81e-08	2.1242	2017-12-01	sarcoma	sarcoma - fibrosarcoma	ATMi	ATRi
	HT1080	M4076	berzosertib	0	2e-07	0.625996	2017-12-01	sarcoma	sarcoma - fibrosarcoma	ATMi	ATRi
	HT1080	M4076	berzosertib	0	3.13e-07	0.0930329	2017-12-01	sarcoma	sarcoma - fibrosarcoma	ATMi	ATRi
	HT1080	M4076	berzosertib	0	1.25e-06	-0.162255	2017-12-01	sarcoma	sarcoma - fibrosarcoma	ATMi	ATRi
	HT1080	M4076	berzosertib	0	5e-06	-0.227456	2017-12-01	sarcoma	sarcoma - fibrosarcoma	ATMi	ATRi
	HT1080	M4076	berzosertib	1.95e-08	2e-07	0.761681	2017-12-01	sarcoma	sarcoma - fibrosarcoma	ATMi	ATRi
	HT1080	M4076	berzosertib	7.81e-08	2e-07	0.75319	2017-12-01	sarcoma	sarcoma - fibrosarcoma	ATMi	ATRi
	HT1080	M4076	berzosertib	3.13e-07	2e-07	-0.0370964	2017-12-01	sarcoma	sarcoma - fibrosarcoma	ATMi	ATRi
	HT1080	M4076	berzosertib	1.25e-06	2e-07	-0.114422	2017-12-01	sarcoma	sarcoma - fibrosarcoma	ATMi	ATRi
	HT1080	M4076	berzosertib	5e-06	2e-07	-0.100551	2017-12-01	sarcoma	sarcoma - fibrosarcoma	ATMi	ATRi
	HT29	M4076	berzosertib	1.95e-08	0	1.49366	2017-12-01	colon	colon	ATMi	ATRi
	HT29	M4076	berzosertib	7.81e-08	0	1.40973	2017-12-01	colon	colon	ATMi	ATRi
	HT29	M4076	berzosertib	3.13e-07	0	1.36588	2017-12-01	colon	colon	ATMi	ATRi
	HT29	M4076	berzosertib	1.25e-06	0	1.27819	2017-12-01	colon	colon	ATMi	ATRi
	HT29	M4076	berzosertib	5e-06	0	1.07024	2017-12-01	colon	colon	ATMi	ATRi
	HT29	M4076	berzosertib	0	1.95e-08	1.4423	2017-12-01	colon	colon	ATMi	ATRi
	HT29	M4076	berzosertib	0	7.81e-08	0.725782	2017-12-01	colon	colon	ATMi	ATRi
	HT29	M4076	berzosertib	0	2e-07	0.0753575	2017-12-01	colon	colon	ATMi	ATRi
	HT29	M4076	berzosertib	0	3.13e-07	-0.0339387	2017-12-01	colon	colon	ATMi	ATRi
	HT29	M4076	berzosertib	0	1.25e-06	-0.0709814	2017-12-01	colon	colon	ATMi	ATRi
	HT29	M4076	berzosertib	0	5e-06	-0.0659138	2017-12-01	colon	colon	ATMi	ATRi
	HT29	M4076	berzosertib	1.95e-08	2e-07	0.0170618	2017-12-01	colon	colon	ATMi	ATRi
	HT29	M4076	berzosertib	7.81e-08	2e-07	0.0536548	2017-12-01	colon	colon	ATMi	ATRi
	HT29	M4076	berzosertib	3.13e-07	2e-07	0.00799146	2017-12-01	colon	colon	ATMi	ATRi
	HT29	M4076	berzosertib	1.25e-06	2e-07	0.0030791	2017-12-01	colon	colon	ATMi	ATRi
	HT29	M4076	berzosertib	5e-06	2e-07	-0.00293693	2017-12-01	colon	colon	ATMi	ATRi
	IGROV1	M4076	berzosertib	1.95e-08	0	1.42059	2017-12-01	ovary	ovary	ATMi	ATRi
	IGROV1	M4076	berzosertib	7.81e-08	0	1.52031	2017-12-01	ovary	ovary	ATMi	ATRi
	IGROV1	M4076	berzosertib	3.13e-07	0	1.3142	2017-12-01	ovary	ovary	ATMi	ATRi
	IGROV1	M4076	berzosertib	1.25e-06	0	1.14333	2017-12-01	ovary	ovary	ATMi	ATRi
	IGROV1	M4076	berzosertib	5e-06	0	0.535489	2017-12-01	ovary	ovary	ATMi	ATRi
	IGROV1	M4076	berzosertib	0	1.95e-08	1.3142	2017-12-01	ovary	ovary	ATMi	ATRi
	IGROV1	M4076	berzosertib	0	7.81e-08	1.14904	2017-12-01	ovary	ovary	ATMi	ATRi
	IGROV1	M4076	berzosertib	0	2e-07	0.431921	2017-12-01	ovary	ovary	ATMi	ATRi
	IGROV1	M4076	berzosertib	0	3.13e-07	0.146126	2017-12-01	ovary	ovary	ATMi	ATRi
	IGROV1	M4076	berzosertib	0	1.25e-06	-0.0409428	2017-12-01	ovary	ovary	ATMi	ATRi
	IGROV1	M4076	berzosertib	0	5e-06	-0.0754382	2017-12-01	ovary	ovary	ATMi	ATRi
	IGROV1	M4076	berzosertib	1.95e-08	2e-07	0.542643	2017-12-01	ovary	ovary	ATMi	ATRi
	IGROV1	M4076	berzosertib	7.81e-08	2e-07	0.526543	2017-12-01	ovary	ovary	ATMi	ATRi
	IGROV1	M4076	berzosertib	3.13e-07	2e-07	0.375568	2017-12-01	ovary	ovary	ATMi	ATRi
	IGROV1	M4076	berzosertib	1.25e-06	2e-07	0.327157	2017-12-01	ovary	ovary	ATMi	ATRi
	IGROV1	M4076	berzosertib	5e-06	2e-07	0.0986093	2017-12-01	ovary	ovary	ATMi	ATRi
	LOVO	M4076	berzosertib	1.95e-08	0	1.43734	2017-12-01	colon	colon	ATMi	ATRi
	LOVO	M4076	berzosertib	7.81e-08	0	1.38703	2017-12-01	colon	colon	ATMi	ATRi
	LOVO	M4076	berzosertib	3.13e-07	0	1.25171	2017-12-01	colon	colon	ATMi	ATRi
	LOVO	M4076	berzosertib	1.25e-06	0	1.25518	2017-12-01	colon	colon	ATMi	ATRi
	LOVO	M4076	berzosertib	5e-06	0	1.12483	2017-12-01	colon	colon	ATMi	ATRi
	LOVO	M4076	berzosertib	0	1.95e-08	1.25865	2017-12-01	colon	colon	ATMi	ATRi
	LOVO	M4076	berzosertib	0	7.81e-08	0.97549	2017-12-01	colon	colon	ATMi	ATRi
	LOVO	M4076	berzosertib	0	2e-07	0.168881	2017-12-01	colon	colon	ATMi	ATRi
	LOVO	M4076	berzosertib	0	3.13e-07	0.0303711	2017-12-01	colon	colon	ATMi	ATRi
	LOVO	M4076	berzosertib	0	1.25e-06	-0.0588454	2017-12-01	colon	colon	ATMi	ATRi
	LOVO	M4076	berzosertib	0	5e-06	-0.070822	2017-12-01	colon	colon	ATMi	ATRi
	LOVO	M4076	berzosertib	1.95e-08	2e-07	0.104819	2017-12-01	colon	colon	ATMi	ATRi
	LOVO	M4076	berzosertib	7.81e-08	2e-07	0.209318	2017-12-01	colon	colon	ATMi	ATRi
	LOVO	M4076	berzosertib	3.13e-07	2e-07	0.0983865	2017-12-01	colon	colon	ATMi	ATRi
	LOVO	M4076	berzosertib	1.25e-06	2e-07	-0.000927707	2017-12-01	colon	colon	ATMi	ATRi
	LOVO	M4076	berzosertib	5e-06	2e-07	-0.0311339	2017-12-01	colon	colon	ATMi	ATRi
	MDAMB231	M4076	berzosertib	1.95e-08	0	1.11892	2017-12-01	breast	breast - TNBC	ATMi	ATRi
	MDAMB231	M4076	berzosertib	7.81e-08	0	1.0824	2017-12-01	breast	breast - TNBC	ATMi	ATRi
	MDAMB231	M4076	berzosertib	3.13e-07	0	0.982822	2017-12-01	breast	breast - TNBC	ATMi	ATRi
	MDAMB231	M4076	berzosertib	1.25e-06	0	0.818666	2017-12-01	breast	breast - TNBC	ATMi	ATRi
	MDAMB231	M4076	berzosertib	5e-06	0	0.734563	2017-12-01	breast	breast - TNBC	ATMi	ATRi
	MDAMB231	M4076	berzosertib	0	1.95e-08	1.134	2017-12-01	breast	breast - TNBC	ATMi	ATRi
	MDAMB231	M4076	berzosertib	0	7.81e-08	1.15944	2017-12-01	breast	breast - TNBC	ATMi	ATRi
	MDAMB231	M4076	berzosertib	0	2e-07	0.92601	2017-12-01	breast	breast - TNBC	ATMi	ATRi
	MDAMB231	M4076	berzosertib	0	3.13e-07	0.827091	2017-12-01	breast	breast - TNBC	ATMi	ATRi
	MDAMB231	M4076	berzosertib	0	1.25e-06	0.0967974	2017-12-01	breast	breast - TNBC	ATMi	ATRi
	MDAMB231	M4076	berzosertib	0	5e-06	-0.0606932	2017-12-01	breast	breast - TNBC	ATMi	ATRi
	MDAMB231	M4076	berzosertib	1.95e-08	2e-07	1.09968	2017-12-01	breast	breast - TNBC	ATMi	ATRi
	MDAMB231	M4076	berzosertib	7.81e-08	2e-07	0.932429	2017-12-01	breast	breast - TNBC	ATMi	ATRi
	MDAMB231	M4076	berzosertib	3.13e-07	2e-07	0.498634	2017-12-01	breast	breast - TNBC	ATMi	ATRi
	MDAMB231	M4076	berzosertib	1.25e-06	2e-07	0.327895	2017-12-01	breast	breast - TNBC	ATMi	ATRi
	MDAMB231	M4076	berzosertib	5e-06	2e-07	0.419975	2017-12-01	breast	breast - TNBC	ATMi	ATRi
	MDAMB435	M4076	berzosertib	1.95e-08	0	1.18413	2017-12-01	melanoma	melanoma	ATMi	ATRi
	MDAMB435	M4076	berzosertib	7.81e-08	0	1.18413	2017-12-01	melanoma	melanoma	ATMi	ATRi
	MDAMB435	M4076	berzosertib	3.13e-07	0	1.13759	2017-12-01	melanoma	melanoma	ATMi	ATRi
	MDAMB435	M4076	berzosertib	1.25e-06	0	1.11736	2017-12-01	melanoma	melanoma	ATMi	ATRi
	MDAMB435	M4076	berzosertib	5e-06	0	1.00202	2017-12-01	melanoma	melanoma	ATMi	ATRi
	MDAMB435	M4076	berzosertib	0	1.95e-08	1.18716	2017-12-01	melanoma	melanoma	ATMi	ATRi
	MDAMB435	M4076	berzosertib	0	7.81e-08	1.18312	2017-12-01	melanoma	melanoma	ATMi	ATRi
	MDAMB435	M4076	berzosertib	0	2e-07	0.883521	2017-12-01	melanoma	melanoma	ATMi	ATRi
	MDAMB435	M4076	berzosertib	0	3.13e-07	0.728851	2017-12-01	melanoma	melanoma	ATMi	ATRi
	MDAMB435	M4076	berzosertib	0	1.25e-06	-0.0153589	2017-12-01	melanoma	melanoma	ATMi	ATRi
	MDAMB435	M4076	berzosertib	0	5e-06	-0.03042	2017-12-01	melanoma	melanoma	ATMi	ATRi
	MDAMB435	M4076	berzosertib	1.95e-08	2e-07	1.01315	2017-12-01	melanoma	melanoma	ATMi	ATRi
	MDAMB435	M4076	berzosertib	7.81e-08	2e-07	1.04552	2017-12-01	melanoma	melanoma	ATMi	ATRi
	MDAMB435	M4076	berzosertib	3.13e-07	2e-07	0.621663	2017-12-01	melanoma	melanoma	ATMi	ATRi
	MDAMB435	M4076	berzosertib	1.25e-06	2e-07	0.411051	2017-12-01	melanoma	melanoma	ATMi	ATRi
	MDAMB435	M4076	berzosertib	5e-06	2e-07	0.185208	2017-12-01	melanoma	melanoma	ATMi	ATRi
	MDAMB436	M4076	berzosertib	1.95e-08	0	1.19662	2017-12-01	breast	breast - TNBC	ATMi	ATRi
	MDAMB436	M4076	berzosertib	7.81e-08	0	1.25066	2017-12-01	breast	breast - TNBC	ATMi	ATRi
	MDAMB436	M4076	berzosertib	3.13e-07	0	1.02111	2017-12-01	breast	breast - TNBC	ATMi	ATRi
	MDAMB436	M4076	berzosertib	1.25e-06	0	0.912051	2017-12-01	breast	breast - TNBC	ATMi	ATRi
	MDAMB436	M4076	berzosertib	5e-06	0	0.742173	2017-12-01	breast	breast - TNBC	ATMi	ATRi
	MDAMB436	M4076	berzosertib	0	1.95e-08	1.13324	2017-12-01	breast	breast - TNBC	ATMi	ATRi
	MDAMB436	M4076	berzosertib	0	7.81e-08	1.24405	2017-12-01	breast	breast - TNBC	ATMi	ATRi
	MDAMB436	M4076	berzosertib	0	2e-07	0.645144	2017-12-01	breast	breast - TNBC	ATMi	ATRi
	MDAMB436	M4076	berzosertib	0	3.13e-07	0.426332	2017-12-01	breast	breast - TNBC	ATMi	ATRi
	MDAMB436	M4076	berzosertib	0	1.25e-06	0.0251645	2017-12-01	breast	breast - TNBC	ATMi	ATRi
	MDAMB436	M4076	berzosertib	0	5e-06	-0.0393779	2017-12-01	breast	breast - TNBC	ATMi	ATRi
	MDAMB436	M4076	berzosertib	1.95e-08	2e-07	0.855736	2017-12-01	breast	breast - TNBC	ATMi	ATRi
	MDAMB436	M4076	berzosertib	7.81e-08	2e-07	0.624991	2017-12-01	breast	breast - TNBC	ATMi	ATRi
	MDAMB436	M4076	berzosertib	3.13e-07	2e-07	0.373791	2017-12-01	breast	breast - TNBC	ATMi	ATRi
	MDAMB436	M4076	berzosertib	1.25e-06	2e-07	0.292039	2017-12-01	breast	breast - TNBC	ATMi	ATRi
	MDAMB436	M4076	berzosertib	5e-06	2e-07	0.205819	2017-12-01	breast	breast - TNBC	ATMi	ATRi
	MHHES1	M4076	berzosertib	1.95e-08	0	1.27633	2017-12-01	sarcoma	sarcoma - ewings	ATMi	ATRi
	MHHES1	M4076	berzosertib	7.81e-08	0	1.23734	2017-12-01	sarcoma	sarcoma - ewings	ATMi	ATRi
	MHHES1	M4076	berzosertib	3.13e-07	0	1.12305	2017-12-01	sarcoma	sarcoma - ewings	ATMi	ATRi
	MHHES1	M4076	berzosertib	1.25e-06	0	1.04104	2017-12-01	sarcoma	sarcoma - ewings	ATMi	ATRi
	MHHES1	M4076	berzosertib	5e-06	0	0.697333	2017-12-01	sarcoma	sarcoma - ewings	ATMi	ATRi
	MHHES1	M4076	berzosertib	0	1.95e-08	1.37313	2017-12-01	sarcoma	sarcoma - ewings	ATMi	ATRi
	MHHES1	M4076	berzosertib	0	7.81e-08	1.31935	2017-12-01	sarcoma	sarcoma - ewings	ATMi	ATRi
	MHHES1	M4076	berzosertib	0	2e-07	0.605034	2017-12-01	sarcoma	sarcoma - ewings	ATMi	ATRi
	MHHES1	M4076	berzosertib	0	3.13e-07	0.474248	2017-12-01	sarcoma	sarcoma - ewings	ATMi	ATRi
	MHHES1	M4076	berzosertib	0	1.25e-06	0.0610822	2017-12-01	sarcoma	sarcoma - ewings	ATMi	ATRi
	MHHES1	M4076	berzosertib	0	5e-06	-0.0267242	2017-12-01	sarcoma	sarcoma - ewings	ATMi	ATRi
	MHHES1	M4076	berzosertib	1.95e-08	2e-07	0.661729	2017-12-01	sarcoma	sarcoma - ewings	ATMi	ATRi
	MHHES1	M4076	berzosertib	7.81e-08	2e-07	0.505164	2017-12-01	sarcoma	sarcoma - ewings	ATMi	ATRi
	MHHES1	M4076	berzosertib	3.13e-07	2e-07	0.169801	2017-12-01	sarcoma	sarcoma - ewings	ATMi	ATRi
	MHHES1	M4076	berzosertib	1.25e-06	2e-07	0.0696126	2017-12-01	sarcoma	sarcoma - ewings	ATMi	ATRi
	MHHES1	M4076	berzosertib	5e-06	2e-07	0.0500107	2017-12-01	sarcoma	sarcoma - ewings	ATMi	ATRi
	MIAPACA2	M4076	berzosertib	1.95e-08	0	1.22299	2017-12-01	pancreas	pancreas	ATMi	ATRi
	MIAPACA2	M4076	berzosertib	7.81e-08	0	1.3282	2017-12-01	pancreas	pancreas	ATMi	ATRi
	MIAPACA2	M4076	berzosertib	3.13e-07	0	1.16601	2017-12-01	pancreas	pancreas	ATMi	ATRi
	MIAPACA2	M4076	berzosertib	1.25e-06	0	1.33112	2017-12-01	pancreas	pancreas	ATMi	ATRi
	MIAPACA2	M4076	berzosertib	5e-06	0	1.23468	2017-12-01	pancreas	pancreas	ATMi	ATRi
	MIAPACA2	M4076	berzosertib	0	1.95e-08	1.23322	2017-12-01	pancreas	pancreas	ATMi	ATRi
	MIAPACA2	M4076	berzosertib	0	7.81e-08	1.1324	2017-12-01	pancreas	pancreas	ATMi	ATRi
	MIAPACA2	M4076	berzosertib	0	2e-07	0.606375	2017-12-01	pancreas	pancreas	ATMi	ATRi
	MIAPACA2	M4076	berzosertib	0	3.13e-07	0.272734	2017-12-01	pancreas	pancreas	ATMi	ATRi
	MIAPACA2	M4076	berzosertib	0	1.25e-06	0.0147586	2017-12-01	pancreas	pancreas	ATMi	ATRi
	MIAPACA2	M4076	berzosertib	0	5e-06	-0.0427649	2017-12-01	pancreas	pancreas	ATMi	ATRi
	MIAPACA2	M4076	berzosertib	1.95e-08	2e-07	0.64314	2017-12-01	pancreas	pancreas	ATMi	ATRi
	MIAPACA2	M4076	berzosertib	7.81e-08	2e-07	0.541751	2017-12-01	pancreas	pancreas	ATMi	ATRi
	MIAPACA2	M4076	berzosertib	3.13e-07	2e-07	0.268941	2017-12-01	pancreas	pancreas	ATMi	ATRi
	MIAPACA2	M4076	berzosertib	1.25e-06	2e-07	0.125631	2017-12-01	pancreas	pancreas	ATMi	ATRi
	MIAPACA2	M4076	berzosertib	5e-06	2e-07	0.15672	2017-12-01	pancreas	pancreas	ATMi	ATRi
	MV411	M4076	berzosertib	1.95e-08	0	1.34428	2017-12-01	hematological	heme - AML	ATMi	ATRi
	MV411	M4076	berzosertib	7.81e-08	0	1.40183	2017-12-01	hematological	heme - AML	ATMi	ATRi
	MV411	M4076	berzosertib	3.13e-07	0	1.3525	2017-12-01	hematological	heme - AML	ATMi	ATRi
	MV411	M4076	berzosertib	1.25e-06	0	1.19137	2017-12-01	hematological	heme - AML	ATMi	ATRi
	MV411	M4076	berzosertib	5e-06	0	0.773323	2017-12-01	hematological	heme - AML	ATMi	ATRi
	MV411	M4076	berzosertib	0	1.95e-08	1.39196	2017-12-01	hematological	heme - AML	ATMi	ATRi
	MV411	M4076	berzosertib	0	7.81e-08	1.47582	2017-12-01	hematological	heme - AML	ATMi	ATRi
	MV411	M4076	berzosertib	0	2e-07	0.783429	2017-12-01	hematological	heme - AML	ATMi	ATRi
	MV411	M4076	berzosertib	0	3.13e-07	0.478156	2017-12-01	hematological	heme - AML	ATMi	ATRi
	MV411	M4076	berzosertib	0	1.25e-06	-0.026892	2017-12-01	hematological	heme - AML	ATMi	ATRi
	MV411	M4076	berzosertib	0	5e-06	-0.0328295	2017-12-01	hematological	heme - AML	ATMi	ATRi
	MV411	M4076	berzosertib	1.95e-08	2e-07	1.18479	2017-12-01	hematological	heme - AML	ATMi	ATRi
	MV411	M4076	berzosertib	7.81e-08	2e-07	1.09271	2017-12-01	hematological	heme - AML	ATMi	ATRi
	MV411	M4076	berzosertib	3.13e-07	2e-07	0.887186	2017-12-01	hematological	heme - AML	ATMi	ATRi
	MV411	M4076	berzosertib	1.25e-06	2e-07	0.745882	2017-12-01	hematological	heme - AML	ATMi	ATRi
	MV411	M4076	berzosertib	5e-06	2e-07	0.603196	2017-12-01	hematological	heme - AML	ATMi	ATRi
	NCIH460	M4076	berzosertib	1.95e-08	0	1.27712	2017-12-01	lung	lung - NSCLC	ATMi	ATRi
	NCIH460	M4076	berzosertib	7.81e-08	0	1.29781	2017-12-01	lung	lung - NSCLC	ATMi	ATRi
	NCIH460	M4076	berzosertib	3.13e-07	0	1.27402	2017-12-01	lung	lung - NSCLC	ATMi	ATRi
	NCIH460	M4076	berzosertib	1.25e-06	0	1.23989	2017-12-01	lung	lung - NSCLC	ATMi	ATRi
	NCIH460	M4076	berzosertib	5e-06	0	1.1861	2017-12-01	lung	lung - NSCLC	ATMi	ATRi
	NCIH460	M4076	berzosertib	0	1.95e-08	1.2885	2017-12-01	lung	lung - NSCLC	ATMi	ATRi
	NCIH460	M4076	berzosertib	0	7.81e-08	1.25127	2017-12-01	lung	lung - NSCLC	ATMi	ATRi
	NCIH460	M4076	berzosertib	0	2e-07	0.58551	2017-12-01	lung	lung - NSCLC	ATMi	ATRi
	NCIH460	M4076	berzosertib	0	3.13e-07	0.409566	2017-12-01	lung	lung - NSCLC	ATMi	ATRi
	NCIH460	M4076	berzosertib	0	1.25e-06	0.0994021	2017-12-01	lung	lung - NSCLC	ATMi	ATRi
	NCIH460	M4076	berzosertib	0	5e-06	0.0465915	2017-12-01	lung	lung - NSCLC	ATMi	ATRi
	NCIH460	M4076	berzosertib	1.95e-08	2e-07	0.607393	2017-12-01	lung	lung - NSCLC	ATMi	ATRi
	NCIH460	M4076	berzosertib	7.81e-08	2e-07	0.678005	2017-12-01	lung	lung - NSCLC	ATMi	ATRi
	NCIH460	M4076	berzosertib	3.13e-07	2e-07	0.353795	2017-12-01	lung	lung - NSCLC	ATMi	ATRi
	NCIH460	M4076	berzosertib	1.25e-06	2e-07	0.199082	2017-12-01	lung	lung - NSCLC	ATMi	ATRi
	NCIH460	M4076	berzosertib	5e-06	2e-07	0.203155	2017-12-01	lung	lung - NSCLC	ATMi	ATRi
	PANC1	M4076	berzosertib	1.95e-08	0	1.38074	2017-12-01	pancreas	pancreas	ATMi	ATRi
	PANC1	M4076	berzosertib	7.81e-08	0	1.30646	2017-12-01	pancreas	pancreas	ATMi	ATRi
	PANC1	M4076	berzosertib	3.13e-07	0	1.57572	2017-12-01	pancreas	pancreas	ATMi	ATRi
	PANC1	M4076	berzosertib	1.25e-06	0	1.19473	2017-12-01	pancreas	pancreas	ATMi	ATRi
	PANC1	M4076	berzosertib	5e-06	0	0.810192	2017-12-01	pancreas	pancreas	ATMi	ATRi
	PANC1	M4076	berzosertib	0	1.95e-08	1.2526	2017-12-01	pancreas	pancreas	ATMi	ATRi
	PANC1	M4076	berzosertib	0	7.81e-08	1.41788	2017-12-01	pancreas	pancreas	ATMi	ATRi
	PANC1	M4076	berzosertib	0	2e-07	0.86691	2017-12-01	pancreas	pancreas	ATMi	ATRi
	PANC1	M4076	berzosertib	0	3.13e-07	0.539273	2017-12-01	pancreas	pancreas	ATMi	ATRi
	PANC1	M4076	berzosertib	0	1.25e-06	0.105217	2017-12-01	pancreas	pancreas	ATMi	ATRi
	PANC1	M4076	berzosertib	0	5e-06	-0.0718643	2017-12-01	pancreas	pancreas	ATMi	ATRi
	PANC1	M4076	berzosertib	1.95e-08	2e-07	0.992019	2017-12-01	pancreas	pancreas	ATMi	ATRi
	PANC1	M4076	berzosertib	7.81e-08	2e-07	1.36403	2017-12-01	pancreas	pancreas	ATMi	ATRi
	PANC1	M4076	berzosertib	3.13e-07	2e-07	0.54099	2017-12-01	pancreas	pancreas	ATMi	ATRi
	PANC1	M4076	berzosertib	1.25e-06	2e-07	0.27812	2017-12-01	pancreas	pancreas	ATMi	ATRi
	PANC1	M4076	berzosertib	5e-06	2e-07	0.30876	2017-12-01	pancreas	pancreas	ATMi	ATRi
	RAMOS	M4076	berzosertib	1.95e-08	0	1.05851	2017-12-01	hematological	heme - burkitt lymphoma	ATMi	ATRi
	RAMOS	M4076	berzosertib	7.81e-08	0	1.14521	2017-12-01	hematological	heme - burkitt lymphoma	ATMi	ATRi
	RAMOS	M4076	berzosertib	3.13e-07	0	1.02899	2017-12-01	hematological	heme - burkitt lymphoma	ATMi	ATRi
	RAMOS	M4076	berzosertib	1.25e-06	0	0.933059	2017-12-01	hematological	heme - burkitt lymphoma	ATMi	ATRi
	RAMOS	M4076	berzosertib	5e-06	0	0.794699	2017-12-01	hematological	heme - burkitt lymphoma	ATMi	ATRi
	RAMOS	M4076	berzosertib	0	1.95e-08	1.13137	2017-12-01	hematological	heme - burkitt lymphoma	ATMi	ATRi
	RAMOS	M4076	berzosertib	0	7.81e-08	1.13506	2017-12-01	hematological	heme - burkitt lymphoma	ATMi	ATRi
	RAMOS	M4076	berzosertib	0	2e-07	1.16109	2017-12-01	hematological	heme - burkitt lymphoma	ATMi	ATRi
	RAMOS	M4076	berzosertib	0	3.13e-07	1.08157	2017-12-01	hematological	heme - burkitt lymphoma	ATMi	ATRi
	RAMOS	M4076	berzosertib	0	1.25e-06	0.330231	2017-12-01	hematological	heme - burkitt lymphoma	ATMi	ATRi
	RAMOS	M4076	berzosertib	0	5e-06	0.106114	2017-12-01	hematological	heme - burkitt lymphoma	ATMi	ATRi
	RAMOS	M4076	berzosertib	1.95e-08	2e-07	1.13988	2017-12-01	hematological	heme - burkitt lymphoma	ATMi	ATRi
	RAMOS	M4076	berzosertib	7.81e-08	2e-07	1.16553	2017-12-01	hematological	heme - burkitt lymphoma	ATMi	ATRi
	RAMOS	M4076	berzosertib	3.13e-07	2e-07	1.12409	2017-12-01	hematological	heme - burkitt lymphoma	ATMi	ATRi
	RAMOS	M4076	berzosertib	1.25e-06	2e-07	1.09154	2017-12-01	hematological	heme - burkitt lymphoma	ATMi	ATRi
	RAMOS	M4076	berzosertib	5e-06	2e-07	0.914949	2017-12-01	hematological	heme - burkitt lymphoma	ATMi	ATRi
	RDES	M4076	berzosertib	1.95e-08	0	1.11011	2017-12-01	sarcoma	sarcoma - ewings	ATMi	ATRi
	RDES	M4076	berzosertib	7.81e-08	0	1.01951	2017-12-01	sarcoma	sarcoma - ewings	ATMi	ATRi
	RDES	M4076	berzosertib	3.13e-07	0	0.94875	2017-12-01	sarcoma	sarcoma - ewings	ATMi	ATRi
	RDES	M4076	berzosertib	1.25e-06	0	0.884896	2017-12-01	sarcoma	sarcoma - ewings	ATMi	ATRi
	RDES	M4076	berzosertib	5e-06	0	0.687294	2017-12-01	sarcoma	sarcoma - ewings	ATMi	ATRi
	RDES	M4076	berzosertib	0	1.95e-08	1.1593	2017-12-01	sarcoma	sarcoma - ewings	ATMi	ATRi
	RDES	M4076	berzosertib	0	7.81e-08	1.15326	2017-12-01	sarcoma	sarcoma - ewings	ATMi	ATRi
	RDES	M4076	berzosertib	0	2e-07	1.01233	2017-12-01	sarcoma	sarcoma - ewings	ATMi	ATRi
	RDES	M4076	berzosertib	0	3.13e-07	0.881445	2017-12-01	sarcoma	sarcoma - ewings	ATMi	ATRi
	RDES	M4076	berzosertib	0	1.25e-06	0.256317	2017-12-01	sarcoma	sarcoma - ewings	ATMi	ATRi
	RDES	M4076	berzosertib	0	5e-06	-0.0933283	2017-12-01	sarcoma	sarcoma - ewings	ATMi	ATRi
	RDES	M4076	berzosertib	1.95e-08	2e-07	1.15671	2017-12-01	sarcoma	sarcoma - ewings	ATMi	ATRi
	RDES	M4076	berzosertib	7.81e-08	2e-07	1.15757	2017-12-01	sarcoma	sarcoma - ewings	ATMi	ATRi
	RDES	M4076	berzosertib	3.13e-07	2e-07	1.13168	2017-12-01	sarcoma	sarcoma - ewings	ATMi	ATRi
	RDES	M4076	berzosertib	1.25e-06	2e-07	0.972911	2017-12-01	sarcoma	sarcoma - ewings	ATMi	ATRi
	RDES	M4076	berzosertib	5e-06	2e-07	0.706277	2017-12-01	sarcoma	sarcoma - ewings	ATMi	ATRi
	SAOS2	M4076	berzosertib	1.95e-08	0	1.26867	2017-12-01	sarcoma	sarcoma - osteosarcoma	ATMi	ATRi
	SAOS2	M4076	berzosertib	7.81e-08	0	1.24759	2017-12-01	sarcoma	sarcoma - osteosarcoma	ATMi	ATRi
	SAOS2	M4076	berzosertib	3.13e-07	0	1.14781	2017-12-01	sarcoma	sarcoma - osteosarcoma	ATMi	ATRi
	SAOS2	M4076	berzosertib	1.25e-06	0	0.950285	2017-12-01	sarcoma	sarcoma - osteosarcoma	ATMi	ATRi
	SAOS2	M4076	berzosertib	5e-06	0	0.711166	2017-12-01	sarcoma	sarcoma - osteosarcoma	ATMi	ATRi
	SAOS2	M4076	berzosertib	0	1.95e-08	1.29471	2017-12-01	sarcoma	sarcoma - osteosarcoma	ATMi	ATRi
	SAOS2	M4076	berzosertib	0	7.81e-08	1.23116	2017-12-01	sarcoma	sarcoma - osteosarcoma	ATMi	ATRi
	SAOS2	M4076	berzosertib	0	2e-07	0.632225	2017-12-01	sarcoma	sarcoma - osteosarcoma	ATMi	ATRi
	SAOS2	M4076	berzosertib	0	3.13e-07	0.621619	2017-12-01	sarcoma	sarcoma - osteosarcoma	ATMi	ATRi
	SAOS2	M4076	berzosertib	0	1.25e-06	0.0496715	2017-12-01	sarcoma	sarcoma - osteosarcoma	ATMi	ATRi
	SAOS2	M4076	berzosertib	0	5e-06	-0.128597	2017-12-01	sarcoma	sarcoma - osteosarcoma	ATMi	ATRi
	SAOS2	M4076	berzosertib	1.95e-08	2e-07	0.735281	2017-12-01	sarcoma	sarcoma - osteosarcoma	ATMi	ATRi
	SAOS2	M4076	berzosertib	7.81e-08	2e-07	0.657322	2017-12-01	sarcoma	sarcoma - osteosarcoma	ATMi	ATRi
	SAOS2	M4076	berzosertib	3.13e-07	2e-07	0.318583	2017-12-01	sarcoma	sarcoma - osteosarcoma	ATMi	ATRi
	SAOS2	M4076	berzosertib	1.25e-06	2e-07	0.146376	2017-12-01	sarcoma	sarcoma - osteosarcoma	ATMi	ATRi
	SAOS2	M4076	berzosertib	5e-06	2e-07	0.113207	2017-12-01	sarcoma	sarcoma - osteosarcoma	ATMi	ATRi
	SW620	M4076	berzosertib	1.95e-08	0	1.17282	2017-12-01	colon	colon	ATMi	ATRi
	SW620	M4076	berzosertib	7.81e-08	0	1.1864	2017-12-01	colon	colon	ATMi	ATRi
	SW620	M4076	berzosertib	3.13e-07	0	1.09815	2017-12-01	colon	colon	ATMi	ATRi
	SW620	M4076	berzosertib	1.25e-06	0	1.04498	2017-12-01	colon	colon	ATMi	ATRi
	SW620	M4076	berzosertib	5e-06	0	0.997463	2017-12-01	colon	colon	ATMi	ATRi
	SW620	M4076	berzosertib	0	1.95e-08	1.21468	2017-12-01	colon	colon	ATMi	ATRi
	SW620	M4076	berzosertib	0	7.81e-08	1.18753	2017-12-01	colon	colon	ATMi	ATRi
	SW620	M4076	berzosertib	0	2e-07	0.745769	2017-12-01	colon	colon	ATMi	ATRi
	SW620	M4076	berzosertib	0	3.13e-07	0.547781	2017-12-01	colon	colon	ATMi	ATRi
	SW620	M4076	berzosertib	0	1.25e-06	0.0963927	2017-12-01	colon	colon	ATMi	ATRi
	SW620	M4076	berzosertib	0	5e-06	-0.0110894	2017-12-01	colon	colon	ATMi	ATRi
	SW620	M4076	berzosertib	1.95e-08	2e-07	0.949946	2017-12-01	colon	colon	ATMi	ATRi
	SW620	M4076	berzosertib	7.81e-08	2e-07	0.848123	2017-12-01	colon	colon	ATMi	ATRi
	SW620	M4076	berzosertib	3.13e-07	2e-07	0.448734	2017-12-01	colon	colon	ATMi	ATRi
	SW620	M4076	berzosertib	1.25e-06	2e-07	0.293395	2017-12-01	colon	colon	ATMi	ATRi
	SW620	M4076	berzosertib	5e-06	2e-07	0.268767	2017-12-01	colon	colon	ATMi	ATRi
	U2OS	M4076	berzosertib	1.95e-08	0	1.13372	2017-12-01	sarcoma	sarcoma - osteosarcoma	ATMi	ATRi
	U2OS	M4076	berzosertib	7.81e-08	0	1.13013	2017-12-01	sarcoma	sarcoma - osteosarcoma	ATMi	ATRi
	U2OS	M4076	berzosertib	3.13e-07	0	1.00519	2017-12-01	sarcoma	sarcoma - osteosarcoma	ATMi	ATRi
	U2OS	M4076	berzosertib	1.25e-06	0	0.967729	2017-12-01	sarcoma	sarcoma - osteosarcoma	ATMi	ATRi
	U2OS	M4076	berzosertib	5e-06	0	0.881854	2017-12-01	sarcoma	sarcoma - osteosarcoma	ATMi	ATRi
	U2OS	M4076	berzosertib	0	1.95e-08	1.11197	2017-12-01	sarcoma	sarcoma - osteosarcoma	ATMi	ATRi
	U2OS	M4076	berzosertib	0	7.81e-08	1.01621	2017-12-01	sarcoma	sarcoma - osteosarcoma	ATMi	ATRi
	U2OS	M4076	berzosertib	0	2e-07	0.911544	2017-12-01	sarcoma	sarcoma - osteosarcoma	ATMi	ATRi
	U2OS	M4076	berzosertib	0	3.13e-07	0.936384	2017-12-01	sarcoma	sarcoma - osteosarcoma	ATMi	ATRi
	U2OS	M4076	berzosertib	0	1.25e-06	0.0440698	2017-12-01	sarcoma	sarcoma - osteosarcoma	ATMi	ATRi
	U2OS	M4076	berzosertib	0	5e-06	-0.0433262	2017-12-01	sarcoma	sarcoma - osteosarcoma	ATMi	ATRi
	U2OS	M4076	berzosertib	1.95e-08	2e-07	0.875873	2017-12-01	sarcoma	sarcoma - osteosarcoma	ATMi	ATRi
	U2OS	M4076	berzosertib	7.81e-08	2e-07	0.864831	2017-12-01	sarcoma	sarcoma - osteosarcoma	ATMi	ATRi
	U2OS	M4076	berzosertib	3.13e-07	2e-07	0.504159	2017-12-01	sarcoma	sarcoma - osteosarcoma	ATMi	ATRi
	U2OS	M4076	berzosertib	1.25e-06	2e-07	0.312456	2017-12-01	sarcoma	sarcoma - osteosarcoma	ATMi	ATRi
	U2OS	M4076	berzosertib	5e-06	2e-07	0.228688	2017-12-01	sarcoma	sarcoma - osteosarcoma	ATMi	ATRi
	U87MG	M4076	berzosertib	1.95e-08	0	1.17643	2017-12-01	brain	brain - GBM	ATMi	ATRi
	U87MG	M4076	berzosertib	7.81e-08	0	1.20328	2017-12-01	brain	brain - GBM	ATMi	ATRi
	U87MG	M4076	berzosertib	3.13e-07	0	1.1623	2017-12-01	brain	brain - GBM	ATMi	ATRi
	U87MG	M4076	berzosertib	1.25e-06	0	1.086	2017-12-01	brain	brain - GBM	ATMi	ATRi
	U87MG	M4076	berzosertib	5e-06	0	0.913535	2017-12-01	brain	brain - GBM	ATMi	ATRi
	U87MG	M4076	berzosertib	0	1.95e-08	1.18774	2017-12-01	brain	brain - GBM	ATMi	ATRi
	U87MG	M4076	berzosertib	0	7.81e-08	1.16513	2017-12-01	brain	brain - GBM	ATMi	ATRi
	U87MG	M4076	berzosertib	0	2e-07	0.794088	2017-12-01	brain	brain - GBM	ATMi	ATRi
	U87MG	M4076	berzosertib	0	3.13e-07	0.735156	2017-12-01	brain	brain - GBM	ATMi	ATRi
	U87MG	M4076	berzosertib	0	1.25e-06	0.200265	2017-12-01	brain	brain - GBM	ATMi	ATRi
	U87MG	M4076	berzosertib	0	5e-06	0.210999	2017-12-01	brain	brain - GBM	ATMi	ATRi
	U87MG	M4076	berzosertib	1.95e-08	2e-07	0.89081	2017-12-01	brain	brain - GBM	ATMi	ATRi
	U87MG	M4076	berzosertib	7.81e-08	2e-07	0.838894	2017-12-01	brain	brain - GBM	ATMi	ATRi
	U87MG	M4076	berzosertib	3.13e-07	2e-07	0.681764	2017-12-01	brain	brain - GBM	ATMi	ATRi
	U87MG	M4076	berzosertib	1.25e-06	2e-07	0.504928	2017-12-01	brain	brain - GBM	ATMi	ATRi
	U87MG	M4076	berzosertib	5e-06	2e-07	0.381203	2017-12-01	brain	brain - GBM	ATMi	ATRi
	WSUNHL	M4076	berzosertib	1.95e-08	0	1.19964	2017-12-01	hematological	heme - NHL	ATMi	ATRi
	WSUNHL	M4076	berzosertib	7.81e-08	0	1.23291	2017-12-01	hematological	heme - NHL	ATMi	ATRi
	WSUNHL	M4076	berzosertib	3.13e-07	0	0.963158	2017-12-01	hematological	heme - NHL	ATMi	ATRi
	WSUNHL	M4076	berzosertib	1.25e-06	0	0.560874	2017-12-01	hematological	heme - NHL	ATMi	ATRi
	WSUNHL	M4076	berzosertib	5e-06	0	0.163163	2017-12-01	hematological	heme - NHL	ATMi	ATRi
	WSUNHL	M4076	berzosertib	0	1.95e-08	1.40445	2017-12-01	hematological	heme - NHL	ATMi	ATRi
	WSUNHL	M4076	berzosertib	0	7.81e-08	1.64018	2017-12-01	hematological	heme - NHL	ATMi	ATRi
	WSUNHL	M4076	berzosertib	0	2e-07	1.23904	2017-12-01	hematological	heme - NHL	ATMi	ATRi
	WSUNHL	M4076	berzosertib	0	3.13e-07	0.759452	2017-12-01	hematological	heme - NHL	ATMi	ATRi
	WSUNHL	M4076	berzosertib	0	1.25e-06	-0.0490418	2017-12-01	hematological	heme - NHL	ATMi	ATRi
	WSUNHL	M4076	berzosertib	0	5e-06	-0.0884532	2017-12-01	hematological	heme - NHL	ATMi	ATRi
	WSUNHL	M4076	berzosertib	1.95e-08	2e-07	1.48449	2017-12-01	hematological	heme - NHL	ATMi	ATRi
	WSUNHL	M4076	berzosertib	7.81e-08	2e-07	1.46935	2017-12-01	hematological	heme - NHL	ATMi	ATRi
	WSUNHL	M4076	berzosertib	3.13e-07	2e-07	1.07274	2017-12-01	hematological	heme - NHL	ATMi	ATRi
	WSUNHL	M4076	berzosertib	1.25e-06	2e-07	0.293554	2017-12-01	hematological	heme - NHL	ATMi	ATRi
	WSUNHL	M4076	berzosertib	5e-06	2e-07	0.0497274	2017-12-01	hematological	heme - NHL	ATMi	ATRi
	A204	M4076	berzosertib	1.95e-08	0	1.1757	2017-12-01	sarcoma	sarcoma - rhabdomyosarcoma	ATMi	ATRi
	A204	M4076	berzosertib	7.81e-08	0	1.08973	2017-12-01	sarcoma	sarcoma - rhabdomyosarcoma	ATMi	ATRi
	A204	M4076	berzosertib	3.13e-07	0	1.03366	2017-12-01	sarcoma	sarcoma - rhabdomyosarcoma	ATMi	ATRi
	A204	M4076	berzosertib	1e-06	0	0.829563	2017-12-01	sarcoma	sarcoma - rhabdomyosarcoma	ATMi	ATRi
	A204	M4076	berzosertib	1.25e-06	0	0.856738	2017-12-01	sarcoma	sarcoma - rhabdomyosarcoma	ATMi	ATRi
	A204	M4076	berzosertib	5e-06	0	0.491215	2017-12-01	sarcoma	sarcoma - rhabdomyosarcoma	ATMi	ATRi
	A204	M4076	berzosertib	0	1.95e-08	1.08973	2017-12-01	sarcoma	sarcoma - rhabdomyosarcoma	ATMi	ATRi
	A204	M4076	berzosertib	0	7.81e-08	1.00501	2017-12-01	sarcoma	sarcoma - rhabdomyosarcoma	ATMi	ATRi
	A204	M4076	berzosertib	0	3.13e-07	0.553761	2017-12-01	sarcoma	sarcoma - rhabdomyosarcoma	ATMi	ATRi
	A204	M4076	berzosertib	0	1.25e-06	-0.014084	2017-12-01	sarcoma	sarcoma - rhabdomyosarcoma	ATMi	ATRi
	A204	M4076	berzosertib	0	5e-06	-0.0852521	2017-12-01	sarcoma	sarcoma - rhabdomyosarcoma	ATMi	ATRi
	A204	M4076	berzosertib	1e-06	1.95e-08	0.964612	2017-12-01	sarcoma	sarcoma - rhabdomyosarcoma	ATMi	ATRi
	A204	M4076	berzosertib	1e-06	7.81e-08	0.785208	2017-12-01	sarcoma	sarcoma - rhabdomyosarcoma	ATMi	ATRi
	A204	M4076	berzosertib	1e-06	3.13e-07	0.204662	2017-12-01	sarcoma	sarcoma - rhabdomyosarcoma	ATMi	ATRi
	A204	M4076	berzosertib	1e-06	1.25e-06	-0.0708228	2017-12-01	sarcoma	sarcoma - rhabdomyosarcoma	ATMi	ATRi
	A204	M4076	berzosertib	1e-06	5e-06	-0.102126	2017-12-01	sarcoma	sarcoma - rhabdomyosarcoma	ATMi	ATRi
	A549	M4076	berzosertib	1.95e-08	0	1.03315	2017-12-01	lung	lung - NSCLC	ATMi	ATRi
	A549	M4076	berzosertib	7.81e-08	0	1.07245	2017-12-01	lung	lung - NSCLC	ATMi	ATRi
	A549	M4076	berzosertib	3.13e-07	0	1.02159	2017-12-01	lung	lung - NSCLC	ATMi	ATRi
	A549	M4076	berzosertib	1e-06	0	0.923655	2017-12-01	lung	lung - NSCLC	ATMi	ATRi
	A549	M4076	berzosertib	1.25e-06	0	0.955714	2017-12-01	lung	lung - NSCLC	ATMi	ATRi
	A549	M4076	berzosertib	5e-06	0	0.83898	2017-12-01	lung	lung - NSCLC	ATMi	ATRi
	A549	M4076	berzosertib	0	1.95e-08	1.09556	2017-12-01	lung	lung - NSCLC	ATMi	ATRi
	A549	M4076	berzosertib	0	7.81e-08	0.899081	2017-12-01	lung	lung - NSCLC	ATMi	ATRi
	A549	M4076	berzosertib	0	3.13e-07	0.265134	2017-12-01	lung	lung - NSCLC	ATMi	ATRi
	A549	M4076	berzosertib	0	1.25e-06	0.0285095	2017-12-01	lung	lung - NSCLC	ATMi	ATRi
	A549	M4076	berzosertib	0	5e-06	-0.0070701	2017-12-01	lung	lung - NSCLC	ATMi	ATRi
	A549	M4076	berzosertib	1e-06	1.95e-08	0.889551	2017-12-01	lung	lung - NSCLC	ATMi	ATRi
	A549	M4076	berzosertib	1e-06	7.81e-08	0.431326	2017-12-01	lung	lung - NSCLC	ATMi	ATRi
	A549	M4076	berzosertib	1e-06	3.13e-07	0.0876888	2017-12-01	lung	lung - NSCLC	ATMi	ATRi
	A549	M4076	berzosertib	1e-06	1.25e-06	0.00283843	2017-12-01	lung	lung - NSCLC	ATMi	ATRi
	A549	M4076	berzosertib	1e-06	5e-06	0.00285206	2017-12-01	lung	lung - NSCLC	ATMi	ATRi
	ASPC1	M4076	berzosertib	1.95e-08	0	1.08153	2017-12-01	pancreas	pancreas	ATMi	ATRi
	ASPC1	M4076	berzosertib	7.81e-08	0	0.980199	2017-12-01	pancreas	pancreas	ATMi	ATRi
	ASPC1	M4076	berzosertib	3.13e-07	0	1.08491	2017-12-01	pancreas	pancreas	ATMi	ATRi
	ASPC1	M4076	berzosertib	1e-06	0	0.839677	2017-12-01	pancreas	pancreas	ATMi	ATRi
	ASPC1	M4076	berzosertib	1.25e-06	0	0.851974	2017-12-01	pancreas	pancreas	ATMi	ATRi
	ASPC1	M4076	berzosertib	5e-06	0	0.609727	2017-12-01	pancreas	pancreas	ATMi	ATRi
	ASPC1	M4076	berzosertib	0	1.95e-08	1.1915	2017-12-01	pancreas	pancreas	ATMi	ATRi
	ASPC1	M4076	berzosertib	0	7.81e-08	0.975791	2017-12-01	pancreas	pancreas	ATMi	ATRi
	ASPC1	M4076	berzosertib	0	3.13e-07	0.0521628	2017-12-01	pancreas	pancreas	ATMi	ATRi
	ASPC1	M4076	berzosertib	0	1.25e-06	-0.0871988	2017-12-01	pancreas	pancreas	ATMi	ATRi
	ASPC1	M4076	berzosertib	0	5e-06	-0.0702774	2017-12-01	pancreas	pancreas	ATMi	ATRi
	ASPC1	M4076	berzosertib	1e-06	1.95e-08	0.802696	2017-12-01	pancreas	pancreas	ATMi	ATRi
	ASPC1	M4076	berzosertib	1e-06	7.81e-08	0.418493	2017-12-01	pancreas	pancreas	ATMi	ATRi
	ASPC1	M4076	berzosertib	1e-06	3.13e-07	-0.0794094	2017-12-01	pancreas	pancreas	ATMi	ATRi
	ASPC1	M4076	berzosertib	1e-06	1.25e-06	-0.11812	2017-12-01	pancreas	pancreas	ATMi	ATRi
	ASPC1	M4076	berzosertib	1e-06	5e-06	-0.115237	2017-12-01	pancreas	pancreas	ATMi	ATRi
	BXPC3	M4076	berzosertib	1.95e-08	0	1.00719	2017-12-01	pancreas	pancreas	ATMi	ATRi
	BXPC3	M4076	berzosertib	7.81e-08	0	1.08343	2017-12-01	pancreas	pancreas	ATMi	ATRi
	BXPC3	M4076	berzosertib	3.13e-07	0	1.00719	2017-12-01	pancreas	pancreas	ATMi	ATRi
	BXPC3	M4076	berzosertib	1e-06	0	0.952281	2017-12-01	pancreas	pancreas	ATMi	ATRi
	BXPC3	M4076	berzosertib	1.25e-06	0	0.93413	2017-12-01	pancreas	pancreas	ATMi	ATRi
	BXPC3	M4076	berzosertib	5e-06	0	0.772348	2017-12-01	pancreas	pancreas	ATMi	ATRi
	BXPC3	M4076	berzosertib	0	1.95e-08	1.0469	2017-12-01	pancreas	pancreas	ATMi	ATRi
	BXPC3	M4076	berzosertib	0	7.81e-08	1.01355	2017-12-01	pancreas	pancreas	ATMi	ATRi
	BXPC3	M4076	berzosertib	0	3.13e-07	0.30248	2017-12-01	pancreas	pancreas	ATMi	ATRi
	BXPC3	M4076	berzosertib	0	1.25e-06	-0.100145	2017-12-01	pancreas	pancreas	ATMi	ATRi
	BXPC3	M4076	berzosertib	0	5e-06	-0.0733451	2017-12-01	pancreas	pancreas	ATMi	ATRi
	BXPC3	M4076	berzosertib	1e-06	1.95e-08	0.9873	2017-12-01	pancreas	pancreas	ATMi	ATRi
	BXPC3	M4076	berzosertib	1e-06	7.81e-08	0.780242	2017-12-01	pancreas	pancreas	ATMi	ATRi
	BXPC3	M4076	berzosertib	1e-06	3.13e-07	0.0149517	2017-12-01	pancreas	pancreas	ATMi	ATRi
	BXPC3	M4076	berzosertib	1e-06	1.25e-06	-0.0959678	2017-12-01	pancreas	pancreas	ATMi	ATRi
	BXPC3	M4076	berzosertib	1e-06	5e-06	-0.0966981	2017-12-01	pancreas	pancreas	ATMi	ATRi
	COLO205	M4076	berzosertib	1.95e-08	0	1.04468	2017-12-01	colon	colon	ATMi	ATRi
	COLO205	M4076	berzosertib	7.81e-08	0	1.02136	2017-12-01	colon	colon	ATMi	ATRi
	COLO205	M4076	berzosertib	3.13e-07	0	0.997179	2017-12-01	colon	colon	ATMi	ATRi
	COLO205	M4076	berzosertib	1e-06	0	0.959171	2017-12-01	colon	colon	ATMi	ATRi
	COLO205	M4076	berzosertib	1.25e-06	0	0.903909	2017-12-01	colon	colon	ATMi	ATRi
	COLO205	M4076	berzosertib	5e-06	0	0.791641	2017-12-01	colon	colon	ATMi	ATRi
	COLO205	M4076	berzosertib	0	1.95e-08	0.998906	2017-12-01	colon	colon	ATMi	ATRi
	COLO205	M4076	berzosertib	0	7.81e-08	0.893546	2017-12-01	colon	colon	ATMi	ATRi
	COLO205	M4076	berzosertib	0	3.13e-07	0.321644	2017-12-01	colon	colon	ATMi	ATRi
	COLO205	M4076	berzosertib	0	1.25e-06	0.10423	2017-12-01	colon	colon	ATMi	ATRi
	COLO205	M4076	berzosertib	0	5e-06	0.00412818	2017-12-01	colon	colon	ATMi	ATRi
	COLO205	M4076	berzosertib	1e-06	1.95e-08	0.916	2017-12-01	colon	colon	ATMi	ATRi
	COLO205	M4076	berzosertib	1e-06	7.81e-08	0.369582	2017-12-01	colon	colon	ATMi	ATRi
	COLO205	M4076	berzosertib	1e-06	3.13e-07	0.105271	2017-12-01	colon	colon	ATMi	ATRi
	COLO205	M4076	berzosertib	1e-06	1.25e-06	0.0405218	2017-12-01	colon	colon	ATMi	ATRi
	COLO205	M4076	berzosertib	1e-06	5e-06	-0.0243634	2017-12-01	colon	colon	ATMi	ATRi
	DU145	M4076	berzosertib	1.95e-08	0	1.02178	2017-12-01	prostate	prostate	ATMi	ATRi
	DU145	M4076	berzosertib	7.81e-08	0	1.05286	2017-12-01	prostate	prostate	ATMi	ATRi
	DU145	M4076	berzosertib	3.13e-07	0	1.03954	2017-12-01	prostate	prostate	ATMi	ATRi
	DU145	M4076	berzosertib	1e-06	0	0.980334	2017-12-01	prostate	prostate	ATMi	ATRi
	DU145	M4076	berzosertib	1.25e-06	0	0.979992	2017-12-01	prostate	prostate	ATMi	ATRi
	DU145	M4076	berzosertib	5e-06	0	0.817566	2017-12-01	prostate	prostate	ATMi	ATRi
	DU145	M4076	berzosertib	0	1.95e-08	1.02474	2017-12-01	prostate	prostate	ATMi	ATRi
	DU145	M4076	berzosertib	0	7.81e-08	1.07358	2017-12-01	prostate	prostate	ATMi	ATRi
	DU145	M4076	berzosertib	0	3.13e-07	0.784567	2017-12-01	prostate	prostate	ATMi	ATRi
	DU145	M4076	berzosertib	0	1.25e-06	-0.00973404	2017-12-01	prostate	prostate	ATMi	ATRi
	DU145	M4076	berzosertib	0	5e-06	-0.0557787	2017-12-01	prostate	prostate	ATMi	ATRi
	DU145	M4076	berzosertib	1e-06	1.95e-08	0.892753	2017-12-01	prostate	prostate	ATMi	ATRi
	DU145	M4076	berzosertib	1e-06	7.81e-08	0.861556	2017-12-01	prostate	prostate	ATMi	ATRi
	DU145	M4076	berzosertib	1e-06	3.13e-07	0.132819	2017-12-01	prostate	prostate	ATMi	ATRi
	DU145	M4076	berzosertib	1e-06	1.25e-06	-0.060436	2017-12-01	prostate	prostate	ATMi	ATRi
	DU145	M4076	berzosertib	1e-06	5e-06	-0.0854955	2017-12-01	prostate	prostate	ATMi	ATRi
	HEPG2	M4076	berzosertib	1.95e-08	0	1.18605	2017-12-01	liver	liver	ATMi	ATRi
	HEPG2	M4076	berzosertib	7.81e-08	0	1.1777	2017-12-01	liver	liver	ATMi	ATRi
	HEPG2	M4076	berzosertib	3.13e-07	0	1.0295	2017-12-01	liver	liver	ATMi	ATRi
	HEPG2	M4076	berzosertib	1e-06	0	0.828594	2017-12-01	liver	liver	ATMi	ATRi
	HEPG2	M4076	berzosertib	1.25e-06	0	0.9721	2017-12-01	liver	liver	ATMi	ATRi
	HEPG2	M4076	berzosertib	5e-06	0	0.707015	2017-12-01	liver	liver	ATMi	ATRi
	HEPG2	M4076	berzosertib	0	1.95e-08	0.954358	2017-12-01	liver	liver	ATMi	ATRi
	HEPG2	M4076	berzosertib	0	7.81e-08	0.288605	2017-12-01	liver	liver	ATMi	ATRi
	HEPG2	M4076	berzosertib	0	3.13e-07	0.0100005	2017-12-01	liver	liver	ATMi	ATRi
	HEPG2	M4076	berzosertib	0	1.25e-06	-0.0288188	2017-12-01	liver	liver	ATMi	ATRi
	HEPG2	M4076	berzosertib	0	5e-06	-0.0437516	2017-12-01	liver	liver	ATMi	ATRi
	HEPG2	M4076	berzosertib	1e-06	1.95e-08	0.59574	2017-12-01	liver	liver	ATMi	ATRi
	HEPG2	M4076	berzosertib	1e-06	7.81e-08	0.0729333	2017-12-01	liver	liver	ATMi	ATRi
	HEPG2	M4076	berzosertib	1e-06	3.13e-07	-0.0202707	2017-12-01	liver	liver	ATMi	ATRi
	HEPG2	M4076	berzosertib	1e-06	1.25e-06	-0.0229756	2017-12-01	liver	liver	ATMi	ATRi
	HEPG2	M4076	berzosertib	1e-06	5e-06	-0.0324691	2017-12-01	liver	liver	ATMi	ATRi
	HL60	M4076	berzosertib	1.95e-08	0	1.06645	2017-12-01	hematological	heme - AML	ATMi	ATRi
	HL60	M4076	berzosertib	7.81e-08	0	1.05468	2017-12-01	hematological	heme - AML	ATMi	ATRi
	HL60	M4076	berzosertib	3.13e-07	0	0.963767	2017-12-01	hematological	heme - AML	ATMi	ATRi
	HL60	M4076	berzosertib	1e-06	0	0.861509	2017-12-01	hematological	heme - AML	ATMi	ATRi
	HL60	M4076	berzosertib	1.25e-06	0	0.895095	2017-12-01	hematological	heme - AML	ATMi	ATRi
	HL60	M4076	berzosertib	5e-06	0	0.696927	2017-12-01	hematological	heme - AML	ATMi	ATRi
	HL60	M4076	berzosertib	0	1.95e-08	1.08149	2017-12-01	hematological	heme - AML	ATMi	ATRi
	HL60	M4076	berzosertib	0	7.81e-08	1.03636	2017-12-01	hematological	heme - AML	ATMi	ATRi
	HL60	M4076	berzosertib	0	3.13e-07	0.501374	2017-12-01	hematological	heme - AML	ATMi	ATRi
	HL60	M4076	berzosertib	0	1.25e-06	0.045894	2017-12-01	hematological	heme - AML	ATMi	ATRi
	HL60	M4076	berzosertib	0	5e-06	-0.0125457	2017-12-01	hematological	heme - AML	ATMi	ATRi
	HL60	M4076	berzosertib	1e-06	1.95e-08	0.880053	2017-12-01	hematological	heme - AML	ATMi	ATRi
	HL60	M4076	berzosertib	1e-06	7.81e-08	0.707391	2017-12-01	hematological	heme - AML	ATMi	ATRi
	HL60	M4076	berzosertib	1e-06	3.13e-07	0.08831	2017-12-01	hematological	heme - AML	ATMi	ATRi
	HL60	M4076	berzosertib	1e-06	1.25e-06	0.008143	2017-12-01	hematological	heme - AML	ATMi	ATRi
	HL60	M4076	berzosertib	1e-06	5e-06	-0.0212085	2017-12-01	hematological	heme - AML	ATMi	ATRi
	HT1080	M4076	berzosertib	1.95e-08	0	1.08967	2017-12-01	sarcoma	sarcoma - fibrosarcoma	ATMi	ATRi
	HT1080	M4076	berzosertib	7.81e-08	0	0.566984	2017-12-01	sarcoma	sarcoma - fibrosarcoma	ATMi	ATRi
	HT1080	M4076	berzosertib	3.13e-07	0	0.475267	2017-12-01	sarcoma	sarcoma - fibrosarcoma	ATMi	ATRi
	HT1080	M4076	berzosertib	1e-06	0	0.540312	2017-12-01	sarcoma	sarcoma - fibrosarcoma	ATMi	ATRi
	HT1080	M4076	berzosertib	1.25e-06	0	0.327682	2017-12-01	sarcoma	sarcoma - fibrosarcoma	ATMi	ATRi
	HT1080	M4076	berzosertib	5e-06	0	0.471786	2017-12-01	sarcoma	sarcoma - fibrosarcoma	ATMi	ATRi
	HT1080	M4076	berzosertib	0	1.95e-08	2.02398	2017-12-01	sarcoma	sarcoma - fibrosarcoma	ATMi	ATRi
	HT1080	M4076	berzosertib	0	7.81e-08	2.07041	2017-12-01	sarcoma	sarcoma - fibrosarcoma	ATMi	ATRi
	HT1080	M4076	berzosertib	0	3.13e-07	0.0908216	2017-12-01	sarcoma	sarcoma - fibrosarcoma	ATMi	ATRi
	HT1080	M4076	berzosertib	0	1.25e-06	-0.157984	2017-12-01	sarcoma	sarcoma - fibrosarcoma	ATMi	ATRi
	HT1080	M4076	berzosertib	0	5e-06	-0.221529	2017-12-01	sarcoma	sarcoma - fibrosarcoma	ATMi	ATRi
	HT1080	M4076	berzosertib	1e-06	1.95e-08	0.752127	2017-12-01	sarcoma	sarcoma - fibrosarcoma	ATMi	ATRi
	HT1080	M4076	berzosertib	1e-06	7.81e-08	0.155461	2017-12-01	sarcoma	sarcoma - fibrosarcoma	ATMi	ATRi
	HT1080	M4076	berzosertib	1e-06	3.13e-07	-0.168304	2017-12-01	sarcoma	sarcoma - fibrosarcoma	ATMi	ATRi
	HT1080	M4076	berzosertib	1e-06	1.25e-06	-0.177624	2017-12-01	sarcoma	sarcoma - fibrosarcoma	ATMi	ATRi
	HT1080	M4076	berzosertib	1e-06	5e-06	-0.234121	2017-12-01	sarcoma	sarcoma - fibrosarcoma	ATMi	ATRi
	HT29	M4076	berzosertib	1.95e-08	0	1.10964	2017-12-01	colon	colon	ATMi	ATRi
	HT29	M4076	berzosertib	7.81e-08	0	1.0473	2017-12-01	colon	colon	ATMi	ATRi
	HT29	M4076	berzosertib	3.13e-07	0	1.01473	2017-12-01	colon	colon	ATMi	ATRi
	HT29	M4076	berzosertib	1e-06	0	0.887851	2017-12-01	colon	colon	ATMi	ATRi
	HT29	M4076	berzosertib	1.25e-06	0	0.949595	2017-12-01	colon	colon	ATMi	ATRi
	HT29	M4076	berzosertib	5e-06	0	0.79513	2017-12-01	colon	colon	ATMi	ATRi
	HT29	M4076	berzosertib	0	1.95e-08	1.07149	2017-12-01	colon	colon	ATMi	ATRi
	HT29	M4076	berzosertib	0	7.81e-08	0.539263	2017-12-01	colon	colon	ATMi	ATRi
	HT29	M4076	berzosertib	0	3.13e-07	-0.0250572	2017-12-01	colon	colon	ATMi	ATRi
	HT29	M4076	berzosertib	0	1.25e-06	-0.0525725	2017-12-01	colon	colon	ATMi	ATRi
	HT29	M4076	berzosertib	0	5e-06	-0.0488083	2017-12-01	colon	colon	ATMi	ATRi
	HT29	M4076	berzosertib	1e-06	1.95e-08	0.809514	2017-12-01	colon	colon	ATMi	ATRi
	HT29	M4076	berzosertib	1e-06	7.81e-08	0.269996	2017-12-01	colon	colon	ATMi	ATRi
	HT29	M4076	berzosertib	1e-06	3.13e-07	-0.0311681	2017-12-01	colon	colon	ATMi	ATRi
	HT29	M4076	berzosertib	1e-06	1.25e-06	-0.0505813	2017-12-01	colon	colon	ATMi	ATRi
	HT29	M4076	berzosertib	1e-06	5e-06	-0.0437385	2017-12-01	colon	colon	ATMi	ATRi
	IGROV1	M4076	berzosertib	1.95e-08	0	1.12481	2017-12-01	ovary	ovary	ATMi	ATRi
	IGROV1	M4076	berzosertib	7.81e-08	0	1.20373	2017-12-01	ovary	ovary	ATMi	ATRi
	IGROV1	M4076	berzosertib	3.13e-07	0	1.04061	2017-12-01	ovary	ovary	ATMi	ATRi
	IGROV1	M4076	berzosertib	1e-06	0	0.900413	2017-12-01	ovary	ovary	ATMi	ATRi
	IGROV1	M4076	berzosertib	1.25e-06	0	0.905386	2017-12-01	ovary	ovary	ATMi	ATRi
	IGROV1	M4076	berzosertib	5e-06	0	0.424335	2017-12-01	ovary	ovary	ATMi	ATRi
	IGROV1	M4076	berzosertib	0	1.95e-08	1.04061	2017-12-01	ovary	ovary	ATMi	ATRi
	IGROV1	M4076	berzosertib	0	7.81e-08	0.909905	2017-12-01	ovary	ovary	ATMi	ATRi
	IGROV1	M4076	berzosertib	0	3.13e-07	0.116191	2017-12-01	ovary	ovary	ATMi	ATRi
	IGROV1	M4076	berzosertib	0	1.25e-06	-0.0318571	2017-12-01	ovary	ovary	ATMi	ATRi
	IGROV1	M4076	berzosertib	0	5e-06	-0.0591569	2017-12-01	ovary	ovary	ATMi	ATRi
	IGROV1	M4076	berzosertib	1e-06	1.95e-08	0.964486	2017-12-01	ovary	ovary	ATMi	ATRi
	IGROV1	M4076	berzosertib	1e-06	7.81e-08	0.604262	2017-12-01	ovary	ovary	ATMi	ATRi
	IGROV1	M4076	berzosertib	1e-06	3.13e-07	0.0905239	2017-12-01	ovary	ovary	ATMi	ATRi
	IGROV1	M4076	berzosertib	1e-06	1.25e-06	-0.0208023	2017-12-01	ovary	ovary	ATMi	ATRi
	IGROV1	M4076	berzosertib	1e-06	5e-06	-0.0273895	2017-12-01	ovary	ovary	ATMi	ATRi
	LOVO	M4076	berzosertib	1.95e-08	0	1.07073	2017-12-01	colon	colon	ATMi	ATRi
	LOVO	M4076	berzosertib	7.81e-08	0	1.03325	2017-12-01	colon	colon	ATMi	ATRi
	LOVO	M4076	berzosertib	3.13e-07	0	0.93245	2017-12-01	colon	colon	ATMi	ATRi
	LOVO	M4076	berzosertib	1e-06	0	0.970747	2017-12-01	colon	colon	ATMi	ATRi
	LOVO	M4076	berzosertib	1.25e-06	0	0.935035	2017-12-01	colon	colon	ATMi	ATRi
	LOVO	M4076	berzosertib	5e-06	0	0.83794	2017-12-01	colon	colon	ATMi	ATRi
	LOVO	M4076	berzosertib	0	1.95e-08	0.93762	2017-12-01	colon	colon	ATMi	ATRi
	LOVO	M4076	berzosertib	0	7.81e-08	0.726696	2017-12-01	colon	colon	ATMi	ATRi
	LOVO	M4076	berzosertib	0	3.13e-07	0.0226776	2017-12-01	colon	colon	ATMi	ATRi
	LOVO	M4076	berzosertib	0	1.25e-06	-0.0437796	2017-12-01	colon	colon	ATMi	ATRi
	LOVO	M4076	berzosertib	0	5e-06	-0.052701	2017-12-01	colon	colon	ATMi	ATRi
	LOVO	M4076	berzosertib	1e-06	1.95e-08	0.762938	2017-12-01	colon	colon	ATMi	ATRi
	LOVO	M4076	berzosertib	1e-06	7.81e-08	0.507903	2017-12-01	colon	colon	ATMi	ATRi
	LOVO	M4076	berzosertib	1e-06	3.13e-07	-0.0419336	2017-12-01	colon	colon	ATMi	ATRi
	LOVO	M4076	berzosertib	1e-06	1.25e-06	-0.0608458	2017-12-01	colon	colon	ATMi	ATRi
	LOVO	M4076	berzosertib	1e-06	5e-06	-0.0633475	2017-12-01	colon	colon	ATMi	ATRi
	MDAMB231	M4076	berzosertib	1.95e-08	0	0.999394	2017-12-01	breast	breast - TNBC	ATMi	ATRi
	MDAMB231	M4076	berzosertib	7.81e-08	0	0.966778	2017-12-01	breast	breast - TNBC	ATMi	ATRi
	MDAMB231	M4076	berzosertib	3.13e-07	0	0.87782	2017-12-01	breast	breast - TNBC	ATMi	ATRi
	MDAMB231	M4076	berzosertib	1e-06	0	0.858342	2017-12-01	breast	breast - TNBC	ATMi	ATRi
	MDAMB231	M4076	berzosertib	1.25e-06	0	0.73118	2017-12-01	breast	breast - TNBC	ATMi	ATRi
	MDAMB231	M4076	berzosertib	5e-06	0	0.656051	2017-12-01	breast	breast - TNBC	ATMi	ATRi
	MDAMB231	M4076	berzosertib	0	1.95e-08	1.01287	2017-12-01	breast	breast - TNBC	ATMi	ATRi
	MDAMB231	M4076	berzosertib	0	7.81e-08	1.03559	2017-12-01	breast	breast - TNBC	ATMi	ATRi
	MDAMB231	M4076	berzosertib	0	3.13e-07	0.738706	2017-12-01	breast	breast - TNBC	ATMi	ATRi
	MDAMB231	M4076	berzosertib	0	1.25e-06	0.086335	2017-12-01	breast	breast - TNBC	ATMi	ATRi
	MDAMB231	M4076	berzosertib	0	5e-06	-0.0543513	2017-12-01	breast	breast - TNBC	ATMi	ATRi
	MDAMB231	M4076	berzosertib	1e-06	1.95e-08	0.906601	2017-12-01	breast	breast - TNBC	ATMi	ATRi
	MDAMB231	M4076	berzosertib	1e-06	7.81e-08	0.70829	2017-12-01	breast	breast - TNBC	ATMi	ATRi
	MDAMB231	M4076	berzosertib	1e-06	3.13e-07	0.197535	2017-12-01	breast	breast - TNBC	ATMi	ATRi
	MDAMB231	M4076	berzosertib	1e-06	1.25e-06	-0.00534654	2017-12-01	breast	breast - TNBC	ATMi	ATRi
	MDAMB231	M4076	berzosertib	1e-06	5e-06	-0.0320098	2017-12-01	breast	breast - TNBC	ATMi	ATRi
	MDAMB435	M4076	berzosertib	1.95e-08	0	0.989461	2017-12-01	melanoma	melanoma	ATMi	ATRi
	MDAMB435	M4076	berzosertib	7.81e-08	0	0.989461	2017-12-01	melanoma	melanoma	ATMi	ATRi
	MDAMB435	M4076	berzosertib	3.13e-07	0	0.950576	2017-12-01	melanoma	melanoma	ATMi	ATRi
	MDAMB435	M4076	berzosertib	1e-06	0	0.987825	2017-12-01	melanoma	melanoma	ATMi	ATRi
	MDAMB435	M4076	berzosertib	1.25e-06	0	0.933669	2017-12-01	melanoma	melanoma	ATMi	ATRi
	MDAMB435	M4076	berzosertib	5e-06	0	0.837301	2017-12-01	melanoma	melanoma	ATMi	ATRi
	MDAMB435	M4076	berzosertib	0	1.95e-08	0.991997	2017-12-01	melanoma	melanoma	ATMi	ATRi
	MDAMB435	M4076	berzosertib	0	7.81e-08	0.988616	2017-12-01	melanoma	melanoma	ATMi	ATRi
	MDAMB435	M4076	berzosertib	0	3.13e-07	0.609059	2017-12-01	melanoma	melanoma	ATMi	ATRi
	MDAMB435	M4076	berzosertib	0	1.25e-06	-0.0127574	2017-12-01	melanoma	melanoma	ATMi	ATRi
	MDAMB435	M4076	berzosertib	0	5e-06	-0.0253415	2017-12-01	melanoma	melanoma	ATMi	ATRi
	MDAMB435	M4076	berzosertib	1e-06	1.95e-08	1.00552	2017-12-01	melanoma	melanoma	ATMi	ATRi
	MDAMB435	M4076	berzosertib	1e-06	7.81e-08	0.701202	2017-12-01	melanoma	melanoma	ATMi	ATRi
	MDAMB435	M4076	berzosertib	1e-06	3.13e-07	0.140141	2017-12-01	melanoma	melanoma	ATMi	ATRi
	MDAMB435	M4076	berzosertib	1e-06	1.25e-06	-0.00922084	2017-12-01	melanoma	melanoma	ATMi	ATRi
	MDAMB435	M4076	berzosertib	1e-06	5e-06	-0.0253996	2017-12-01	melanoma	melanoma	ATMi	ATRi
	MDAMB436	M4076	berzosertib	1.95e-08	0	1.00786	2017-12-01	breast	breast - TNBC	ATMi	ATRi
	MDAMB436	M4076	berzosertib	7.81e-08	0	1.05334	2017-12-01	breast	breast - TNBC	ATMi	ATRi
	MDAMB436	M4076	berzosertib	3.13e-07	0	0.86012	2017-12-01	breast	breast - TNBC	ATMi	ATRi
	MDAMB436	M4076	berzosertib	1e-06	0	0.752905	2017-12-01	breast	breast - TNBC	ATMi	ATRi
	MDAMB436	M4076	berzosertib	1.25e-06	0	0.768316	2017-12-01	breast	breast - TNBC	ATMi	ATRi
	MDAMB436	M4076	berzosertib	5e-06	0	0.625318	2017-12-01	breast	breast - TNBC	ATMi	ATRi
	MDAMB436	M4076	berzosertib	0	1.95e-08	0.954506	2017-12-01	breast	breast - TNBC	ATMi	ATRi
	MDAMB436	M4076	berzosertib	0	7.81e-08	1.04778	2017-12-01	breast	breast - TNBC	ATMi	ATRi
	MDAMB436	M4076	berzosertib	0	3.13e-07	0.359452	2017-12-01	breast	breast - TNBC	ATMi	ATRi
	MDAMB436	M4076	berzosertib	0	1.25e-06	0.0217609	2017-12-01	breast	breast - TNBC	ATMi	ATRi
	MDAMB436	M4076	berzosertib	0	5e-06	-0.032569	2017-12-01	breast	breast - TNBC	ATMi	ATRi
	MDAMB436	M4076	berzosertib	1e-06	1.95e-08	0.817491	2017-12-01	breast	breast - TNBC	ATMi	ATRi
	MDAMB436	M4076	berzosertib	1e-06	7.81e-08	0.57416	2017-12-01	breast	breast - TNBC	ATMi	ATRi
	MDAMB436	M4076	berzosertib	1e-06	3.13e-07	0.148449	2017-12-01	breast	breast - TNBC	ATMi	ATRi
	MDAMB436	M4076	berzosertib	1e-06	1.25e-06	-0.0221801	2017-12-01	breast	breast - TNBC	ATMi	ATRi
	MDAMB436	M4076	berzosertib	1e-06	5e-06	-0.0199614	2017-12-01	breast	breast - TNBC	ATMi	ATRi
	MHHES1	M4076	berzosertib	1.95e-08	0	1.10202	2017-12-01	sarcoma	sarcoma - ewings	ATMi	ATRi
	MHHES1	M4076	berzosertib	7.81e-08	0	1.06836	2017-12-01	sarcoma	sarcoma - ewings	ATMi	ATRi
	MHHES1	M4076	berzosertib	3.13e-07	0	0.969708	2017-12-01	sarcoma	sarcoma - ewings	ATMi	ATRi
	MHHES1	M4076	berzosertib	1e-06	0	0.808927	2017-12-01	sarcoma	sarcoma - ewings	ATMi	ATRi
	MHHES1	M4076	berzosertib	1.25e-06	0	0.898911	2017-12-01	sarcoma	sarcoma - ewings	ATMi	ATRi
	MHHES1	M4076	berzosertib	5e-06	0	0.602223	2017-12-01	sarcoma	sarcoma - ewings	ATMi	ATRi
	MHHES1	M4076	berzosertib	0	1.95e-08	1.18558	2017-12-01	sarcoma	sarcoma - ewings	ATMi	ATRi
	MHHES1	M4076	berzosertib	0	7.81e-08	1.13916	2017-12-01	sarcoma	sarcoma - ewings	ATMi	ATRi
	MHHES1	M4076	berzosertib	0	3.13e-07	0.409654	2017-12-01	sarcoma	sarcoma - ewings	ATMi	ATRi
	MHHES1	M4076	berzosertib	0	1.25e-06	0.0530045	2017-12-01	sarcoma	sarcoma - ewings	ATMi	ATRi
	MHHES1	M4076	berzosertib	0	5e-06	-0.0227909	2017-12-01	sarcoma	sarcoma - ewings	ATMi	ATRi
	MHHES1	M4076	berzosertib	1e-06	1.95e-08	0.752547	2017-12-01	sarcoma	sarcoma - ewings	ATMi	ATRi
	MHHES1	M4076	berzosertib	1e-06	7.81e-08	0.223954	2017-12-01	sarcoma	sarcoma - ewings	ATMi	ATRi
	MHHES1	M4076	berzosertib	1e-06	3.13e-07	0.0239387	2017-12-01	sarcoma	sarcoma - ewings	ATMi	ATRi
	MHHES1	M4076	berzosertib	1e-06	1.25e-06	-0.0145268	2017-12-01	sarcoma	sarcoma - ewings	ATMi	ATRi
	MHHES1	M4076	berzosertib	1e-06	5e-06	-0.0266281	2017-12-01	sarcoma	sarcoma - ewings	ATMi	ATRi
	MIAPACA2	M4076	berzosertib	1.95e-08	0	0.938147	2017-12-01	pancreas	pancreas	ATMi	ATRi
	MIAPACA2	M4076	berzosertib	7.81e-08	0	1.01882	2017-12-01	pancreas	pancreas	ATMi	ATRi
	MIAPACA2	M4076	berzosertib	3.13e-07	0	0.894446	2017-12-01	pancreas	pancreas	ATMi	ATRi
	MIAPACA2	M4076	berzosertib	1e-06	0	1.07597	2017-12-01	pancreas	pancreas	ATMi	ATRi
	MIAPACA2	M4076	berzosertib	1.25e-06	0	1.02107	2017-12-01	pancreas	pancreas	ATMi	ATRi
	MIAPACA2	M4076	berzosertib	5e-06	0	0.947111	2017-12-01	pancreas	pancreas	ATMi	ATRi
	MIAPACA2	M4076	berzosertib	0	1.95e-08	0.94599	2017-12-01	pancreas	pancreas	ATMi	ATRi
	MIAPACA2	M4076	berzosertib	0	7.81e-08	0.868674	2017-12-01	pancreas	pancreas	ATMi	ATRi
	MIAPACA2	M4076	berzosertib	0	3.13e-07	0.209431	2017-12-01	pancreas	pancreas	ATMi	ATRi
	MIAPACA2	M4076	berzosertib	0	1.25e-06	0.0116005	2017-12-01	pancreas	pancreas	ATMi	ATRi
	MIAPACA2	M4076	berzosertib	0	5e-06	-0.0325119	2017-12-01	pancreas	pancreas	ATMi	ATRi
	MIAPACA2	M4076	berzosertib	1e-06	1.95e-08	0.891084	2017-12-01	pancreas	pancreas	ATMi	ATRi
	MIAPACA2	M4076	berzosertib	1e-06	7.81e-08	0.439324	2017-12-01	pancreas	pancreas	ATMi	ATRi
	MIAPACA2	M4076	berzosertib	1e-06	3.13e-07	0.0609597	2017-12-01	pancreas	pancreas	ATMi	ATRi
	MIAPACA2	M4076	berzosertib	1e-06	1.25e-06	0.034544	2017-12-01	pancreas	pancreas	ATMi	ATRi
	MIAPACA2	M4076	berzosertib	1e-06	5e-06	-0.0125829	2017-12-01	pancreas	pancreas	ATMi	ATRi
	MV411	M4076	berzosertib	1.95e-08	0	1.11826	2017-12-01	hematological	heme - AML	ATMi	ATRi
	MV411	M4076	berzosertib	7.81e-08	0	1.16613	2017-12-01	hematological	heme - AML	ATMi	ATRi
	MV411	M4076	berzosertib	3.13e-07	0	1.1251	2017-12-01	hematological	heme - AML	ATMi	ATRi
	MV411	M4076	berzosertib	1e-06	0	0.902879	2017-12-01	hematological	heme - AML	ATMi	ATRi
	MV411	M4076	berzosertib	1.25e-06	0	0.991063	2017-12-01	hematological	heme - AML	ATMi	ATRi
	MV411	M4076	berzosertib	5e-06	0	0.643322	2017-12-01	hematological	heme - AML	ATMi	ATRi
	MV411	M4076	berzosertib	0	1.95e-08	1.15792	2017-12-01	hematological	heme - AML	ATMi	ATRi
	MV411	M4076	berzosertib	0	7.81e-08	1.22768	2017-12-01	hematological	heme - AML	ATMi	ATRi
	MV411	M4076	berzosertib	0	3.13e-07	0.397794	2017-12-01	hematological	heme - AML	ATMi	ATRi
	MV411	M4076	berzosertib	0	1.25e-06	-0.0223191	2017-12-01	hematological	heme - AML	ATMi	ATRi
	MV411	M4076	berzosertib	0	5e-06	-0.0272581	2017-12-01	hematological	heme - AML	ATMi	ATRi
	MV411	M4076	berzosertib	1e-06	1.95e-08	1.22259	2017-12-01	hematological	heme - AML	ATMi	ATRi
	MV411	M4076	berzosertib	1e-06	7.81e-08	1.17783	2017-12-01	hematological	heme - AML	ATMi	ATRi
	MV411	M4076	berzosertib	1e-06	3.13e-07	0.312267	2017-12-01	hematological	heme - AML	ATMi	ATRi
	MV411	M4076	berzosertib	1e-06	1.25e-06	-0.0158173	2017-12-01	hematological	heme - AML	ATMi	ATRi
	MV411	M4076	berzosertib	1e-06	5e-06	-0.0221278	2017-12-01	hematological	heme - AML	ATMi	ATRi
	NCIH460	M4076	berzosertib	1.95e-08	0	1.00227	2017-12-01	lung	lung - NSCLC	ATMi	ATRi
	NCIH460	M4076	berzosertib	7.81e-08	0	1.01851	2017-12-01	lung	lung - NSCLC	ATMi	ATRi
	NCIH460	M4076	berzosertib	3.13e-07	0	0.999838	2017-12-01	lung	lung - NSCLC	ATMi	ATRi
	NCIH460	M4076	berzosertib	1e-06	0	0.972173	2017-12-01	lung	lung - NSCLC	ATMi	ATRi
	NCIH460	M4076	berzosertib	1.25e-06	0	0.973048	2017-12-01	lung	lung - NSCLC	ATMi	ATRi
	NCIH460	M4076	berzosertib	5e-06	0	0.930834	2017-12-01	lung	lung - NSCLC	ATMi	ATRi
	NCIH460	M4076	berzosertib	0	1.95e-08	1.0112	2017-12-01	lung	lung - NSCLC	ATMi	ATRi
	NCIH460	M4076	berzosertib	0	7.81e-08	0.981978	2017-12-01	lung	lung - NSCLC	ATMi	ATRi
	NCIH460	M4076	berzosertib	0	3.13e-07	0.321388	2017-12-01	lung	lung - NSCLC	ATMi	ATRi
	NCIH460	M4076	berzosertib	0	1.25e-06	0.0779631	2017-12-01	lung	lung - NSCLC	ATMi	ATRi
	NCIH460	M4076	berzosertib	0	5e-06	0.0365159	2017-12-01	lung	lung - NSCLC	ATMi	ATRi
	NCIH460	M4076	berzosertib	1e-06	1.95e-08	0.968989	2017-12-01	lung	lung - NSCLC	ATMi	ATRi
	NCIH460	M4076	berzosertib	1e-06	7.81e-08	0.78958	2017-12-01	lung	lung - NSCLC	ATMi	ATRi
	NCIH460	M4076	berzosertib	1e-06	3.13e-07	0.069094	2017-12-01	lung	lung - NSCLC	ATMi	ATRi
	NCIH460	M4076	berzosertib	1e-06	1.25e-06	-0.00904435	2017-12-01	lung	lung - NSCLC	ATMi	ATRi
	NCIH460	M4076	berzosertib	1e-06	5e-06	-0.0221769	2017-12-01	lung	lung - NSCLC	ATMi	ATRi
	PANC1	M4076	berzosertib	1.95e-08	0	1.15302	2017-12-01	pancreas	pancreas	ATMi	ATRi
	PANC1	M4076	berzosertib	7.81e-08	0	1.09098	2017-12-01	pancreas	pancreas	ATMi	ATRi
	PANC1	M4076	berzosertib	3.13e-07	0	1.31586	2017-12-01	pancreas	pancreas	ATMi	ATRi
	PANC1	M4076	berzosertib	1e-06	0	0.960187	2017-12-01	pancreas	pancreas	ATMi	ATRi
	PANC1	M4076	berzosertib	1.25e-06	0	0.997672	2017-12-01	pancreas	pancreas	ATMi	ATRi
	PANC1	M4076	berzosertib	5e-06	0	0.676517	2017-12-01	pancreas	pancreas	ATMi	ATRi
	PANC1	M4076	berzosertib	0	1.95e-08	1.046	2017-12-01	pancreas	pancreas	ATMi	ATRi
	PANC1	M4076	berzosertib	0	7.81e-08	1.18404	2017-12-01	pancreas	pancreas	ATMi	ATRi
	PANC1	M4076	berzosertib	0	3.13e-07	0.450255	2017-12-01	pancreas	pancreas	ATMi	ATRi
	PANC1	M4076	berzosertib	0	1.25e-06	0.0877477	2017-12-01	pancreas	pancreas	ATMi	ATRi
	PANC1	M4076	berzosertib	0	5e-06	-0.0601441	2017-12-01	pancreas	pancreas	ATMi	ATRi
	PANC1	M4076	berzosertib	1e-06	1.95e-08	0.763728	2017-12-01	pancreas	pancreas	ATMi	ATRi
	PANC1	M4076	berzosertib	1e-06	7.81e-08	0.526243	2017-12-01	pancreas	pancreas	ATMi	ATRi
	PANC1	M4076	berzosertib	1e-06	3.13e-07	0.0924038	2017-12-01	pancreas	pancreas	ATMi	ATRi
	PANC1	M4076	berzosertib	1e-06	1.25e-06	-0.0345155	2017-12-01	pancreas	pancreas	ATMi	ATRi
	PANC1	M4076	berzosertib	1e-06	5e-06	-0.0792939	2017-12-01	pancreas	pancreas	ATMi	ATRi
	RAMOS	M4076	berzosertib	1.95e-08	0	1.01444	2017-12-01	hematological	heme - burkitt lymphoma	ATMi	ATRi
	RAMOS	M4076	berzosertib	7.81e-08	0	1.09754	2017-12-01	hematological	heme - burkitt lymphoma	ATMi	ATRi
	RAMOS	M4076	berzosertib	3.13e-07	0	0.98615	2017-12-01	hematological	heme - burkitt lymphoma	ATMi	ATRi
	RAMOS	M4076	berzosertib	1e-06	0	0.888007	2017-12-01	hematological	heme - burkitt lymphoma	ATMi	ATRi
	RAMOS	M4076	berzosertib	1.25e-06	0	0.894212	2017-12-01	hematological	heme - burkitt lymphoma	ATMi	ATRi
	RAMOS	M4076	berzosertib	5e-06	0	0.761608	2017-12-01	hematological	heme - burkitt lymphoma	ATMi	ATRi
	RAMOS	M4076	berzosertib	0	1.95e-08	1.08428	2017-12-01	hematological	heme - burkitt lymphoma	ATMi	ATRi
	RAMOS	M4076	berzosertib	0	7.81e-08	1.08781	2017-12-01	hematological	heme - burkitt lymphoma	ATMi	ATRi
	RAMOS	M4076	berzosertib	0	3.13e-07	1.03654	2017-12-01	hematological	heme - burkitt lymphoma	ATMi	ATRi
	RAMOS	M4076	berzosertib	0	1.25e-06	0.316464	2017-12-01	hematological	heme - burkitt lymphoma	ATMi	ATRi
	RAMOS	M4076	berzosertib	0	5e-06	0.101671	2017-12-01	hematological	heme - burkitt lymphoma	ATMi	ATRi
	RAMOS	M4076	berzosertib	1e-06	1.95e-08	0.91808	2017-12-01	hematological	heme - burkitt lymphoma	ATMi	ATRi
	RAMOS	M4076	berzosertib	1e-06	7.81e-08	0.944601	2017-12-01	hematological	heme - burkitt lymphoma	ATMi	ATRi
	RAMOS	M4076	berzosertib	1e-06	3.13e-07	0.751	2017-12-01	hematological	heme - burkitt lymphoma	ATMi	ATRi
	RAMOS	M4076	berzosertib	1e-06	1.25e-06	0.062539	2017-12-01	hematological	heme - burkitt lymphoma	ATMi	ATRi
	RAMOS	M4076	berzosertib	1e-06	5e-06	0.0153084	2017-12-01	hematological	heme - burkitt lymphoma	ATMi	ATRi
	RDES	M4076	berzosertib	1.95e-08	0	1.09122	2017-12-01	sarcoma	sarcoma - ewings	ATMi	ATRi
	RDES	M4076	berzosertib	7.81e-08	0	1.00215	2017-12-01	sarcoma	sarcoma - ewings	ATMi	ATRi
	RDES	M4076	berzosertib	3.13e-07	0	0.932594	2017-12-01	sarcoma	sarcoma - ewings	ATMi	ATRi
	RDES	M4076	berzosertib	1e-06	0	0.835766	2017-12-01	sarcoma	sarcoma - ewings	ATMi	ATRi
	RDES	M4076	berzosertib	1.25e-06	0	0.869823	2017-12-01	sarcoma	sarcoma - ewings	ATMi	ATRi
	RDES	M4076	berzosertib	5e-06	0	0.675574	2017-12-01	sarcoma	sarcoma - ewings	ATMi	ATRi
	RDES	M4076	berzosertib	0	1.95e-08	1.13957	2017-12-01	sarcoma	sarcoma - ewings	ATMi	ATRi
	RDES	M4076	berzosertib	0	7.81e-08	1.13363	2017-12-01	sarcoma	sarcoma - ewings	ATMi	ATRi
	RDES	M4076	berzosertib	0	3.13e-07	0.86643	2017-12-01	sarcoma	sarcoma - ewings	ATMi	ATRi
	RDES	M4076	berzosertib	0	1.25e-06	0.251911	2017-12-01	sarcoma	sarcoma - ewings	ATMi	ATRi
	RDES	M4076	berzosertib	0	5e-06	-0.091802	2017-12-01	sarcoma	sarcoma - ewings	ATMi	ATRi
	RDES	M4076	berzosertib	1e-06	1.95e-08	0.932607	2017-12-01	sarcoma	sarcoma - ewings	ATMi	ATRi
	RDES	M4076	berzosertib	1e-06	7.81e-08	0.871822	2017-12-01	sarcoma	sarcoma - ewings	ATMi	ATRi
	RDES	M4076	berzosertib	1e-06	3.13e-07	0.395019	2017-12-01	sarcoma	sarcoma - ewings	ATMi	ATRi
	RDES	M4076	berzosertib	1e-06	1.25e-06	0.0966043	2017-12-01	sarcoma	sarcoma - ewings	ATMi	ATRi
	RDES	M4076	berzosertib	1e-06	5e-06	-0.0938779	2017-12-01	sarcoma	sarcoma - ewings	ATMi	ATRi
	SAOS2	M4076	berzosertib	1.95e-08	0	1.05627	2017-12-01	sarcoma	sarcoma - osteosarcoma	ATMi	ATRi
	SAOS2	M4076	berzosertib	7.81e-08	0	1.03872	2017-12-01	sarcoma	sarcoma - osteosarcoma	ATMi	ATRi
	SAOS2	M4076	berzosertib	3.13e-07	0	0.955628	2017-12-01	sarcoma	sarcoma - osteosarcoma	ATMi	ATRi
	SAOS2	M4076	berzosertib	1e-06	0	0.781527	2017-12-01	sarcoma	sarcoma - osteosarcoma	ATMi	ATRi
	SAOS2	M4076	berzosertib	1.25e-06	0	0.791153	2017-12-01	sarcoma	sarcoma - osteosarcoma	ATMi	ATRi
	SAOS2	M4076	berzosertib	5e-06	0	0.592041	2017-12-01	sarcoma	sarcoma - osteosarcoma	ATMi	ATRi
	SAOS2	M4076	berzosertib	0	1.95e-08	1.07796	2017-12-01	sarcoma	sarcoma - osteosarcoma	ATMi	ATRi
	SAOS2	M4076	berzosertib	0	7.81e-08	1.02504	2017-12-01	sarcoma	sarcoma - osteosarcoma	ATMi	ATRi
	SAOS2	M4076	berzosertib	0	3.13e-07	0.517476	2017-12-01	sarcoma	sarcoma - osteosarcoma	ATMi	ATRi
	SAOS2	M4076	berzosertib	0	1.25e-06	0.0412205	2017-12-01	sarcoma	sarcoma - osteosarcoma	ATMi	ATRi
	SAOS2	M4076	berzosertib	0	5e-06	-0.107222	2017-12-01	sarcoma	sarcoma - osteosarcoma	ATMi	ATRi
	SAOS2	M4076	berzosertib	1e-06	1.95e-08	0.870671	2017-12-01	sarcoma	sarcoma - osteosarcoma	ATMi	ATRi
	SAOS2	M4076	berzosertib	1e-06	7.81e-08	0.481508	2017-12-01	sarcoma	sarcoma - osteosarcoma	ATMi	ATRi
	SAOS2	M4076	berzosertib	1e-06	3.13e-07	0.118755	2017-12-01	sarcoma	sarcoma - osteosarcoma	ATMi	ATRi
	SAOS2	M4076	berzosertib	1e-06	1.25e-06	-0.0925688	2017-12-01	sarcoma	sarcoma - osteosarcoma	ATMi	ATRi
	SAOS2	M4076	berzosertib	1e-06	5e-06	-0.100202	2017-12-01	sarcoma	sarcoma - osteosarcoma	ATMi	ATRi
	SW620	M4076	berzosertib	1.95e-08	0	0.98101	2017-12-01	colon	colon	ATMi	ATRi
	SW620	M4076	berzosertib	7.81e-08	0	0.992366	2017-12-01	colon	colon	ATMi	ATRi
	SW620	M4076	berzosertib	3.13e-07	0	0.918551	2017-12-01	colon	colon	ATMi	ATRi
	SW620	M4076	berzosertib	1e-06	0	0.957978	2017-12-01	colon	colon	ATMi	ATRi
	SW620	M4076	berzosertib	1.25e-06	0	0.874072	2017-12-01	colon	colon	ATMi	ATRi
	SW620	M4076	berzosertib	5e-06	0	0.834326	2017-12-01	colon	colon	ATMi	ATRi
	SW620	M4076	berzosertib	0	1.95e-08	1.01602	2017-12-01	colon	colon	ATMi	ATRi
	SW620	M4076	berzosertib	0	7.81e-08	0.993312	2017-12-01	colon	colon	ATMi	ATRi
	SW620	M4076	berzosertib	0	3.13e-07	0.458179	2017-12-01	colon	colon	ATMi	ATRi
	SW620	M4076	berzosertib	0	1.25e-06	0.0806059	2017-12-01	colon	colon	ATMi	ATRi
	SW620	M4076	berzosertib	0	5e-06	-0.00929987	2017-12-01	colon	colon	ATMi	ATRi
	SW620	M4076	berzosertib	1e-06	1.95e-08	0.922336	2017-12-01	colon	colon	ATMi	ATRi
	SW620	M4076	berzosertib	1e-06	7.81e-08	0.645884	2017-12-01	colon	colon	ATMi	ATRi
	SW620	M4076	berzosertib	1e-06	3.13e-07	0.16777	2017-12-01	colon	colon	ATMi	ATRi
	SW620	M4076	berzosertib	1e-06	1.25e-06	0.0263184	2017-12-01	colon	colon	ATMi	ATRi
	SW620	M4076	berzosertib	1e-06	5e-06	-0.0140087	2017-12-01	colon	colon	ATMi	ATRi
	U2OS	M4076	berzosertib	1.95e-08	0	1.05775	2017-12-01	sarcoma	sarcoma - osteosarcoma	ATMi	ATRi
	U2OS	M4076	berzosertib	7.81e-08	0	1.0544	2017-12-01	sarcoma	sarcoma - osteosarcoma	ATMi	ATRi
	U2OS	M4076	berzosertib	3.13e-07	0	0.937909	2017-12-01	sarcoma	sarcoma - osteosarcoma	ATMi	ATRi
	U2OS	M4076	berzosertib	1e-06	0	0.915804	2017-12-01	sarcoma	sarcoma - osteosarcoma	ATMi	ATRi
	U2OS	M4076	berzosertib	1.25e-06	0	0.902983	2017-12-01	sarcoma	sarcoma - osteosarcoma	ATMi	ATRi
	U2OS	M4076	berzosertib	5e-06	0	0.822916	2017-12-01	sarcoma	sarcoma - osteosarcoma	ATMi	ATRi
	U2OS	M4076	berzosertib	0	1.95e-08	1.03746	2017-12-01	sarcoma	sarcoma - osteosarcoma	ATMi	ATRi
	U2OS	M4076	berzosertib	0	7.81e-08	0.948188	2017-12-01	sarcoma	sarcoma - osteosarcoma	ATMi	ATRi
	U2OS	M4076	berzosertib	0	3.13e-07	0.873758	2017-12-01	sarcoma	sarcoma - osteosarcoma	ATMi	ATRi
	U2OS	M4076	berzosertib	0	1.25e-06	0.0417961	2017-12-01	sarcoma	sarcoma - osteosarcoma	ATMi	ATRi
	U2OS	M4076	berzosertib	0	5e-06	-0.0396887	2017-12-01	sarcoma	sarcoma - osteosarcoma	ATMi	ATRi
	U2OS	M4076	berzosertib	1e-06	1.95e-08	0.798379	2017-12-01	sarcoma	sarcoma - osteosarcoma	ATMi	ATRi
	U2OS	M4076	berzosertib	1e-06	7.81e-08	0.61104	2017-12-01	sarcoma	sarcoma - osteosarcoma	ATMi	ATRi
	U2OS	M4076	berzosertib	1e-06	3.13e-07	0.190929	2017-12-01	sarcoma	sarcoma - osteosarcoma	ATMi	ATRi
	U2OS	M4076	berzosertib	1e-06	1.25e-06	-0.110842	2017-12-01	sarcoma	sarcoma - osteosarcoma	ATMi	ATRi
	U2OS	M4076	berzosertib	1e-06	5e-06	-0.131236	2017-12-01	sarcoma	sarcoma - osteosarcoma	ATMi	ATRi
	U87MG	M4076	berzosertib	1.95e-08	0	1.02094	2017-12-01	brain	brain - GBM	ATMi	ATRi
	U87MG	M4076	berzosertib	7.81e-08	0	1.04423	2017-12-01	brain	brain - GBM	ATMi	ATRi
	U87MG	M4076	berzosertib	3.13e-07	0	1.00869	2017-12-01	brain	brain - GBM	ATMi	ATRi
	U87MG	M4076	berzosertib	1e-06	0	0.965857	2017-12-01	brain	brain - GBM	ATMi	ATRi
	U87MG	M4076	berzosertib	1.25e-06	0	0.942492	2017-12-01	brain	brain - GBM	ATMi	ATRi
	U87MG	M4076	berzosertib	5e-06	0	0.792871	2017-12-01	brain	brain - GBM	ATMi	ATRi
	U87MG	M4076	berzosertib	0	1.95e-08	1.03075	2017-12-01	brain	brain - GBM	ATMi	ATRi
	U87MG	M4076	berzosertib	0	7.81e-08	1.01114	2017-12-01	brain	brain - GBM	ATMi	ATRi
	U87MG	M4076	berzosertib	0	3.13e-07	0.638122	2017-12-01	brain	brain - GBM	ATMi	ATRi
	U87MG	M4076	berzosertib	0	1.25e-06	0.174089	2017-12-01	brain	brain - GBM	ATMi	ATRi
	U87MG	M4076	berzosertib	0	5e-06	0.183401	2017-12-01	brain	brain - GBM	ATMi	ATRi
	U87MG	M4076	berzosertib	1e-06	1.95e-08	0.94419	2017-12-01	brain	brain - GBM	ATMi	ATRi
	U87MG	M4076	berzosertib	1e-06	7.81e-08	0.819643	2017-12-01	brain	brain - GBM	ATMi	ATRi
	U87MG	M4076	berzosertib	1e-06	3.13e-07	0.342789	2017-12-01	brain	brain - GBM	ATMi	ATRi
	U87MG	M4076	berzosertib	1e-06	1.25e-06	0.0996167	2017-12-01	brain	brain - GBM	ATMi	ATRi
	U87MG	M4076	berzosertib	1e-06	5e-06	0.13398	2017-12-01	brain	brain - GBM	ATMi	ATRi
	WSUNHL	M4076	berzosertib	1.95e-08	0	1.24866	2017-12-01	hematological	heme - NHL	ATMi	ATRi
	WSUNHL	M4076	berzosertib	7.81e-08	0	1.2833	2017-12-01	hematological	heme - NHL	ATMi	ATRi
	WSUNHL	M4076	berzosertib	3.13e-07	0	1.00249	2017-12-01	hematological	heme - NHL	ATMi	ATRi
	WSUNHL	M4076	berzosertib	1e-06	0	0.64931	2017-12-01	hematological	heme - NHL	ATMi	ATRi
	WSUNHL	M4076	berzosertib	1.25e-06	0	0.583716	2017-12-01	hematological	heme - NHL	ATMi	ATRi
	WSUNHL	M4076	berzosertib	5e-06	0	0.169702	2017-12-01	hematological	heme - NHL	ATMi	ATRi
	WSUNHL	M4076	berzosertib	0	1.95e-08	1.46187	2017-12-01	hematological	heme - NHL	ATMi	ATRi
	WSUNHL	M4076	berzosertib	0	7.81e-08	1.70726	2017-12-01	hematological	heme - NHL	ATMi	ATRi
	WSUNHL	M4076	berzosertib	0	3.13e-07	0.790433	2017-12-01	hematological	heme - NHL	ATMi	ATRi
	WSUNHL	M4076	berzosertib	0	1.25e-06	-0.0512006	2017-12-01	hematological	heme - NHL	ATMi	ATRi
	WSUNHL	M4076	berzosertib	0	5e-06	-0.0922274	2017-12-01	hematological	heme - NHL	ATMi	ATRi
	WSUNHL	M4076	berzosertib	1e-06	1.95e-08	0.89643	2017-12-01	hematological	heme - NHL	ATMi	ATRi
	WSUNHL	M4076	berzosertib	1e-06	7.81e-08	0.716109	2017-12-01	hematological	heme - NHL	ATMi	ATRi
	WSUNHL	M4076	berzosertib	1e-06	3.13e-07	-0.0091096	2017-12-01	hematological	heme - NHL	ATMi	ATRi
	WSUNHL	M4076	berzosertib	1e-06	1.25e-06	-0.0958431	2017-12-01	hematological	heme - NHL	ATMi	ATRi
	WSUNHL	M4076	berzosertib	1e-06	5e-06	-0.10957	2017-12-01	hematological	heme - NHL	ATMi	ATRi
	A204	berzosertib	M4076	1.95e-08	0	1.07935	2017-12-01	sarcoma	sarcoma - rhabdomyosarcoma	ATRi	ATMi
	A204	berzosertib	M4076	7.81e-08	0	0.995449	2017-12-01	sarcoma	sarcoma - rhabdomyosarcoma	ATRi	ATMi
	A204	berzosertib	M4076	3.13e-07	0	0.548604	2017-12-01	sarcoma	sarcoma - rhabdomyosarcoma	ATRi	ATMi
	A204	berzosertib	M4076	1.25e-06	0	-0.0137007	2017-12-01	sarcoma	sarcoma - rhabdomyosarcoma	ATRi	ATMi
	A204	berzosertib	M4076	5e-06	0	-0.0841745	2017-12-01	sarcoma	sarcoma - rhabdomyosarcoma	ATRi	ATMi
	A204	berzosertib	M4076	0	1.95e-08	1.16448	2017-12-01	sarcoma	sarcoma - rhabdomyosarcoma	ATRi	ATMi
	A204	berzosertib	M4076	0	7.81e-08	1.07935	2017-12-01	sarcoma	sarcoma - rhabdomyosarcoma	ATRi	ATMi
	A204	berzosertib	M4076	0	3.13e-07	1.02383	2017-12-01	sarcoma	sarcoma - rhabdomyosarcoma	ATRi	ATMi
	A204	berzosertib	M4076	0	1e-06	0.793451	2017-12-01	sarcoma	sarcoma - rhabdomyosarcoma	ATRi	ATMi
	A204	berzosertib	M4076	0	1.25e-06	0.848626	2017-12-01	sarcoma	sarcoma - rhabdomyosarcoma	ATRi	ATMi
	A204	berzosertib	M4076	0	5e-06	0.486669	2017-12-01	sarcoma	sarcoma - rhabdomyosarcoma	ATRi	ATMi
	A204	berzosertib	M4076	1.95e-08	1e-06	0.955447	2017-12-01	sarcoma	sarcoma - rhabdomyosarcoma	ATRi	ATMi
	A204	berzosertib	M4076	7.81e-08	1e-06	0.777793	2017-12-01	sarcoma	sarcoma - rhabdomyosarcoma	ATRi	ATMi
	A204	berzosertib	M4076	3.13e-07	1e-06	0.202911	2017-12-01	sarcoma	sarcoma - rhabdomyosarcoma	ATRi	ATMi
	A204	berzosertib	M4076	1.25e-06	1e-06	-0.069886	2017-12-01	sarcoma	sarcoma - rhabdomyosarcoma	ATRi	ATMi
	A204	berzosertib	M4076	5e-06	1e-06	-0.100884	2017-12-01	sarcoma	sarcoma - rhabdomyosarcoma	ATRi	ATMi
	A549	berzosertib	M4076	1.95e-08	0	1.08669	2017-12-01	lung	lung - NSCLC	ATRi	ATMi
	A549	berzosertib	M4076	7.81e-08	0	0.891752	2017-12-01	lung	lung - NSCLC	ATRi	ATMi
	A549	berzosertib	M4076	3.13e-07	0	0.26277	2017-12-01	lung	lung - NSCLC	ATRi	ATMi
	A549	berzosertib	M4076	1.25e-06	0	0.0279988	2017-12-01	lung	lung - NSCLC	ATRi	ATMi
	A549	berzosertib	M4076	5e-06	0	-0.00730216	2017-12-01	lung	lung - NSCLC	ATRi	ATMi
	A549	berzosertib	M4076	0	1.95e-08	1.02477	2017-12-01	lung	lung - NSCLC	ATRi	ATMi
	A549	berzosertib	M4076	0	7.81e-08	1.06376	2017-12-01	lung	lung - NSCLC	ATRi	ATMi
	A549	berzosertib	M4076	0	3.13e-07	1.0133	2017-12-01	lung	lung - NSCLC	ATRi	ATMi
	A549	berzosertib	M4076	0	1e-06	0.859282	2017-12-01	lung	lung - NSCLC	ATRi	ATMi
	A549	berzosertib	M4076	0	1.25e-06	0.947941	2017-12-01	lung	lung - NSCLC	ATRi	ATMi
	A549	berzosertib	M4076	0	5e-06	0.832122	2017-12-01	lung	lung - NSCLC	ATRi	ATMi
	A549	berzosertib	M4076	1.95e-08	1e-06	0.882297	2017-12-01	lung	lung - NSCLC	ATRi	ATMi
	A549	berzosertib	M4076	7.81e-08	1e-06	0.42766	2017-12-01	lung	lung - NSCLC	ATRi	ATMi
	A549	berzosertib	M4076	3.13e-07	1e-06	0.0867146	2017-12-01	lung	lung - NSCLC	ATRi	ATMi
	A549	berzosertib	M4076	1.25e-06	1e-06	0.00252877	2017-12-01	lung	lung - NSCLC	ATRi	ATMi
	A549	berzosertib	M4076	5e-06	1e-06	0.0025423	2017-12-01	lung	lung - NSCLC	ATRi	ATMi
	ASPC1	berzosertib	M4076	1.95e-08	0	1.1517	2017-12-01	pancreas	pancreas	ATRi	ATMi
	ASPC1	berzosertib	M4076	7.81e-08	0	0.943124	2017-12-01	pancreas	pancreas	ATRi	ATMi
	ASPC1	berzosertib	M4076	3.13e-07	0	0.0500057	2017-12-01	pancreas	pancreas	ATRi	ATMi
	ASPC1	berzosertib	M4076	1.25e-06	0	-0.0847524	2017-12-01	pancreas	pancreas	ATRi	ATMi
	ASPC1	berzosertib	M4076	5e-06	0	-0.06839	2017-12-01	pancreas	pancreas	ATRi	ATMi
	ASPC1	berzosertib	M4076	0	1.95e-08	1.04537	2017-12-01	pancreas	pancreas	ATRi	ATMi
	ASPC1	berzosertib	M4076	0	7.81e-08	0.947387	2017-12-01	pancreas	pancreas	ATRi	ATMi
	ASPC1	berzosertib	M4076	0	3.13e-07	1.04864	2017-12-01	pancreas	pancreas	ATRi	ATMi
	ASPC1	berzosertib	M4076	0	1e-06	0.766896	2017-12-01	pancreas	pancreas	ATRi	ATMi
	ASPC1	berzosertib	M4076	0	1.25e-06	0.823398	2017-12-01	pancreas	pancreas	ATRi	ATMi
	ASPC1	berzosertib	M4076	0	5e-06	0.589152	2017-12-01	pancreas	pancreas	ATRi	ATMi
	ASPC1	berzosertib	M4076	1.95e-08	1e-06	0.775748	2017-12-01	pancreas	pancreas	ATRi	ATMi
	ASPC1	berzosertib	M4076	7.81e-08	1e-06	0.404235	2017-12-01	pancreas	pancreas	ATRi	ATMi
	ASPC1	berzosertib	M4076	3.13e-07	1e-06	-0.0772204	2017-12-01	pancreas	pancreas	ATRi	ATMi
	ASPC1	berzosertib	M4076	1.25e-06	1e-06	-0.114652	2017-12-01	pancreas	pancreas	ATRi	ATMi
	ASPC1	berzosertib	M4076	5e-06	1e-06	-0.111865	2017-12-01	pancreas	pancreas	ATRi	ATMi
	BXPC3	berzosertib	M4076	1.95e-08	0	1.05132	2017-12-01	pancreas	pancreas	ATRi	ATMi
	BXPC3	berzosertib	M4076	7.81e-08	0	1.01782	2017-12-01	pancreas	pancreas	ATRi	ATMi
	BXPC3	berzosertib	M4076	3.13e-07	0	0.303672	2017-12-01	pancreas	pancreas	ATRi	ATMi
	BXPC3	berzosertib	M4076	1.25e-06	0	-0.100699	2017-12-01	pancreas	pancreas	ATRi	ATMi
	BXPC3	berzosertib	M4076	5e-06	0	-0.0737823	2017-12-01	pancreas	pancreas	ATRi	ATMi
	BXPC3	berzosertib	M4076	0	1.95e-08	1.01144	2017-12-01	pancreas	pancreas	ATRi	ATMi
	BXPC3	berzosertib	M4076	0	7.81e-08	1.08801	2017-12-01	pancreas	pancreas	ATRi	ATMi
	BXPC3	berzosertib	M4076	0	3.13e-07	1.01144	2017-12-01	pancreas	pancreas	ATRi	ATMi
	BXPC3	berzosertib	M4076	0	1e-06	0.913841	2017-12-01	pancreas	pancreas	ATRi	ATMi
	BXPC3	berzosertib	M4076	0	1.25e-06	0.938061	2017-12-01	pancreas	pancreas	ATRi	ATMi
	BXPC3	berzosertib	M4076	0	5e-06	0.775577	2017-12-01	pancreas	pancreas	ATRi	ATMi
	BXPC3	berzosertib	M4076	1.95e-08	1e-06	0.991462	2017-12-01	pancreas	pancreas	ATRi	ATMi
	BXPC3	berzosertib	M4076	7.81e-08	1e-06	0.783506	2017-12-01	pancreas	pancreas	ATRi	ATMi
	BXPC3	berzosertib	M4076	3.13e-07	1e-06	0.0148974	2017-12-01	pancreas	pancreas	ATRi	ATMi
	BXPC3	berzosertib	M4076	1.25e-06	1e-06	-0.0965031	2017-12-01	pancreas	pancreas	ATRi	ATMi
	BXPC3	berzosertib	M4076	5e-06	1e-06	-0.0972366	2017-12-01	pancreas	pancreas	ATRi	ATMi
	COLO205	berzosertib	M4076	1.95e-08	0	1.0046	2017-12-01	colon	colon	ATRi	ATMi
	COLO205	berzosertib	M4076	7.81e-08	0	0.898647	2017-12-01	colon	colon	ATRi	ATMi
	COLO205	berzosertib	M4076	3.13e-07	0	0.323541	2017-12-01	colon	colon	ATRi	ATMi
	COLO205	berzosertib	M4076	1.25e-06	0	0.104908	2017-12-01	colon	colon	ATRi	ATMi
	COLO205	berzosertib	M4076	5e-06	0	0.00424535	2017-12-01	colon	colon	ATRi	ATMi
	COLO205	berzosertib	M4076	0	1.95e-08	1.05063	2017-12-01	colon	colon	ATRi	ATMi
	COLO205	berzosertib	M4076	0	7.81e-08	1.02718	2017-12-01	colon	colon	ATRi	ATMi
	COLO205	berzosertib	M4076	0	3.13e-07	1.00286	2017-12-01	colon	colon	ATRi	ATMi
	COLO205	berzosertib	M4076	0	1e-06	0.952049	2017-12-01	colon	colon	ATRi	ATMi
	COLO205	berzosertib	M4076	0	1.25e-06	0.909069	2017-12-01	colon	colon	ATRi	ATMi
	COLO205	berzosertib	M4076	0	5e-06	0.796171	2017-12-01	colon	colon	ATRi	ATMi
	COLO205	berzosertib	M4076	1.95e-08	1e-06	0.921227	2017-12-01	colon	colon	ATRi	ATMi
	COLO205	berzosertib	M4076	7.81e-08	1e-06	0.371747	2017-12-01	colon	colon	ATRi	ATMi
	COLO205	berzosertib	M4076	3.13e-07	1e-06	0.105955	2017-12-01	colon	colon	ATRi	ATMi
	COLO205	berzosertib	M4076	1.25e-06	1e-06	0.0408429	2017-12-01	colon	colon	ATRi	ATMi
	COLO205	berzosertib	M4076	5e-06	1e-06	-0.0244059	2017-12-01	colon	colon	ATRi	ATMi
	DU145	berzosertib	M4076	1.95e-08	0	1.02035	2017-12-01	prostate	prostate	ATRi	ATMi
	DU145	berzosertib	M4076	7.81e-08	0	1.06899	2017-12-01	prostate	prostate	ATRi	ATMi
	DU145	berzosertib	M4076	3.13e-07	0	0.781195	2017-12-01	prostate	prostate	ATRi	ATMi
	DU145	berzosertib	M4076	1.25e-06	0	-0.00974106	2017-12-01	prostate	prostate	ATRi	ATMi
	DU145	berzosertib	M4076	5e-06	0	-0.0555906	2017-12-01	prostate	prostate	ATRi	ATMi
	DU145	berzosertib	M4076	0	1.95e-08	1.0174	2017-12-01	prostate	prostate	ATRi	ATMi
	DU145	berzosertib	M4076	0	7.81e-08	1.04836	2017-12-01	prostate	prostate	ATRi	ATMi
	DU145	berzosertib	M4076	0	3.13e-07	1.03509	2017-12-01	prostate	prostate	ATRi	ATMi
	DU145	berzosertib	M4076	0	1e-06	0.989338	2017-12-01	prostate	prostate	ATRi	ATMi
	DU145	berzosertib	M4076	0	1.25e-06	0.975792	2017-12-01	prostate	prostate	ATRi	ATMi
	DU145	berzosertib	M4076	0	5e-06	0.814054	2017-12-01	prostate	prostate	ATRi	ATMi
	DU145	berzosertib	M4076	1.95e-08	1e-06	0.888922	2017-12-01	prostate	prostate	ATRi	ATMi
	DU145	berzosertib	M4076	7.81e-08	1e-06	0.857858	2017-12-01	prostate	prostate	ATRi	ATMi
	DU145	berzosertib	M4076	3.13e-07	1e-06	0.132208	2017-12-01	prostate	prostate	ATRi	ATMi
	DU145	berzosertib	M4076	1.25e-06	1e-06	-0.0602283	2017-12-01	prostate	prostate	ATRi	ATMi
	DU145	berzosertib	M4076	5e-06	1e-06	-0.0851815	2017-12-01	prostate	prostate	ATRi	ATMi
	HEPG2	berzosertib	M4076	1.95e-08	0	0.973449	2017-12-01	liver	liver	ATRi	ATMi
	HEPG2	berzosertib	M4076	7.81e-08	0	0.294358	2017-12-01	liver	liver	ATRi	ATMi
	HEPG2	berzosertib	M4076	3.13e-07	0	0.0101712	2017-12-01	liver	liver	ATRi	ATMi
	HEPG2	berzosertib	M4076	1.25e-06	0	-0.0294258	2017-12-01	liver	liver	ATRi	ATMi
	HEPG2	berzosertib	M4076	5e-06	0	-0.0446577	2017-12-01	liver	liver	ATRi	ATMi
	HEPG2	berzosertib	M4076	0	1.95e-08	1.20978	2017-12-01	liver	liver	ATRi	ATMi
	HEPG2	berzosertib	M4076	0	7.81e-08	1.20126	2017-12-01	liver	liver	ATRi	ATMi
	HEPG2	berzosertib	M4076	0	3.13e-07	1.0501	2017-12-01	liver	liver	ATRi	ATMi
	HEPG2	berzosertib	M4076	0	1e-06	0.746493	2017-12-01	liver	liver	ATRi	ATMi
	HEPG2	berzosertib	M4076	0	1.25e-06	0.991546	2017-12-01	liver	liver	ATRi	ATMi
	HEPG2	berzosertib	M4076	0	5e-06	0.72115	2017-12-01	liver	liver	ATRi	ATMi
	HEPG2	berzosertib	M4076	1.95e-08	1e-06	0.607646	2017-12-01	liver	liver	ATRi	ATMi
	HEPG2	berzosertib	M4076	7.81e-08	1e-06	0.0743649	2017-12-01	liver	liver	ATRi	ATMi
	HEPG2	berzosertib	M4076	3.13e-07	1e-06	-0.0207064	2017-12-01	liver	liver	ATRi	ATMi
	HEPG2	berzosertib	M4076	1.25e-06	1e-06	-0.0234655	2017-12-01	liver	liver	ATRi	ATMi
	HEPG2	berzosertib	M4076	5e-06	1e-06	-0.0331492	2017-12-01	liver	liver	ATRi	ATMi
	HL60	berzosertib	M4076	1.95e-08	0	1.06647	2017-12-01	hematological	heme - AML	ATRi	ATMi
	HL60	berzosertib	M4076	7.81e-08	0	1.02197	2017-12-01	hematological	heme - AML	ATRi	ATMi
	HL60	berzosertib	M4076	3.13e-07	0	0.494412	2017-12-01	hematological	heme - AML	ATRi	ATMi
	HL60	berzosertib	M4076	1.25e-06	0	0.0452619	2017-12-01	hematological	heme - AML	ATRi	ATMi
	HL60	berzosertib	M4076	5e-06	0	-0.0123655	2017-12-01	hematological	heme - AML	ATRi	ATMi
	HL60	berzosertib	M4076	0	1.95e-08	1.05163	2017-12-01	hematological	heme - AML	ATRi	ATMi
	HL60	berzosertib	M4076	0	7.81e-08	1.04002	2017-12-01	hematological	heme - AML	ATRi	ATMi
	HL60	berzosertib	M4076	0	3.13e-07	0.950378	2017-12-01	hematological	heme - AML	ATRi	ATMi
	HL60	berzosertib	M4076	0	1e-06	0.855533	2017-12-01	hematological	heme - AML	ATRi	ATMi
	HL60	berzosertib	M4076	0	1.25e-06	0.88266	2017-12-01	hematological	heme - AML	ATRi	ATMi
	HL60	berzosertib	M4076	0	5e-06	0.687246	2017-12-01	hematological	heme - AML	ATRi	ATMi
	HL60	berzosertib	M4076	1.95e-08	1e-06	0.867827	2017-12-01	hematological	heme - AML	ATRi	ATMi
	HL60	berzosertib	M4076	7.81e-08	1e-06	0.697565	2017-12-01	hematological	heme - AML	ATRi	ATMi
	HL60	berzosertib	M4076	3.13e-07	1e-06	0.0870884	2017-12-01	hematological	heme - AML	ATRi	ATMi
	HL60	berzosertib	M4076	1.25e-06	1e-06	0.00803563	2017-12-01	hematological	heme - AML	ATRi	ATMi
	HL60	berzosertib	M4076	5e-06	1e-06	-0.0209079	2017-12-01	hematological	heme - AML	ATRi	ATMi
	HT1080	berzosertib	M4076	1.95e-08	0	1.82078	2017-12-01	sarcoma	sarcoma - fibrosarcoma	ATRi	ATMi
	HT1080	berzosertib	M4076	7.81e-08	0	1.86255	2017-12-01	sarcoma	sarcoma - fibrosarcoma	ATRi	ATMi
	HT1080	berzosertib	M4076	3.13e-07	0	0.0815734	2017-12-01	sarcoma	sarcoma - fibrosarcoma	ATRi	ATMi
	HT1080	berzosertib	M4076	1.25e-06	0	-0.142269	2017-12-01	sarcoma	sarcoma - fibrosarcoma	ATRi	ATMi
	HT1080	berzosertib	M4076	5e-06	0	-0.199439	2017-12-01	sarcoma	sarcoma - fibrosarcoma	ATRi	ATMi
	HT1080	berzosertib	M4076	0	1.95e-08	0.980209	2017-12-01	sarcoma	sarcoma - fibrosarcoma	ATRi	ATMi
	HT1080	berzosertib	M4076	0	7.81e-08	0.509962	2017-12-01	sarcoma	sarcoma - fibrosarcoma	ATRi	ATMi
	HT1080	berzosertib	M4076	0	3.13e-07	0.427447	2017-12-01	sarcoma	sarcoma - fibrosarcoma	ATRi	ATMi
	HT1080	berzosertib	M4076	0	1e-06	0.551114	2017-12-01	sarcoma	sarcoma - fibrosarcoma	ATRi	ATMi
	HT1080	berzosertib	M4076	0	1.25e-06	0.29467	2017-12-01	sarcoma	sarcoma - fibrosarcoma	ATRi	ATMi
	HT1080	berzosertib	M4076	0	5e-06	0.424316	2017-12-01	sarcoma	sarcoma - fibrosarcoma	ATRi	ATMi
	HT1080	berzosertib	M4076	1.95e-08	1e-06	0.67653	2017-12-01	sarcoma	sarcoma - fibrosarcoma	ATRi	ATMi
	HT1080	berzosertib	M4076	7.81e-08	1e-06	0.139727	2017-12-01	sarcoma	sarcoma - fibrosarcoma	ATRi	ATMi
	HT1080	berzosertib	M4076	3.13e-07	1e-06	-0.151554	2017-12-01	sarcoma	sarcoma - fibrosarcoma	ATRi	ATMi
	HT1080	berzosertib	M4076	1.25e-06	1e-06	-0.159939	2017-12-01	sarcoma	sarcoma - fibrosarcoma	ATRi	ATMi
	HT1080	berzosertib	M4076	5e-06	1e-06	-0.210767	2017-12-01	sarcoma	sarcoma - fibrosarcoma	ATRi	ATMi
	HT29	berzosertib	M4076	1.95e-08	0	1.0727	2017-12-01	colon	colon	ATRi	ATMi
	HT29	berzosertib	M4076	7.81e-08	0	0.539794	2017-12-01	colon	colon	ATRi	ATMi
	HT29	berzosertib	M4076	3.13e-07	0	-0.0252416	2017-12-01	colon	colon	ATRi	ATMi
	HT29	berzosertib	M4076	1.25e-06	0	-0.0527918	2017-12-01	colon	colon	ATRi	ATMi
	HT29	berzosertib	M4076	5e-06	0	-0.0490228	2017-12-01	colon	colon	ATRi	ATMi
	HT29	berzosertib	M4076	0	1.95e-08	1.1109	2017-12-01	colon	colon	ATRi	ATMi
	HT29	berzosertib	M4076	0	7.81e-08	1.04847	2017-12-01	colon	colon	ATRi	ATMi
	HT29	berzosertib	M4076	0	3.13e-07	1.01586	2017-12-01	colon	colon	ATRi	ATMi
	HT29	berzosertib	M4076	0	1e-06	0.834825	2017-12-01	colon	colon	ATRi	ATMi
	HT29	berzosertib	M4076	0	1.25e-06	0.950646	2017-12-01	colon	colon	ATRi	ATMi
	HT29	berzosertib	M4076	0	5e-06	0.795985	2017-12-01	colon	colon	ATRi	ATMi
	HT29	berzosertib	M4076	1.95e-08	1e-06	0.810387	2017-12-01	colon	colon	ATRi	ATMi
	HT29	berzosertib	M4076	7.81e-08	1e-06	0.270185	2017-12-01	colon	colon	ATRi	ATMi
	HT29	berzosertib	M4076	3.13e-07	1e-06	-0.0313603	2017-12-01	colon	colon	ATRi	ATMi
	HT29	berzosertib	M4076	1.25e-06	1e-06	-0.0507981	2017-12-01	colon	colon	ATRi	ATMi
	HT29	berzosertib	M4076	5e-06	1e-06	-0.0439465	2017-12-01	colon	colon	ATRi	ATMi
	IGROV1	berzosertib	M4076	1.95e-08	0	1.02547	2017-12-01	ovary	ovary	ATRi	ATMi
	IGROV1	berzosertib	M4076	7.81e-08	0	0.8966	2017-12-01	ovary	ovary	ATRi	ATMi
	IGROV1	berzosertib	M4076	3.13e-07	0	0.114023	2017-12-01	ovary	ovary	ATRi	ATMi
	IGROV1	berzosertib	M4076	1.25e-06	0	-0.0319478	2017-12-01	ovary	ovary	ATRi	ATMi
	IGROV1	berzosertib	M4076	5e-06	0	-0.0588645	2017-12-01	ovary	ovary	ATRi	ATMi
	IGROV1	berzosertib	M4076	0	1.95e-08	1.10849	2017-12-01	ovary	ovary	ATRi	ATMi
	IGROV1	berzosertib	M4076	0	7.81e-08	1.1863	2017-12-01	ovary	ovary	ATRi	ATMi
	IGROV1	berzosertib	M4076	0	3.13e-07	1.02547	2017-12-01	ovary	ovary	ATRi	ATMi
	IGROV1	berzosertib	M4076	0	1e-06	0.851317	2017-12-01	ovary	ovary	ATRi	ATMi
	IGROV1	berzosertib	M4076	0	1.25e-06	0.892144	2017-12-01	ovary	ovary	ATRi	ATMi
	IGROV1	berzosertib	M4076	0	5e-06	0.417843	2017-12-01	ovary	ovary	ATRi	ATMi
	IGROV1	berzosertib	M4076	1.95e-08	1e-06	0.950415	2017-12-01	ovary	ovary	ATRi	ATMi
	IGROV1	berzosertib	M4076	7.81e-08	1e-06	0.595245	2017-12-01	ovary	ovary	ATRi	ATMi
	IGROV1	berzosertib	M4076	3.13e-07	1e-06	0.088716	2017-12-01	ovary	ovary	ATRi	ATMi
	IGROV1	berzosertib	M4076	1.25e-06	1e-06	-0.0210481	2017-12-01	ovary	ovary	ATRi	ATMi
	IGROV1	berzosertib	M4076	5e-06	1e-06	-0.0275429	2017-12-01	ovary	ovary	ATRi	ATMi
	LOVO	berzosertib	M4076	1.95e-08	0	0.934883	2017-12-01	colon	colon	ATRi	ATMi
	LOVO	berzosertib	M4076	7.81e-08	0	0.724562	2017-12-01	colon	colon	ATRi	ATMi
	LOVO	berzosertib	M4076	3.13e-07	0	0.0225586	2017-12-01	colon	colon	ATRi	ATMi
	LOVO	berzosertib	M4076	1.25e-06	0	-0.0437084	2017-12-01	colon	colon	ATRi	ATMi
	LOVO	berzosertib	M4076	5e-06	0	-0.0526043	2017-12-01	colon	colon	ATRi	ATMi
	LOVO	berzosertib	M4076	0	1.95e-08	1.06761	2017-12-01	colon	colon	ATRi	ATMi
	LOVO	berzosertib	M4076	0	7.81e-08	1.03024	2017-12-01	colon	colon	ATRi	ATMi
	LOVO	berzosertib	M4076	0	3.13e-07	0.929729	2017-12-01	colon	colon	ATRi	ATMi
	LOVO	berzosertib	M4076	0	1e-06	0.87931	2017-12-01	colon	colon	ATRi	ATMi
	LOVO	berzosertib	M4076	0	1.25e-06	0.932306	2017-12-01	colon	colon	ATRi	ATMi
	LOVO	berzosertib	M4076	0	5e-06	0.835489	2017-12-01	colon	colon	ATRi	ATMi
	LOVO	berzosertib	M4076	1.95e-08	1e-06	0.760702	2017-12-01	colon	colon	ATRi	ATMi
	LOVO	berzosertib	M4076	7.81e-08	1e-06	0.506396	2017-12-01	colon	colon	ATRi	ATMi
	LOVO	berzosertib	M4076	3.13e-07	1e-06	-0.0418676	2017-12-01	colon	colon	ATRi	ATMi
	LOVO	berzosertib	M4076	1.25e-06	1e-06	-0.0607258	2017-12-01	colon	colon	ATRi	ATMi
	LOVO	berzosertib	M4076	5e-06	1e-06	-0.0632203	2017-12-01	colon	colon	ATRi	ATMi
	MDAMB231	berzosertib	M4076	1.95e-08	0	0.996347	2017-12-01	breast	breast - TNBC	ATRi	ATMi
	MDAMB231	berzosertib	M4076	7.81e-08	0	1.0187	2017-12-01	breast	breast - TNBC	ATRi	ATMi
	MDAMB231	berzosertib	M4076	3.13e-07	0	0.726692	2017-12-01	breast	breast - TNBC	ATRi	ATMi
	MDAMB231	berzosertib	M4076	1.25e-06	0	0.0850474	2017-12-01	breast	breast - TNBC	ATRi	ATMi
	MDAMB231	berzosertib	M4076	5e-06	0	-0.0533258	2017-12-01	breast	breast - TNBC	ATRi	ATMi
	MDAMB231	berzosertib	M4076	0	1.95e-08	0.983093	2017-12-01	breast	breast - TNBC	ATRi	ATMi
	MDAMB231	berzosertib	M4076	0	7.81e-08	0.951014	2017-12-01	breast	breast - TNBC	ATRi	ATMi
	MDAMB231	berzosertib	M4076	0	3.13e-07	0.863519	2017-12-01	breast	breast - TNBC	ATRi	ATMi
	MDAMB231	berzosertib	M4076	0	1e-06	0.865203	2017-12-01	breast	breast - TNBC	ATRi	ATMi
	MDAMB231	berzosertib	M4076	0	1.25e-06	0.719289	2017-12-01	breast	breast - TNBC	ATRi	ATMi
	MDAMB231	berzosertib	M4076	0	5e-06	0.645396	2017-12-01	breast	breast - TNBC	ATRi	ATMi
	MDAMB231	berzosertib	M4076	1.95e-08	1e-06	0.891826	2017-12-01	breast	breast - TNBC	ATRi	ATMi
	MDAMB231	berzosertib	M4076	7.81e-08	1e-06	0.696776	2017-12-01	breast	breast - TNBC	ATRi	ATMi
	MDAMB231	berzosertib	M4076	3.13e-07	1e-06	0.194419	2017-12-01	breast	breast - TNBC	ATRi	ATMi
	MDAMB231	berzosertib	M4076	1.25e-06	1e-06	-0.00512673	2017-12-01	breast	breast - TNBC	ATRi	ATMi
	MDAMB231	berzosertib	M4076	5e-06	1e-06	-0.0313516	2017-12-01	breast	breast - TNBC	ATRi	ATMi
	MDAMB435	berzosertib	M4076	1.95e-08	0	0.990614	2017-12-01	melanoma	melanoma	ATRi	ATMi
	MDAMB435	berzosertib	M4076	7.81e-08	0	0.987237	2017-12-01	melanoma	melanoma	ATRi	ATMi
	MDAMB435	berzosertib	M4076	3.13e-07	0	0.60818	2017-12-01	melanoma	melanoma	ATRi	ATMi
	MDAMB435	berzosertib	M4076	1.25e-06	0	-0.012816	2017-12-01	melanoma	melanoma	ATRi	ATMi
	MDAMB435	berzosertib	M4076	5e-06	0	-0.0253835	2017-12-01	melanoma	melanoma	ATRi	ATMi
	MDAMB435	berzosertib	M4076	0	1.95e-08	0.988082	2017-12-01	melanoma	melanoma	ATRi	ATMi
	MDAMB435	berzosertib	M4076	0	7.81e-08	0.988082	2017-12-01	melanoma	melanoma	ATRi	ATMi
	MDAMB435	berzosertib	M4076	0	3.13e-07	0.949247	2017-12-01	melanoma	melanoma	ATRi	ATMi
	MDAMB435	berzosertib	M4076	0	1e-06	0.989254	2017-12-01	melanoma	melanoma	ATRi	ATMi
	MDAMB435	berzosertib	M4076	0	1.25e-06	0.932363	2017-12-01	melanoma	melanoma	ATRi	ATMi
	MDAMB435	berzosertib	M4076	0	5e-06	0.836122	2017-12-01	melanoma	melanoma	ATRi	ATMi
	MDAMB435	berzosertib	M4076	1.95e-08	1e-06	1.00412	2017-12-01	melanoma	melanoma	ATRi	ATMi
	MDAMB435	berzosertib	M4076	7.81e-08	1e-06	0.700202	2017-12-01	melanoma	melanoma	ATRi	ATMi
	MDAMB435	berzosertib	M4076	3.13e-07	1e-06	0.139881	2017-12-01	melanoma	melanoma	ATRi	ATMi
	MDAMB435	berzosertib	M4076	1.25e-06	1e-06	-0.00928411	2017-12-01	melanoma	melanoma	ATRi	ATMi
	MDAMB435	berzosertib	M4076	5e-06	1e-06	-0.0254415	2017-12-01	melanoma	melanoma	ATRi	ATMi
	MDAMB436	berzosertib	M4076	1.95e-08	0	0.946603	2017-12-01	breast	breast - TNBC	ATRi	ATMi
	MDAMB436	berzosertib	M4076	7.81e-08	0	1.03916	2017-12-01	breast	breast - TNBC	ATRi	ATMi
	MDAMB436	berzosertib	M4076	3.13e-07	0	0.356118	2017-12-01	breast	breast - TNBC	ATRi	ATMi
	MDAMB436	berzosertib	M4076	1.25e-06	0	0.0210201	2017-12-01	breast	breast - TNBC	ATRi	ATMi
	MDAMB436	berzosertib	M4076	5e-06	0	-0.0328926	2017-12-01	breast	breast - TNBC	ATRi	ATMi
	MDAMB436	berzosertib	M4076	0	1.95e-08	0.999545	2017-12-01	breast	breast - TNBC	ATRi	ATMi
	MDAMB436	berzosertib	M4076	0	7.81e-08	1.04468	2017-12-01	breast	breast - TNBC	ATRi	ATMi
	MDAMB436	berzosertib	M4076	0	3.13e-07	0.852942	2017-12-01	breast	breast - TNBC	ATRi	ATMi
	MDAMB436	berzosertib	M4076	0	1e-06	0.744458	2017-12-01	breast	breast - TNBC	ATRi	ATMi
	MDAMB436	berzosertib	M4076	0	1.25e-06	0.761843	2017-12-01	breast	breast - TNBC	ATRi	ATMi
	MDAMB436	berzosertib	M4076	0	5e-06	0.619942	2017-12-01	breast	breast - TNBC	ATRi	ATMi
	MDAMB436	berzosertib	M4076	1.95e-08	1e-06	0.810639	2017-12-01	breast	breast - TNBC	ATRi	ATMi
	MDAMB436	berzosertib	M4076	7.81e-08	1e-06	0.569177	2017-12-01	breast	breast - TNBC	ATRi	ATMi
	MDAMB436	berzosertib	M4076	3.13e-07	1e-06	0.146736	2017-12-01	breast	breast - TNBC	ATRi	ATMi
	MDAMB436	berzosertib	M4076	1.25e-06	1e-06	-0.0225835	2017-12-01	breast	breast - TNBC	ATRi	ATMi
	MDAMB436	berzosertib	M4076	5e-06	1e-06	-0.0203819	2017-12-01	breast	breast - TNBC	ATRi	ATMi
	MHHES1	berzosertib	M4076	1.95e-08	0	1.16473	2017-12-01	sarcoma	sarcoma - ewings	ATRi	ATMi
	MHHES1	berzosertib	M4076	7.81e-08	0	1.11911	2017-12-01	sarcoma	sarcoma - ewings	ATRi	ATMi
	MHHES1	berzosertib	M4076	3.13e-07	0	0.40227	2017-12-01	sarcoma	sarcoma - ewings	ATRi	ATMi
	MHHES1	berzosertib	M4076	1.25e-06	0	0.0518116	2017-12-01	sarcoma	sarcoma - ewings	ATRi	ATMi
	MHHES1	berzosertib	M4076	5e-06	0	-0.0226682	2017-12-01	sarcoma	sarcoma - ewings	ATRi	ATMi
	MHHES1	berzosertib	M4076	0	1.95e-08	1.08262	2017-12-01	sarcoma	sarcoma - ewings	ATRi	ATMi
	MHHES1	berzosertib	M4076	0	7.81e-08	1.04954	2017-12-01	sarcoma	sarcoma - ewings	ATRi	ATMi
	MHHES1	berzosertib	M4076	0	3.13e-07	0.952603	2017-12-01	sarcoma	sarcoma - ewings	ATRi	ATMi
	MHHES1	berzosertib	M4076	0	1e-06	0.773026	2017-12-01	sarcoma	sarcoma - ewings	ATRi	ATMi
	MHHES1	berzosertib	M4076	0	1.25e-06	0.883035	2017-12-01	sarcoma	sarcoma - ewings	ATRi	ATMi
	MHHES1	berzosertib	M4076	0	5e-06	0.591497	2017-12-01	sarcoma	sarcoma - ewings	ATRi	ATMi
	MHHES1	berzosertib	M4076	1.95e-08	1e-06	0.739212	2017-12-01	sarcoma	sarcoma - ewings	ATRi	ATMi
	MHHES1	berzosertib	M4076	7.81e-08	1e-06	0.219794	2017-12-01	sarcoma	sarcoma - ewings	ATRi	ATMi
	MHHES1	berzosertib	M4076	3.13e-07	1e-06	0.0232503	2017-12-01	sarcoma	sarcoma - ewings	ATRi	ATMi
	MHHES1	berzosertib	M4076	1.25e-06	1e-06	-0.0145476	2017-12-01	sarcoma	sarcoma - ewings	ATRi	ATMi
	MHHES1	berzosertib	M4076	5e-06	1e-06	-0.0264388	2017-12-01	sarcoma	sarcoma - ewings	ATRi	ATMi
	MIAPACA2	berzosertib	M4076	1.95e-08	0	0.941469	2017-12-01	pancreas	pancreas	ATRi	ATMi
	MIAPACA2	berzosertib	M4076	7.81e-08	0	0.864498	2017-12-01	pancreas	pancreas	ATRi	ATMi
	MIAPACA2	berzosertib	M4076	3.13e-07	0	0.208211	2017-12-01	pancreas	pancreas	ATRi	ATMi
	MIAPACA2	berzosertib	M4076	1.25e-06	0	0.011267	2017-12-01	pancreas	pancreas	ATRi	ATMi
	MIAPACA2	berzosertib	M4076	5e-06	0	-0.0326476	2017-12-01	pancreas	pancreas	ATRi	ATMi
	MIAPACA2	berzosertib	M4076	0	1.95e-08	0.93366	2017-12-01	pancreas	pancreas	ATRi	ATMi
	MIAPACA2	berzosertib	M4076	0	7.81e-08	1.01398	2017-12-01	pancreas	pancreas	ATRi	ATMi
	MIAPACA2	berzosertib	M4076	0	3.13e-07	0.890155	2017-12-01	pancreas	pancreas	ATRi	ATMi
	MIAPACA2	berzosertib	M4076	0	1e-06	1.03318	2017-12-01	pancreas	pancreas	ATRi	ATMi
	MIAPACA2	berzosertib	M4076	0	1.25e-06	1.01621	2017-12-01	pancreas	pancreas	ATRi	ATMi
	MIAPACA2	berzosertib	M4076	0	5e-06	0.942584	2017-12-01	pancreas	pancreas	ATRi	ATMi
	MIAPACA2	berzosertib	M4076	1.95e-08	1e-06	0.886809	2017-12-01	pancreas	pancreas	ATRi	ATMi
	MIAPACA2	berzosertib	M4076	7.81e-08	1e-06	0.437073	2017-12-01	pancreas	pancreas	ATRi	ATMi
	MIAPACA2	berzosertib	M4076	3.13e-07	1e-06	0.060405	2017-12-01	pancreas	pancreas	ATRi	ATMi
	MIAPACA2	berzosertib	M4076	1.25e-06	1e-06	0.0341077	2017-12-01	pancreas	pancreas	ATRi	ATMi
	MIAPACA2	berzosertib	M4076	5e-06	1e-06	-0.012808	2017-12-01	pancreas	pancreas	ATRi	ATMi
	MV411	berzosertib	M4076	1.95e-08	0	1.15896	2017-12-01	hematological	heme - AML	ATRi	ATMi
	MV411	berzosertib	M4076	7.81e-08	0	1.22878	2017-12-01	hematological	heme - AML	ATRi	ATMi
	MV411	berzosertib	M4076	3.13e-07	0	0.398118	2017-12-01	hematological	heme - AML	ATRi	ATMi
	MV411	berzosertib	M4076	1.25e-06	0	-0.0223906	2017-12-01	hematological	heme - AML	ATRi	ATMi
	MV411	berzosertib	M4076	5e-06	0	-0.0273343	2017-12-01	hematological	heme - AML	ATRi	ATMi
	MV411	berzosertib	M4076	0	1.95e-08	1.11926	2017-12-01	hematological	heme - AML	ATRi	ATMi
	MV411	berzosertib	M4076	0	7.81e-08	1.16718	2017-12-01	hematological	heme - AML	ATRi	ATMi
	MV411	berzosertib	M4076	0	3.13e-07	1.12611	2017-12-01	hematological	heme - AML	ATRi	ATMi
	MV411	berzosertib	M4076	0	1e-06	0.908743	2017-12-01	hematological	heme - AML	ATRi	ATMi
	MV411	berzosertib	M4076	0	1.25e-06	0.991946	2017-12-01	hematological	heme - AML	ATRi	ATMi
	MV411	berzosertib	M4076	0	5e-06	0.643877	2017-12-01	hematological	heme - AML	ATRi	ATMi
	MV411	berzosertib	M4076	1.95e-08	1e-06	1.22369	2017-12-01	hematological	heme - AML	ATRi	ATMi
	MV411	berzosertib	M4076	7.81e-08	1e-06	1.17889	2017-12-01	hematological	heme - AML	ATRi	ATMi
	MV411	berzosertib	M4076	3.13e-07	1e-06	0.31251	2017-12-01	hematological	heme - AML	ATRi	ATMi
	MV411	berzosertib	M4076	1.25e-06	1e-06	-0.0158827	2017-12-01	hematological	heme - AML	ATRi	ATMi
	MV411	berzosertib	M4076	5e-06	1e-06	-0.0221992	2017-12-01	hematological	heme - AML	ATRi	ATMi
	NCIH460	berzosertib	M4076	1.95e-08	0	1.00019	2017-12-01	lung	lung - NSCLC	ATRi	ATMi
	NCIH460	berzosertib	M4076	7.81e-08	0	0.971284	2017-12-01	lung	lung - NSCLC	ATRi	ATMi
	NCIH460	berzosertib	M4076	3.13e-07	0	0.317922	2017-12-01	lung	lung - NSCLC	ATRi	ATMi
	NCIH460	berzosertib	M4076	1.25e-06	0	0.07716	2017-12-01	lung	lung - NSCLC	ATRi	ATMi
	NCIH460	berzosertib	M4076	5e-06	0	0.0361662	2017-12-01	lung	lung - NSCLC	ATRi	ATMi
	NCIH460	berzosertib	M4076	0	1.95e-08	0.991357	2017-12-01	lung	lung - NSCLC	ATRi	ATMi
	NCIH460	berzosertib	M4076	0	7.81e-08	1.00742	2017-12-01	lung	lung - NSCLC	ATRi	ATMi
	NCIH460	berzosertib	M4076	0	3.13e-07	0.988948	2017-12-01	lung	lung - NSCLC	ATRi	ATMi
	NCIH460	berzosertib	M4076	0	1e-06	0.924709	2017-12-01	lung	lung - NSCLC	ATRi	ATMi
	NCIH460	berzosertib	M4076	0	1.25e-06	0.962451	2017-12-01	lung	lung - NSCLC	ATRi	ATMi
	NCIH460	berzosertib	M4076	0	5e-06	0.920699	2017-12-01	lung	lung - NSCLC	ATRi	ATMi
	NCIH460	berzosertib	M4076	1.95e-08	1e-06	0.958437	2017-12-01	lung	lung - NSCLC	ATRi	ATMi
	NCIH460	berzosertib	M4076	7.81e-08	1e-06	0.780991	2017-12-01	lung	lung - NSCLC	ATRi	ATMi
	NCIH460	berzosertib	M4076	3.13e-07	1e-06	0.0683879	2017-12-01	lung	lung - NSCLC	ATRi	ATMi
	NCIH460	berzosertib	M4076	1.25e-06	1e-06	-0.00889555	2017-12-01	lung	lung - NSCLC	ATRi	ATMi
	NCIH460	berzosertib	M4076	5e-06	1e-06	-0.0218844	2017-12-01	lung	lung - NSCLC	ATRi	ATMi
	PANC1	berzosertib	M4076	1.95e-08	0	1.07887	2017-12-01	pancreas	pancreas	ATRi	ATMi
	PANC1	berzosertib	M4076	7.81e-08	0	1.22122	2017-12-01	pancreas	pancreas	ATRi	ATMi
	PANC1	berzosertib	M4076	3.13e-07	0	0.464477	2017-12-01	pancreas	pancreas	ATRi	ATMi
	PANC1	berzosertib	M4076	1.25e-06	0	0.0906236	2017-12-01	pancreas	pancreas	ATRi	ATMi
	PANC1	berzosertib	M4076	5e-06	0	-0.0618968	2017-12-01	pancreas	pancreas	ATRi	ATMi
	PANC1	berzosertib	M4076	0	1.95e-08	1.18923	2017-12-01	pancreas	pancreas	ATRi	ATMi
	PANC1	berzosertib	M4076	0	7.81e-08	1.12526	2017-12-01	pancreas	pancreas	ATRi	ATMi
	PANC1	berzosertib	M4076	0	3.13e-07	1.35717	2017-12-01	pancreas	pancreas	ATRi	ATMi
	PANC1	berzosertib	M4076	0	1e-06	0.964842	2017-12-01	pancreas	pancreas	ATRi	ATMi
	PANC1	berzosertib	M4076	0	1.25e-06	1.02903	2017-12-01	pancreas	pancreas	ATRi	ATMi
	PANC1	berzosertib	M4076	0	5e-06	0.69782	2017-12-01	pancreas	pancreas	ATRi	ATMi
	PANC1	berzosertib	M4076	1.95e-08	1e-06	0.787761	2017-12-01	pancreas	pancreas	ATRi	ATMi
	PANC1	berzosertib	M4076	7.81e-08	1e-06	0.542843	2017-12-01	pancreas	pancreas	ATRi	ATMi
	PANC1	berzosertib	M4076	3.13e-07	1e-06	0.0954254	2017-12-01	pancreas	pancreas	ATRi	ATMi
	PANC1	berzosertib	M4076	1.25e-06	1e-06	-0.0354662	2017-12-01	pancreas	pancreas	ATRi	ATMi
	PANC1	berzosertib	M4076	5e-06	1e-06	-0.0816461	2017-12-01	pancreas	pancreas	ATRi	ATMi
	RAMOS	berzosertib	M4076	1.95e-08	0	1.07941	2017-12-01	hematological	heme - burkitt lymphoma	ATRi	ATMi
	RAMOS	berzosertib	M4076	7.81e-08	0	1.08293	2017-12-01	hematological	heme - burkitt lymphoma	ATRi	ATMi
	RAMOS	berzosertib	M4076	3.13e-07	0	1.03189	2017-12-01	hematological	heme - burkitt lymphoma	ATRi	ATMi
	RAMOS	berzosertib	M4076	1.25e-06	0	0.315063	2017-12-01	hematological	heme - burkitt lymphoma	ATRi	ATMi
	RAMOS	berzosertib	M4076	5e-06	0	0.10124	2017-12-01	hematological	heme - burkitt lymphoma	ATRi	ATMi
	RAMOS	berzosertib	M4076	0	1.95e-08	1.00989	2017-12-01	hematological	heme - burkitt lymphoma	ATRi	ATMi
	RAMOS	berzosertib	M4076	0	7.81e-08	1.09261	2017-12-01	hematological	heme - burkitt lymphoma	ATRi	ATMi
	RAMOS	berzosertib	M4076	0	3.13e-07	0.981726	2017-12-01	hematological	heme - burkitt lymphoma	ATRi	ATMi
	RAMOS	berzosertib	M4076	0	1e-06	0.918223	2017-12-01	hematological	heme - burkitt lymphoma	ATRi	ATMi
	RAMOS	berzosertib	M4076	0	1.25e-06	0.890203	2017-12-01	hematological	heme - burkitt lymphoma	ATRi	ATMi
	RAMOS	berzosertib	M4076	0	5e-06	0.758198	2017-12-01	hematological	heme - burkitt lymphoma	ATRi	ATMi
	RAMOS	berzosertib	M4076	1.95e-08	1e-06	0.913964	2017-12-01	hematological	heme - burkitt lymphoma	ATRi	ATMi
	RAMOS	berzosertib	M4076	7.81e-08	1e-06	0.940365	2017-12-01	hematological	heme - burkitt lymphoma	ATRi	ATMi
	RAMOS	berzosertib	M4076	3.13e-07	1e-06	0.747637	2017-12-01	hematological	heme - burkitt lymphoma	ATRi	ATMi
	RAMOS	berzosertib	M4076	1.25e-06	1e-06	0.0622845	2017-12-01	hematological	heme - burkitt lymphoma	ATRi	ATMi
	RAMOS	berzosertib	M4076	5e-06	1e-06	0.0152671	2017-12-01	hematological	heme - burkitt lymphoma	ATRi	ATMi
	RDES	berzosertib	M4076	1.95e-08	0	1.12685	2017-12-01	sarcoma	sarcoma - ewings	ATRi	ATMi
	RDES	berzosertib	M4076	7.81e-08	0	1.12098	2017-12-01	sarcoma	sarcoma - ewings	ATRi	ATMi
	RDES	berzosertib	M4076	3.13e-07	0	0.856774	2017-12-01	sarcoma	sarcoma - ewings	ATRi	ATMi
	RDES	berzosertib	M4076	1.25e-06	0	0.249143	2017-12-01	sarcoma	sarcoma - ewings	ATRi	ATMi
	RDES	berzosertib	M4076	5e-06	0	-0.0907162	2017-12-01	sarcoma	sarcoma - ewings	ATRi	ATMi
	RDES	berzosertib	M4076	0	1.95e-08	1.07904	2017-12-01	sarcoma	sarcoma - ewings	ATRi	ATMi
	RDES	berzosertib	M4076	0	7.81e-08	0.990973	2017-12-01	sarcoma	sarcoma - ewings	ATRi	ATMi
	RDES	berzosertib	M4076	0	3.13e-07	0.922196	2017-12-01	sarcoma	sarcoma - ewings	ATRi	ATMi
	RDES	berzosertib	M4076	0	1e-06	0.860121	2017-12-01	sarcoma	sarcoma - ewings	ATRi	ATMi
	RDES	berzosertib	M4076	0	1.25e-06	0.860129	2017-12-01	sarcoma	sarcoma - ewings	ATRi	ATMi
	RDES	berzosertib	M4076	0	5e-06	0.668057	2017-12-01	sarcoma	sarcoma - ewings	ATRi	ATMi
	RDES	berzosertib	M4076	1.95e-08	1e-06	0.922209	2017-12-01	sarcoma	sarcoma - ewings	ATRi	ATMi
	RDES	berzosertib	M4076	7.81e-08	1e-06	0.862106	2017-12-01	sarcoma	sarcoma - ewings	ATRi	ATMi
	RDES	berzosertib	M4076	3.13e-07	1e-06	0.390648	2017-12-01	sarcoma	sarcoma - ewings	ATRi	ATMi
	RDES	berzosertib	M4076	1.25e-06	1e-06	0.095578	2017-12-01	sarcoma	sarcoma - ewings	ATRi	ATMi
	RDES	berzosertib	M4076	5e-06	1e-06	-0.0927687	2017-12-01	sarcoma	sarcoma - ewings	ATRi	ATMi
	SAOS2	berzosertib	M4076	1.95e-08	0	1.06867	2017-12-01	sarcoma	sarcoma - osteosarcoma	ATRi	ATMi
	SAOS2	berzosertib	M4076	7.81e-08	0	1.01622	2017-12-01	sarcoma	sarcoma - osteosarcoma	ATRi	ATMi
	SAOS2	berzosertib	M4076	3.13e-07	0	0.513092	2017-12-01	sarcoma	sarcoma - osteosarcoma	ATRi	ATMi
	SAOS2	berzosertib	M4076	1.25e-06	0	0.0409995	2017-12-01	sarcoma	sarcoma - osteosarcoma	ATRi	ATMi
	SAOS2	berzosertib	M4076	5e-06	0	-0.106145	2017-12-01	sarcoma	sarcoma - osteosarcoma	ATRi	ATMi
	SAOS2	berzosertib	M4076	0	1.95e-08	1.04717	2017-12-01	sarcoma	sarcoma - osteosarcoma	ATRi	ATMi
	SAOS2	berzosertib	M4076	0	7.81e-08	1.02978	2017-12-01	sarcoma	sarcoma - osteosarcoma	ATRi	ATMi
	SAOS2	berzosertib	M4076	0	3.13e-07	0.947414	2017-12-01	sarcoma	sarcoma - osteosarcoma	ATRi	ATMi
	SAOS2	berzosertib	M4076	0	1e-06	0.770568	2017-12-01	sarcoma	sarcoma - osteosarcoma	ATRi	ATMi
	SAOS2	berzosertib	M4076	0	1.25e-06	0.784377	2017-12-01	sarcoma	sarcoma - osteosarcoma	ATRi	ATMi
	SAOS2	berzosertib	M4076	0	5e-06	0.587005	2017-12-01	sarcoma	sarcoma - osteosarcoma	ATRi	ATMi
	SAOS2	berzosertib	M4076	1.95e-08	1e-06	0.8632	2017-12-01	sarcoma	sarcoma - osteosarcoma	ATRi	ATMi
	SAOS2	berzosertib	M4076	7.81e-08	1e-06	0.477439	2017-12-01	sarcoma	sarcoma - osteosarcoma	ATRi	ATMi
	SAOS2	berzosertib	M4076	3.13e-07	1e-06	0.117856	2017-12-01	sarcoma	sarcoma - osteosarcoma	ATRi	ATMi
	SAOS2	berzosertib	M4076	1.25e-06	1e-06	-0.0916204	2017-12-01	sarcoma	sarcoma - osteosarcoma	ATRi	ATMi
	SAOS2	berzosertib	M4076	5e-06	1e-06	-0.0991871	2017-12-01	sarcoma	sarcoma - osteosarcoma	ATRi	ATMi
	SW620	berzosertib	M4076	1.95e-08	0	1.00424	2017-12-01	colon	colon	ATRi	ATMi
	SW620	berzosertib	M4076	7.81e-08	0	0.981788	2017-12-01	colon	colon	ATRi	ATMi
	SW620	berzosertib	M4076	3.13e-07	0	0.452876	2017-12-01	colon	colon	ATRi	ATMi
	SW620	berzosertib	M4076	1.25e-06	0	0.0796924	2017-12-01	colon	colon	ATRi	ATMi
	SW620	berzosertib	M4076	5e-06	0	-0.00916816	2017-12-01	colon	colon	ATRi	ATMi
	SW620	berzosertib	M4076	0	1.95e-08	0.969629	2017-12-01	colon	colon	ATRi	ATMi
	SW620	berzosertib	M4076	0	7.81e-08	0.980853	2017-12-01	colon	colon	ATRi	ATMi
	SW620	berzosertib	M4076	0	3.13e-07	0.907896	2017-12-01	colon	colon	ATRi	ATMi
	SW620	berzosertib	M4076	0	1e-06	0.92418	2017-12-01	colon	colon	ATRi	ATMi
	SW620	berzosertib	M4076	0	1.25e-06	0.863934	2017-12-01	colon	colon	ATRi	ATMi
	SW620	berzosertib	M4076	0	5e-06	0.82465	2017-12-01	colon	colon	ATRi	ATMi
	SW620	berzosertib	M4076	1.95e-08	1e-06	0.911637	2017-12-01	colon	colon	ATRi	ATMi
	SW620	berzosertib	M4076	7.81e-08	1e-06	0.638398	2017-12-01	colon	colon	ATRi	ATMi
	SW620	berzosertib	M4076	3.13e-07	1e-06	0.165843	2017-12-01	colon	colon	ATRi	ATMi
	SW620	berzosertib	M4076	1.25e-06	1e-06	0.026036	2017-12-01	colon	colon	ATRi	ATMi
	SW620	berzosertib	M4076	5e-06	1e-06	-0.0138223	2017-12-01	colon	colon	ATRi	ATMi
	U2OS	berzosertib	M4076	1.95e-08	0	1.01693	2017-12-01	sarcoma	sarcoma - osteosarcoma	ATRi	ATMi
	U2OS	berzosertib	M4076	7.81e-08	0	0.929361	2017-12-01	sarcoma	sarcoma - osteosarcoma	ATRi	ATMi
	U2OS	berzosertib	M4076	3.13e-07	0	0.856355	2017-12-01	sarcoma	sarcoma - osteosarcoma	ATRi	ATMi
	U2OS	berzosertib	M4076	1.25e-06	0	0.0403033	2017-12-01	sarcoma	sarcoma - osteosarcoma	ATRi	ATMi
	U2OS	berzosertib	M4076	5e-06	0	-0.0396233	2017-12-01	sarcoma	sarcoma - osteosarcoma	ATRi	ATMi
	U2OS	berzosertib	M4076	0	1.95e-08	1.03683	2017-12-01	sarcoma	sarcoma - osteosarcoma	ATRi	ATMi
	U2OS	berzosertib	M4076	0	7.81e-08	1.03354	2017-12-01	sarcoma	sarcoma - osteosarcoma	ATRi	ATMi
	U2OS	berzosertib	M4076	0	3.13e-07	0.919279	2017-12-01	sarcoma	sarcoma - osteosarcoma	ATRi	ATMi
	U2OS	berzosertib	M4076	0	1e-06	0.907457	2017-12-01	sarcoma	sarcoma - osteosarcoma	ATRi	ATMi
	U2OS	berzosertib	M4076	0	1.25e-06	0.885021	2017-12-01	sarcoma	sarcoma - osteosarcoma	ATRi	ATMi
	U2OS	berzosertib	M4076	0	5e-06	0.806485	2017-12-01	sarcoma	sarcoma - osteosarcoma	ATRi	ATMi
	U2OS	berzosertib	M4076	1.95e-08	1e-06	0.782417	2017-12-01	sarcoma	sarcoma - osteosarcoma	ATRi	ATMi
	U2OS	berzosertib	M4076	7.81e-08	1e-06	0.598661	2017-12-01	sarcoma	sarcoma - osteosarcoma	ATRi	ATMi
	U2OS	berzosertib	M4076	3.13e-07	1e-06	0.186584	2017-12-01	sarcoma	sarcoma - osteosarcoma	ATRi	ATMi
	U2OS	berzosertib	M4076	1.25e-06	1e-06	-0.109416	2017-12-01	sarcoma	sarcoma - osteosarcoma	ATRi	ATMi
	U2OS	berzosertib	M4076	5e-06	1e-06	-0.12942	2017-12-01	sarcoma	sarcoma - osteosarcoma	ATRi	ATMi
	U87MG	berzosertib	M4076	1.95e-08	0	1.0179	2017-12-01	brain	brain - GBM	ATRi	ATMi
	U87MG	berzosertib	M4076	7.81e-08	0	0.998524	2017-12-01	brain	brain - GBM	ATRi	ATMi
	U87MG	berzosertib	M4076	3.13e-07	0	0.630033	2017-12-01	brain	brain - GBM	ATRi	ATMi
	U87MG	berzosertib	M4076	1.25e-06	0	0.171628	2017-12-01	brain	brain - GBM	ATRi	ATMi
	U87MG	berzosertib	M4076	5e-06	0	0.180827	2017-12-01	brain	brain - GBM	ATRi	ATMi
	U87MG	berzosertib	M4076	0	1.95e-08	1.00821	2017-12-01	brain	brain - GBM	ATRi	ATMi
	U87MG	berzosertib	M4076	0	7.81e-08	1.03122	2017-12-01	brain	brain - GBM	ATRi	ATMi
	U87MG	berzosertib	M4076	0	3.13e-07	0.996103	2017-12-01	brain	brain - GBM	ATRi	ATMi
	U87MG	berzosertib	M4076	0	1e-06	0.93413	2017-12-01	brain	brain - GBM	ATRi	ATMi
	U87MG	berzosertib	M4076	0	1.25e-06	0.930712	2017-12-01	brain	brain - GBM	ATRi	ATMi
	U87MG	berzosertib	M4076	0	5e-06	0.782905	2017-12-01	brain	brain - GBM	ATRi	ATMi
	U87MG	berzosertib	M4076	1.95e-08	1e-06	0.932389	2017-12-01	brain	brain - GBM	ATRi	ATMi
	U87MG	berzosertib	M4076	7.81e-08	1e-06	0.809352	2017-12-01	brain	brain - GBM	ATRi	ATMi
	U87MG	berzosertib	M4076	3.13e-07	1e-06	0.338282	2017-12-01	brain	brain - GBM	ATRi	ATMi
	U87MG	berzosertib	M4076	1.25e-06	1e-06	0.0980592	2017-12-01	brain	brain - GBM	ATRi	ATMi
	U87MG	berzosertib	M4076	5e-06	1e-06	0.132006	2017-12-01	brain	brain - GBM	ATRi	ATMi
	WSUNHL	berzosertib	M4076	1.95e-08	0	1.45409	2017-12-01	hematological	heme - NHL	ATRi	ATMi
	WSUNHL	berzosertib	M4076	7.81e-08	0	1.69814	2017-12-01	hematological	heme - NHL	ATRi	ATMi
	WSUNHL	berzosertib	M4076	3.13e-07	0	0.786293	2017-12-01	hematological	heme - NHL	ATRi	ATMi
	WSUNHL	berzosertib	M4076	1.25e-06	0	-0.0507751	2017-12-01	hematological	heme - NHL	ATRi	ATMi
	WSUNHL	berzosertib	M4076	5e-06	0	-0.0915794	2017-12-01	hematological	heme - NHL	ATRi	ATMi
	WSUNHL	berzosertib	M4076	0	1.95e-08	1.24204	2017-12-01	hematological	heme - NHL	ATRi	ATMi
	WSUNHL	berzosertib	M4076	0	7.81e-08	1.27649	2017-12-01	hematological	heme - NHL	ATRi	ATMi
	WSUNHL	berzosertib	M4076	0	3.13e-07	0.997199	2017-12-01	hematological	heme - NHL	ATRi	ATMi
	WSUNHL	berzosertib	M4076	0	1e-06	0.737878	2017-12-01	hematological	heme - NHL	ATRi	ATMi
	WSUNHL	berzosertib	M4076	0	1.25e-06	0.580697	2017-12-01	hematological	heme - NHL	ATRi	ATMi
	WSUNHL	berzosertib	M4076	0	5e-06	0.16893	2017-12-01	hematological	heme - NHL	ATRi	ATMi
	WSUNHL	berzosertib	M4076	1.95e-08	1e-06	0.891715	2017-12-01	hematological	heme - NHL	ATRi	ATMi
	WSUNHL	berzosertib	M4076	7.81e-08	1e-06	0.712373	2017-12-01	hematological	heme - NHL	ATRi	ATMi
	WSUNHL	berzosertib	M4076	3.13e-07	1e-06	-0.0089124	2017-12-01	hematological	heme - NHL	ATRi	ATMi
	WSUNHL	berzosertib	M4076	1.25e-06	1e-06	-0.0951754	2017-12-01	hematological	heme - NHL	ATRi	ATMi
	WSUNHL	berzosertib	M4076	5e-06	1e-06	-0.108828	2017-12-01	hematological	heme - NHL	ATRi	ATMi
	A204	berzosertib	M4076	1.95e-08	0	1.27471	2017-12-01	sarcoma	sarcoma - rhabdomyosarcoma	ATRi	ATMi
	A204	berzosertib	M4076	7.81e-08	0	1.1756	2017-12-01	sarcoma	sarcoma - rhabdomyosarcoma	ATRi	ATMi
	A204	berzosertib	M4076	2e-07	0	0.622616	2017-12-01	sarcoma	sarcoma - rhabdomyosarcoma	ATRi	ATMi
	A204	berzosertib	M4076	3.13e-07	0	0.647757	2017-12-01	sarcoma	sarcoma - rhabdomyosarcoma	ATRi	ATMi
	A204	berzosertib	M4076	1.25e-06	0	-0.0164746	2017-12-01	sarcoma	sarcoma - rhabdomyosarcoma	ATRi	ATMi
	A204	berzosertib	M4076	5e-06	0	-0.0997229	2017-12-01	sarcoma	sarcoma - rhabdomyosarcoma	ATRi	ATMi
	A204	berzosertib	M4076	0	1.95e-08	1.37527	2017-12-01	sarcoma	sarcoma - rhabdomyosarcoma	ATRi	ATMi
	A204	berzosertib	M4076	0	7.81e-08	1.27471	2017-12-01	sarcoma	sarcoma - rhabdomyosarcoma	ATRi	ATMi
	A204	berzosertib	M4076	0	3.13e-07	1.20912	2017-12-01	sarcoma	sarcoma - rhabdomyosarcoma	ATRi	ATMi
	A204	berzosertib	M4076	0	1.25e-06	1.00216	2017-12-01	sarcoma	sarcoma - rhabdomyosarcoma	ATRi	ATMi
	A204	berzosertib	M4076	0	5e-06	0.574595	2017-12-01	sarcoma	sarcoma - rhabdomyosarcoma	ATRi	ATMi
	A204	berzosertib	M4076	2e-07	1.95e-08	0.695623	2017-12-01	sarcoma	sarcoma - rhabdomyosarcoma	ATRi	ATMi
	A204	berzosertib	M4076	2e-07	7.81e-08	0.927832	2017-12-01	sarcoma	sarcoma - rhabdomyosarcoma	ATRi	ATMi
	A204	berzosertib	M4076	2e-07	3.13e-07	0.674659	2017-12-01	sarcoma	sarcoma - rhabdomyosarcoma	ATRi	ATMi
	A204	berzosertib	M4076	2e-07	1.25e-06	0.706391	2017-12-01	sarcoma	sarcoma - rhabdomyosarcoma	ATRi	ATMi
	A204	berzosertib	M4076	2e-07	5e-06	0.347458	2017-12-01	sarcoma	sarcoma - rhabdomyosarcoma	ATRi	ATMi
	A549	berzosertib	M4076	1.95e-08	0	1.46929	2017-12-01	lung	lung - NSCLC	ATRi	ATMi
	A549	berzosertib	M4076	7.81e-08	0	1.20578	2017-12-01	lung	lung - NSCLC	ATRi	ATMi
	A549	berzosertib	M4076	2e-07	0	0.463791	2017-12-01	lung	lung - NSCLC	ATRi	ATMi
	A549	berzosertib	M4076	3.13e-07	0	0.355577	2017-12-01	lung	lung - NSCLC	ATRi	ATMi
	A549	berzosertib	M4076	1.25e-06	0	0.0382348	2017-12-01	lung	lung - NSCLC	ATRi	ATMi
	A549	berzosertib	M4076	5e-06	0	-0.00948189	2017-12-01	lung	lung - NSCLC	ATRi	ATMi
	A549	berzosertib	M4076	0	1.95e-08	1.38558	2017-12-01	lung	lung - NSCLC	ATRi	ATMi
	A549	berzosertib	M4076	0	7.81e-08	1.43829	2017-12-01	lung	lung - NSCLC	ATRi	ATMi
	A549	berzosertib	M4076	0	3.13e-07	1.37008	2017-12-01	lung	lung - NSCLC	ATRi	ATMi
	A549	berzosertib	M4076	0	1.25e-06	1.28173	2017-12-01	lung	lung - NSCLC	ATRi	ATMi
	A549	berzosertib	M4076	0	5e-06	1.12518	2017-12-01	lung	lung - NSCLC	ATRi	ATMi
	A549	berzosertib	M4076	2e-07	1.95e-08	0.673004	2017-12-01	lung	lung - NSCLC	ATRi	ATMi
	A549	berzosertib	M4076	2e-07	7.81e-08	0.603238	2017-12-01	lung	lung - NSCLC	ATRi	ATMi
	A549	berzosertib	M4076	2e-07	3.13e-07	0.28076	2017-12-01	lung	lung - NSCLC	ATRi	ATMi
	A549	berzosertib	M4076	2e-07	1.25e-06	0.161493	2017-12-01	lung	lung - NSCLC	ATRi	ATMi
	A549	berzosertib	M4076	2e-07	5e-06	0.116137	2017-12-01	lung	lung - NSCLC	ATRi	ATMi
	ASPC1	berzosertib	M4076	1.95e-08	0	1.56433	2017-12-01	pancreas	pancreas	ATRi	ATMi
	ASPC1	berzosertib	M4076	7.81e-08	0	1.28112	2017-12-01	pancreas	pancreas	ATRi	ATMi
	ASPC1	berzosertib	M4076	2e-07	0	0.343828	2017-12-01	pancreas	pancreas	ATRi	ATMi
	ASPC1	berzosertib	M4076	3.13e-07	0	0.068485	2017-12-01	pancreas	pancreas	ATRi	ATMi
	ASPC1	berzosertib	M4076	1.25e-06	0	-0.114484	2017-12-01	pancreas	pancreas	ATRi	ATMi
	ASPC1	berzosertib	M4076	5e-06	0	-0.0922678	2017-12-01	pancreas	pancreas	ATRi	ATMi
	ASPC1	berzosertib	M4076	0	1.95e-08	1.41995	2017-12-01	pancreas	pancreas	ATRi	ATMi
	ASPC1	berzosertib	M4076	0	7.81e-08	1.28691	2017-12-01	pancreas	pancreas	ATRi	ATMi
	ASPC1	berzosertib	M4076	0	3.13e-07	1.42438	2017-12-01	pancreas	pancreas	ATRi	ATMi
	ASPC1	berzosertib	M4076	0	1.25e-06	1.11856	2017-12-01	pancreas	pancreas	ATRi	ATMi
	ASPC1	berzosertib	M4076	0	5e-06	0.800515	2017-12-01	pancreas	pancreas	ATRi	ATMi
	ASPC1	berzosertib	M4076	2e-07	1.95e-08	0.348537	2017-12-01	pancreas	pancreas	ATRi	ATMi
	ASPC1	berzosertib	M4076	2e-07	7.81e-08	0.210103	2017-12-01	pancreas	pancreas	ATRi	ATMi
	ASPC1	berzosertib	M4076	2e-07	3.13e-07	0.0824368	2017-12-01	pancreas	pancreas	ATRi	ATMi
	ASPC1	berzosertib	M4076	2e-07	1.25e-06	0.0501268	2017-12-01	pancreas	pancreas	ATRi	ATMi
	ASPC1	berzosertib	M4076	2e-07	5e-06	0.0346068	2017-12-01	pancreas	pancreas	ATRi	ATMi
	BXPC3	berzosertib	M4076	1.95e-08	0	1.42711	2017-12-01	pancreas	pancreas	ATRi	ATMi
	BXPC3	berzosertib	M4076	7.81e-08	0	1.38165	2017-12-01	pancreas	pancreas	ATRi	ATMi
	BXPC3	berzosertib	M4076	2e-07	0	0.587521	2017-12-01	pancreas	pancreas	ATRi	ATMi
	BXPC3	berzosertib	M4076	3.13e-07	0	0.412334	2017-12-01	pancreas	pancreas	ATRi	ATMi
	BXPC3	berzosertib	M4076	1.25e-06	0	-0.136516	2017-12-01	pancreas	pancreas	ATRi	ATMi
	BXPC3	berzosertib	M4076	5e-06	0	-0.0999825	2017-12-01	pancreas	pancreas	ATRi	ATMi
	BXPC3	berzosertib	M4076	0	1.95e-08	1.37298	2017-12-01	pancreas	pancreas	ATRi	ATMi
	BXPC3	berzosertib	M4076	0	7.81e-08	1.47691	2017-12-01	pancreas	pancreas	ATRi	ATMi
	BXPC3	berzosertib	M4076	0	3.13e-07	1.37298	2017-12-01	pancreas	pancreas	ATRi	ATMi
	BXPC3	berzosertib	M4076	0	1.25e-06	1.27339	2017-12-01	pancreas	pancreas	ATRi	ATMi
	BXPC3	berzosertib	M4076	0	5e-06	1.05285	2017-12-01	pancreas	pancreas	ATRi	ATMi
	BXPC3	berzosertib	M4076	2e-07	1.95e-08	0.568521	2017-12-01	pancreas	pancreas	ATRi	ATMi
	BXPC3	berzosertib	M4076	2e-07	7.81e-08	0.666743	2017-12-01	pancreas	pancreas	ATRi	ATMi
	BXPC3	berzosertib	M4076	2e-07	3.13e-07	0.498559	2017-12-01	pancreas	pancreas	ATRi	ATMi
	BXPC3	berzosertib	M4076	2e-07	1.25e-06	0.333257	2017-12-01	pancreas	pancreas	ATRi	ATMi
	BXPC3	berzosertib	M4076	2e-07	5e-06	0.236719	2017-12-01	pancreas	pancreas	ATRi	ATMi
	COLO205	berzosertib	M4076	1.95e-08	0	1.28496	2017-12-01	colon	colon	ATRi	ATMi
	COLO205	berzosertib	M4076	7.81e-08	0	1.14943	2017-12-01	colon	colon	ATRi	ATMi
	COLO205	berzosertib	M4076	2e-07	0	0.621623	2017-12-01	colon	colon	ATRi	ATMi
	COLO205	berzosertib	M4076	3.13e-07	0	0.413752	2017-12-01	colon	colon	ATRi	ATMi
	COLO205	berzosertib	M4076	1.25e-06	0	0.134077	2017-12-01	colon	colon	ATRi	ATMi
	COLO205	berzosertib	M4076	5e-06	0	0.00531035	2017-12-01	colon	colon	ATRi	ATMi
	COLO205	berzosertib	M4076	0	1.95e-08	1.34384	2017-12-01	colon	colon	ATRi	ATMi
	COLO205	berzosertib	M4076	0	7.81e-08	1.31384	2017-12-01	colon	colon	ATRi	ATMi
	COLO205	berzosertib	M4076	0	3.13e-07	1.28274	2017-12-01	colon	colon	ATRi	ATMi
	COLO205	berzosertib	M4076	0	1.25e-06	1.16276	2017-12-01	colon	colon	ATRi	ATMi
	COLO205	berzosertib	M4076	0	5e-06	1.01834	2017-12-01	colon	colon	ATRi	ATMi
	COLO205	berzosertib	M4076	2e-07	1.95e-08	0.658236	2017-12-01	colon	colon	ATRi	ATMi
	COLO205	berzosertib	M4076	2e-07	7.81e-08	0.685337	2017-12-01	colon	colon	ATRi	ATMi
	COLO205	berzosertib	M4076	2e-07	3.13e-07	0.382699	2017-12-01	colon	colon	ATRi	ATMi
	COLO205	berzosertib	M4076	2e-07	1.25e-06	0.212985	2017-12-01	colon	colon	ATRi	ATMi
	COLO205	berzosertib	M4076	2e-07	5e-06	0.176709	2017-12-01	colon	colon	ATRi	ATMi
	DU145	berzosertib	M4076	1.95e-08	0	1.1888	2017-12-01	prostate	prostate	ATRi	ATMi
	DU145	berzosertib	M4076	7.81e-08	0	1.24547	2017-12-01	prostate	prostate	ATRi	ATMi
	DU145	berzosertib	M4076	2e-07	0	1.03264	2017-12-01	prostate	prostate	ATRi	ATMi
	DU145	berzosertib	M4076	3.13e-07	0	0.910178	2017-12-01	prostate	prostate	ATRi	ATMi
	DU145	berzosertib	M4076	1.25e-06	0	-0.0112925	2017-12-01	prostate	prostate	ATRi	ATMi
	DU145	berzosertib	M4076	5e-06	0	-0.064709	2017-12-01	prostate	prostate	ATRi	ATMi
	DU145	berzosertib	M4076	0	1.95e-08	1.18537	2017-12-01	prostate	prostate	ATRi	ATMi
	DU145	berzosertib	M4076	0	7.81e-08	1.22143	2017-12-01	prostate	prostate	ATRi	ATMi
	DU145	berzosertib	M4076	0	3.13e-07	1.20598	2017-12-01	prostate	prostate	ATRi	ATMi
	DU145	berzosertib	M4076	0	1.25e-06	1.13689	2017-12-01	prostate	prostate	ATRi	ATMi
	DU145	berzosertib	M4076	0	5e-06	0.94846	2017-12-01	prostate	prostate	ATRi	ATMi
	DU145	berzosertib	M4076	2e-07	1.95e-08	1.07957	2017-12-01	prostate	prostate	ATRi	ATMi
	DU145	berzosertib	M4076	2e-07	7.81e-08	1.11937	2017-12-01	prostate	prostate	ATRi	ATMi
	DU145	berzosertib	M4076	2e-07	3.13e-07	0.791981	2017-12-01	prostate	prostate	ATRi	ATMi
	DU145	berzosertib	M4076	2e-07	1.25e-06	0.508198	2017-12-01	prostate	prostate	ATRi	ATMi
	DU145	berzosertib	M4076	2e-07	5e-06	0.314501	2017-12-01	prostate	prostate	ATRi	ATMi
	HEPG2	berzosertib	M4076	1.95e-08	0	1.34908	2017-12-01	liver	liver	ATRi	ATMi
	HEPG2	berzosertib	M4076	7.81e-08	0	0.407973	2017-12-01	liver	liver	ATRi	ATMi
	HEPG2	berzosertib	M4076	2e-07	0	0.0562228	2017-12-01	liver	liver	ATRi	ATMi
	HEPG2	berzosertib	M4076	3.13e-07	0	0.0141367	2017-12-01	liver	liver	ATRi	ATMi
	HEPG2	berzosertib	M4076	1.25e-06	0	-0.0407384	2017-12-01	liver	liver	ATRi	ATMi
	HEPG2	berzosertib	M4076	5e-06	0	-0.0618474	2017-12-01	liver	liver	ATRi	ATMi
	HEPG2	berzosertib	M4076	0	1.95e-08	1.6766	2017-12-01	liver	liver	ATRi	ATMi
	HEPG2	berzosertib	M4076	0	7.81e-08	1.6648	2017-12-01	liver	liver	ATRi	ATMi
	HEPG2	berzosertib	M4076	0	3.13e-07	1.45531	2017-12-01	liver	liver	ATRi	ATMi
	HEPG2	berzosertib	M4076	0	1.25e-06	1.37416	2017-12-01	liver	liver	ATRi	ATMi
	HEPG2	berzosertib	M4076	0	5e-06	0.999439	2017-12-01	liver	liver	ATRi	ATMi
	HEPG2	berzosertib	M4076	2e-07	1.95e-08	0.0158071	2017-12-01	liver	liver	ATRi	ATMi
	HEPG2	berzosertib	M4076	2e-07	7.81e-08	0.000682771	2017-12-01	liver	liver	ATRi	ATMi
	HEPG2	berzosertib	M4076	2e-07	3.13e-07	-0.0275066	2017-12-01	liver	liver	ATRi	ATMi
	HEPG2	berzosertib	M4076	2e-07	1.25e-06	-0.0221645	2017-12-01	liver	liver	ATRi	ATMi
	HEPG2	berzosertib	M4076	2e-07	5e-06	-0.0281026	2017-12-01	liver	liver	ATRi	ATMi
	HL60	berzosertib	M4076	1.95e-08	0	1.28156	2017-12-01	hematological	heme - AML	ATRi	ATMi
	HL60	berzosertib	M4076	7.81e-08	0	1.22808	2017-12-01	hematological	heme - AML	ATRi	ATMi
	HL60	berzosertib	M4076	2e-07	0	0.808725	2017-12-01	hematological	heme - AML	ATRi	ATMi
	HL60	berzosertib	M4076	3.13e-07	0	0.594124	2017-12-01	hematological	heme - AML	ATRi	ATMi
	HL60	berzosertib	M4076	1.25e-06	0	0.0543839	2017-12-01	hematological	heme - AML	ATRi	ATMi
	HL60	berzosertib	M4076	5e-06	0	-0.0148665	2017-12-01	hematological	heme - AML	ATRi	ATMi
	HL60	berzosertib	M4076	0	1.95e-08	1.26373	2017-12-01	hematological	heme - AML	ATRi	ATMi
	HL60	berzosertib	M4076	0	7.81e-08	1.24978	2017-12-01	hematological	heme - AML	ATRi	ATMi
	HL60	berzosertib	M4076	0	3.13e-07	1.14205	2017-12-01	hematological	heme - AML	ATRi	ATMi
	HL60	berzosertib	M4076	0	1.25e-06	1.06068	2017-12-01	hematological	heme - AML	ATRi	ATMi
	HL60	berzosertib	M4076	0	5e-06	0.825851	2017-12-01	hematological	heme - AML	ATRi	ATMi
	HL60	berzosertib	M4076	2e-07	1.95e-08	1.09865	2017-12-01	hematological	heme - AML	ATRi	ATMi
	HL60	berzosertib	M4076	2e-07	7.81e-08	1.16453	2017-12-01	hematological	heme - AML	ATRi	ATMi
	HL60	berzosertib	M4076	2e-07	3.13e-07	0.818101	2017-12-01	hematological	heme - AML	ATRi	ATMi
	HL60	berzosertib	M4076	2e-07	1.25e-06	0.357678	2017-12-01	hematological	heme - AML	ATRi	ATMi
	HL60	berzosertib	M4076	2e-07	5e-06	0.21474	2017-12-01	hematological	heme - AML	ATRi	ATMi
	HT1080	berzosertib	M4076	1.95e-08	0	2.39572	2017-12-01	sarcoma	sarcoma - fibrosarcoma	ATRi	ATMi
	HT1080	berzosertib	M4076	7.81e-08	0	2.45067	2017-12-01	sarcoma	sarcoma - fibrosarcoma	ATRi	ATMi
	HT1080	berzosertib	M4076	2e-07	0	0.626399	2017-12-01	sarcoma	sarcoma - fibrosarcoma	ATRi	ATMi
	HT1080	berzosertib	M4076	3.13e-07	0	0.107502	2017-12-01	sarcoma	sarcoma - fibrosarcoma	ATRi	ATMi
	HT1080	berzosertib	M4076	1.25e-06	0	-0.187	2017-12-01	sarcoma	sarcoma - fibrosarcoma	ATRi	ATMi
	HT1080	berzosertib	M4076	5e-06	0	-0.262216	2017-12-01	sarcoma	sarcoma - fibrosarcoma	ATRi	ATMi
	HT1080	berzosertib	M4076	0	1.95e-08	1.28981	2017-12-01	sarcoma	sarcoma - fibrosarcoma	ATRi	ATMi
	HT1080	berzosertib	M4076	0	7.81e-08	0.67112	2017-12-01	sarcoma	sarcoma - fibrosarcoma	ATRi	ATMi
	HT1080	berzosertib	M4076	0	3.13e-07	0.562557	2017-12-01	sarcoma	sarcoma - fibrosarcoma	ATRi	ATMi
	HT1080	berzosertib	M4076	0	1.25e-06	0.387867	2017-12-01	sarcoma	sarcoma - fibrosarcoma	ATRi	ATMi
	HT1080	berzosertib	M4076	0	5e-06	0.558438	2017-12-01	sarcoma	sarcoma - fibrosarcoma	ATRi	ATMi
	HT1080	berzosertib	M4076	2e-07	1.95e-08	0.87886	2017-12-01	sarcoma	sarcoma - fibrosarcoma	ATRi	ATMi
	HT1080	berzosertib	M4076	2e-07	7.81e-08	0.869065	2017-12-01	sarcoma	sarcoma - fibrosarcoma	ATRi	ATMi
	HT1080	berzosertib	M4076	2e-07	3.13e-07	-0.0426158	2017-12-01	sarcoma	sarcoma - fibrosarcoma	ATRi	ATMi
	HT1080	berzosertib	M4076	2e-07	1.25e-06	-0.131819	2017-12-01	sarcoma	sarcoma - fibrosarcoma	ATRi	ATMi
	HT1080	berzosertib	M4076	2e-07	5e-06	-0.115818	2017-12-01	sarcoma	sarcoma - fibrosarcoma	ATRi	ATMi
	HT29	berzosertib	M4076	1.95e-08	0	1.50927	2017-12-01	colon	colon	ATRi	ATMi
	HT29	berzosertib	M4076	7.81e-08	0	0.759589	2017-12-01	colon	colon	ATRi	ATMi
	HT29	berzosertib	M4076	2e-07	0	0.112759	2017-12-01	colon	colon	ATRi	ATMi
	HT29	berzosertib	M4076	3.13e-07	0	-0.0352948	2017-12-01	colon	colon	ATRi	ATMi
	HT29	berzosertib	M4076	1.25e-06	0	-0.0740519	2017-12-01	colon	colon	ATRi	ATMi
	HT29	berzosertib	M4076	5e-06	0	-0.0687498	2017-12-01	colon	colon	ATRi	ATMi
	HT29	berzosertib	M4076	0	1.95e-08	1.56301	2017-12-01	colon	colon	ATRi	ATMi
	HT29	berzosertib	M4076	0	7.81e-08	1.47519	2017-12-01	colon	colon	ATRi	ATMi
	HT29	berzosertib	M4076	0	3.13e-07	1.42932	2017-12-01	colon	colon	ATRi	ATMi
	HT29	berzosertib	M4076	0	1.25e-06	1.33757	2017-12-01	colon	colon	ATRi	ATMi
	HT29	berzosertib	M4076	0	5e-06	1.11999	2017-12-01	colon	colon	ATRi	ATMi
	HT29	berzosertib	M4076	2e-07	1.95e-08	0.0180662	2017-12-01	colon	colon	ATRi	ATMi
	HT29	berzosertib	M4076	2e-07	7.81e-08	0.0563529	2017-12-01	colon	colon	ATRi	ATMi
	HT29	berzosertib	M4076	2e-07	3.13e-07	0.00857609	2017-12-01	colon	colon	ATRi	ATMi
	HT29	berzosertib	M4076	2e-07	1.25e-06	0.00343636	2017-12-01	colon	colon	ATRi	ATMi
	HT29	berzosertib	M4076	2e-07	5e-06	-0.00285811	2017-12-01	colon	colon	ATRi	ATMi
	IGROV1	berzosertib	M4076	1.95e-08	0	1.39219	2017-12-01	ovary	ovary	ATRi	ATMi
	IGROV1	berzosertib	M4076	7.81e-08	0	1.21732	2017-12-01	ovary	ovary	ATRi	ATMi
	IGROV1	berzosertib	M4076	2e-07	0	0.468134	2017-12-01	ovary	ovary	ATRi	ATMi
	IGROV1	berzosertib	M4076	3.13e-07	0	0.155446	2017-12-01	ovary	ovary	ATRi	ATMi
	IGROV1	berzosertib	M4076	1.25e-06	0	-0.0426202	2017-12-01	ovary	ovary	ATRi	ATMi
	IGROV1	berzosertib	M4076	5e-06	0	-0.0791434	2017-12-01	ovary	ovary	ATRi	ATMi
	IGROV1	berzosertib	M4076	0	1.95e-08	1.50484	2017-12-01	ovary	ovary	ATRi	ATMi
	IGROV1	berzosertib	M4076	0	7.81e-08	1.61042	2017-12-01	ovary	ovary	ATRi	ATMi
	IGROV1	berzosertib	M4076	0	3.13e-07	1.39219	2017-12-01	ovary	ovary	ATRi	ATMi
	IGROV1	berzosertib	M4076	0	1.25e-06	1.21127	2017-12-01	ovary	ovary	ATRi	ATMi
	IGROV1	berzosertib	M4076	0	5e-06	0.567699	2017-12-01	ovary	ovary	ATRi	ATMi
	IGROV1	berzosertib	M4076	2e-07	1.95e-08	0.575273	2017-12-01	ovary	ovary	ATRi	ATMi
	IGROV1	berzosertib	M4076	2e-07	7.81e-08	0.558226	2017-12-01	ovary	ovary	ATRi	ATMi
	IGROV1	berzosertib	M4076	2e-07	3.13e-07	0.398376	2017-12-01	ovary	ovary	ATRi	ATMi
	IGROV1	berzosertib	M4076	2e-07	1.25e-06	0.347119	2017-12-01	ovary	ovary	ATRi	ATMi
	IGROV1	berzosertib	M4076	2e-07	5e-06	0.105136	2017-12-01	ovary	ovary	ATRi	ATMi
	LOVO	berzosertib	M4076	1.95e-08	0	1.32501	2017-12-01	colon	colon	ATRi	ATMi
	LOVO	berzosertib	M4076	7.81e-08	0	1.02694	2017-12-01	colon	colon	ATRi	ATMi
	LOVO	berzosertib	M4076	2e-07	0	0.210518	2017-12-01	colon	colon	ATRi	ATMi
	LOVO	berzosertib	M4076	3.13e-07	0	0.0320471	2017-12-01	colon	colon	ATRi	ATMi
	LOVO	berzosertib	M4076	1.25e-06	0	-0.0618677	2017-12-01	colon	colon	ATRi	ATMi
	LOVO	berzosertib	M4076	5e-06	0	-0.074475	2017-12-01	colon	colon	ATRi	ATMi
	LOVO	berzosertib	M4076	0	1.95e-08	1.51311	2017-12-01	colon	colon	ATRi	ATMi
	LOVO	berzosertib	M4076	0	7.81e-08	1.46015	2017-12-01	colon	colon	ATRi	ATMi
	LOVO	berzosertib	M4076	0	3.13e-07	1.3177	2017-12-01	colon	colon	ATRi	ATMi
	LOVO	berzosertib	M4076	0	1.25e-06	1.32136	2017-12-01	colon	colon	ATRi	ATMi
	LOVO	berzosertib	M4076	0	5e-06	1.18415	2017-12-01	colon	colon	ATRi	ATMi
	LOVO	berzosertib	M4076	2e-07	1.95e-08	0.110415	2017-12-01	colon	colon	ATRi	ATMi
	LOVO	berzosertib	M4076	2e-07	7.81e-08	0.220417	2017-12-01	colon	colon	ATRi	ATMi
	LOVO	berzosertib	M4076	2e-07	3.13e-07	0.103644	2017-12-01	colon	colon	ATRi	ATMi
	LOVO	berzosertib	M4076	2e-07	1.25e-06	-0.000899972	2017-12-01	colon	colon	ATRi	ATMi
	LOVO	berzosertib	M4076	2e-07	5e-06	-0.0326969	2017-12-01	colon	colon	ATRi	ATMi
	MDAMB231	berzosertib	M4076	1.95e-08	0	1.17758	2017-12-01	breast	breast - TNBC	ATRi	ATMi
	MDAMB231	berzosertib	M4076	7.81e-08	0	1.204	2017-12-01	breast	breast - TNBC	ATRi	ATMi
	MDAMB231	berzosertib	M4076	2e-07	0	0.976407	2017-12-01	breast	breast - TNBC	ATRi	ATMi
	MDAMB231	berzosertib	M4076	3.13e-07	0	0.858834	2017-12-01	breast	breast - TNBC	ATRi	ATMi
	MDAMB231	berzosertib	M4076	1.25e-06	0	0.100375	2017-12-01	breast	breast - TNBC	ATRi	ATMi
	MDAMB231	berzosertib	M4076	5e-06	0	-0.0631899	2017-12-01	breast	breast - TNBC	ATRi	ATMi
	MDAMB231	berzosertib	M4076	0	1.95e-08	1.16191	2017-12-01	breast	breast - TNBC	ATRi	ATMi
	MDAMB231	berzosertib	M4076	0	7.81e-08	1.12399	2017-12-01	breast	breast - TNBC	ATRi	ATMi
	MDAMB231	berzosertib	M4076	0	3.13e-07	1.02057	2017-12-01	breast	breast - TNBC	ATRi	ATMi
	MDAMB231	berzosertib	M4076	0	1.25e-06	0.850084	2017-12-01	breast	breast - TNBC	ATRi	ATMi
	MDAMB231	berzosertib	M4076	0	5e-06	0.762737	2017-12-01	breast	breast - TNBC	ATRi	ATMi
	MDAMB231	berzosertib	M4076	2e-07	1.95e-08	1.14194	2017-12-01	breast	breast - TNBC	ATRi	ATMi
	MDAMB231	berzosertib	M4076	2e-07	7.81e-08	0.968234	2017-12-01	breast	breast - TNBC	ATRi	ATMi
	MDAMB231	berzosertib	M4076	2e-07	3.13e-07	0.51771	2017-12-01	breast	breast - TNBC	ATRi	ATMi
	MDAMB231	berzosertib	M4076	2e-07	1.25e-06	0.340385	2017-12-01	breast	breast - TNBC	ATRi	ATMi
	MDAMB231	berzosertib	M4076	2e-07	5e-06	0.436017	2017-12-01	breast	breast - TNBC	ATRi	ATMi
	MDAMB435	berzosertib	M4076	1.95e-08	0	1.2215	2017-12-01	melanoma	melanoma	ATRi	ATMi
	MDAMB435	berzosertib	M4076	7.81e-08	0	1.21734	2017-12-01	melanoma	melanoma	ATRi	ATMi
	MDAMB435	berzosertib	M4076	2e-07	0	0.893251	2017-12-01	melanoma	melanoma	ATRi	ATMi
	MDAMB435	berzosertib	M4076	3.13e-07	0	0.749967	2017-12-01	melanoma	melanoma	ATRi	ATMi
	MDAMB435	berzosertib	M4076	1.25e-06	0	-0.0157089	2017-12-01	melanoma	melanoma	ATRi	ATMi
	MDAMB435	berzosertib	M4076	5e-06	0	-0.0312044	2017-12-01	melanoma	melanoma	ATRi	ATMi
	MDAMB435	berzosertib	M4076	0	1.95e-08	1.21838	2017-12-01	melanoma	melanoma	ATRi	ATMi
	MDAMB435	berzosertib	M4076	0	7.81e-08	1.21838	2017-12-01	melanoma	melanoma	ATRi	ATMi
	MDAMB435	berzosertib	M4076	0	3.13e-07	1.1705	2017-12-01	melanoma	melanoma	ATRi	ATMi
	MDAMB435	berzosertib	M4076	0	1.25e-06	1.14968	2017-12-01	melanoma	melanoma	ATRi	ATMi
	MDAMB435	berzosertib	M4076	0	5e-06	1.03101	2017-12-01	melanoma	melanoma	ATRi	ATMi
	MDAMB435	berzosertib	M4076	2e-07	1.95e-08	1.04246	2017-12-01	melanoma	melanoma	ATRi	ATMi
	MDAMB435	berzosertib	M4076	2e-07	7.81e-08	1.07577	2017-12-01	melanoma	melanoma	ATRi	ATMi
	MDAMB435	berzosertib	M4076	2e-07	3.13e-07	0.639687	2017-12-01	melanoma	melanoma	ATRi	ATMi
	MDAMB435	berzosertib	M4076	2e-07	1.25e-06	0.423	2017-12-01	melanoma	melanoma	ATRi	ATMi
	MDAMB435	berzosertib	M4076	2e-07	5e-06	0.190644	2017-12-01	melanoma	melanoma	ATRi	ATMi
	MDAMB436	berzosertib	M4076	1.95e-08	0	1.17564	2017-12-01	breast	breast - TNBC	ATRi	ATMi
	MDAMB436	berzosertib	M4076	7.81e-08	0	1.29053	2017-12-01	breast	breast - TNBC	ATRi	ATMi
	MDAMB436	berzosertib	M4076	2e-07	0	0.672841	2017-12-01	breast	breast - TNBC	ATRi	ATMi
	MDAMB436	berzosertib	M4076	3.13e-07	0	0.442727	2017-12-01	breast	breast - TNBC	ATRi	ATMi
	MDAMB436	berzosertib	M4076	1.25e-06	0	0.0268023	2017-12-01	breast	breast - TNBC	ATRi	ATMi
	MDAMB436	berzosertib	M4076	5e-06	0	-0.0401143	2017-12-01	breast	breast - TNBC	ATRi	ATMi
	MDAMB436	berzosertib	M4076	0	1.95e-08	1.24135	2017-12-01	breast	breast - TNBC	ATRi	ATMi
	MDAMB436	berzosertib	M4076	0	7.81e-08	1.29738	2017-12-01	breast	breast - TNBC	ATRi	ATMi
	MDAMB436	berzosertib	M4076	0	3.13e-07	1.05939	2017-12-01	breast	breast - TNBC	ATRi	ATMi
	MDAMB436	berzosertib	M4076	0	1.25e-06	0.946315	2017-12-01	breast	breast - TNBC	ATRi	ATMi
	MDAMB436	berzosertib	M4076	0	5e-06	0.770187	2017-12-01	breast	breast - TNBC	ATRi	ATMi
	MDAMB436	berzosertib	M4076	2e-07	1.95e-08	0.887927	2017-12-01	breast	breast - TNBC	ATRi	ATMi
	MDAMB436	berzosertib	M4076	2e-07	7.81e-08	0.648695	2017-12-01	breast	breast - TNBC	ATRi	ATMi
	MDAMB436	berzosertib	M4076	2e-07	3.13e-07	0.388253	2017-12-01	breast	breast - TNBC	ATRi	ATMi
	MDAMB436	berzosertib	M4076	2e-07	1.25e-06	0.303494	2017-12-01	breast	breast - TNBC	ATRi	ATMi
	MDAMB436	berzosertib	M4076	2e-07	5e-06	0.214102	2017-12-01	breast	breast - TNBC	ATRi	ATMi
	MHHES1	berzosertib	M4076	1.95e-08	0	1.43715	2017-12-01	sarcoma	sarcoma - ewings	ATRi	ATMi
	MHHES1	berzosertib	M4076	7.81e-08	0	1.38087	2017-12-01	sarcoma	sarcoma - ewings	ATRi	ATMi
	MHHES1	berzosertib	M4076	2e-07	0	0.59947	2017-12-01	sarcoma	sarcoma - ewings	ATRi	ATMi
	MHHES1	berzosertib	M4076	3.13e-07	0	0.496578	2017-12-01	sarcoma	sarcoma - ewings	ATRi	ATMi
	MHHES1	berzosertib	M4076	1.25e-06	0	0.0642515	2017-12-01	sarcoma	sarcoma - ewings	ATRi	ATMi
	MHHES1	berzosertib	M4076	5e-06	0	-0.0276269	2017-12-01	sarcoma	sarcoma - ewings	ATRi	ATMi
	MHHES1	berzosertib	M4076	0	1.95e-08	1.33585	2017-12-01	sarcoma	sarcoma - ewings	ATRi	ATMi
	MHHES1	berzosertib	M4076	0	7.81e-08	1.29505	2017-12-01	sarcoma	sarcoma - ewings	ATRi	ATMi
	MHHES1	berzosertib	M4076	0	3.13e-07	1.17547	2017-12-01	sarcoma	sarcoma - ewings	ATRi	ATMi
	MHHES1	berzosertib	M4076	0	1.25e-06	1.08965	2017-12-01	sarcoma	sarcoma - ewings	ATRi	ATMi
	MHHES1	berzosertib	M4076	0	5e-06	0.730009	2017-12-01	sarcoma	sarcoma - ewings	ATRi	ATMi
	MHHES1	berzosertib	M4076	2e-07	1.95e-08	0.692754	2017-12-01	sarcoma	sarcoma - ewings	ATRi	ATMi
	MHHES1	berzosertib	M4076	2e-07	7.81e-08	0.528928	2017-12-01	sarcoma	sarcoma - ewings	ATRi	ATMi
	MHHES1	berzosertib	M4076	2e-07	3.13e-07	0.178012	2017-12-01	sarcoma	sarcoma - ewings	ATRi	ATMi
	MHHES1	berzosertib	M4076	2e-07	1.25e-06	0.0731775	2017-12-01	sarcoma	sarcoma - ewings	ATRi	ATMi
	MHHES1	berzosertib	M4076	2e-07	5e-06	0.0526666	2017-12-01	sarcoma	sarcoma - ewings	ATRi	ATMi
	MIAPACA2	berzosertib	M4076	1.95e-08	0	1.29469	2017-12-01	pancreas	pancreas	ATRi	ATMi
	MIAPACA2	berzosertib	M4076	7.81e-08	0	1.18887	2017-12-01	pancreas	pancreas	ATRi	ATMi
	MIAPACA2	berzosertib	M4076	2e-07	0	0.661373	2017-12-01	pancreas	pancreas	ATRi	ATMi
	MIAPACA2	berzosertib	M4076	3.13e-07	0	0.286629	2017-12-01	pancreas	pancreas	ATRi	ATMi
	MIAPACA2	berzosertib	M4076	1.25e-06	0	0.0158765	2017-12-01	pancreas	pancreas	ATRi	ATMi
	MIAPACA2	berzosertib	M4076	5e-06	0	-0.044496	2017-12-01	pancreas	pancreas	ATRi	ATMi
	MIAPACA2	berzosertib	M4076	0	1.95e-08	1.28395	2017-12-01	pancreas	pancreas	ATRi	ATMi
	MIAPACA2	berzosertib	M4076	0	7.81e-08	1.39437	2017-12-01	pancreas	pancreas	ATRi	ATMi
	MIAPACA2	berzosertib	M4076	0	3.13e-07	1.22414	2017-12-01	pancreas	pancreas	ATRi	ATMi
	MIAPACA2	berzosertib	M4076	0	1.25e-06	1.39744	2017-12-01	pancreas	pancreas	ATRi	ATMi
	MIAPACA2	berzosertib	M4076	0	5e-06	1.29622	2017-12-01	pancreas	pancreas	ATRi	ATMi
	MIAPACA2	berzosertib	M4076	2e-07	1.95e-08	0.67538	2017-12-01	pancreas	pancreas	ATRi	ATMi
	MIAPACA2	berzosertib	M4076	2e-07	7.81e-08	0.56897	2017-12-01	pancreas	pancreas	ATRi	ATMi
	MIAPACA2	berzosertib	M4076	2e-07	3.13e-07	0.282648	2017-12-01	pancreas	pancreas	ATRi	ATMi
	MIAPACA2	berzosertib	M4076	2e-07	1.25e-06	0.13224	2017-12-01	pancreas	pancreas	ATRi	ATMi
	MIAPACA2	berzosertib	M4076	2e-07	5e-06	0.164869	2017-12-01	pancreas	pancreas	ATRi	ATMi
	MV411	berzosertib	M4076	1.95e-08	0	1.4287	2017-12-01	hematological	heme - AML	ATRi	ATMi
	MV411	berzosertib	M4076	7.81e-08	0	1.51477	2017-12-01	hematological	heme - AML	ATRi	ATMi
	MV411	berzosertib	M4076	2e-07	0	0.778087	2017-12-01	hematological	heme - AML	ATRi	ATMi
	MV411	berzosertib	M4076	3.13e-07	0	0.490818	2017-12-01	hematological	heme - AML	ATRi	ATMi
	MV411	berzosertib	M4076	1.25e-06	0	-0.0275384	2017-12-01	hematological	heme - AML	ATRi	ATMi
	MV411	berzosertib	M4076	5e-06	0	-0.0336324	2017-12-01	hematological	heme - AML	ATRi	ATMi
	MV411	berzosertib	M4076	0	1.95e-08	1.37977	2017-12-01	hematological	heme - AML	ATRi	ATMi
	MV411	berzosertib	M4076	0	7.81e-08	1.43883	2017-12-01	hematological	heme - AML	ATRi	ATMi
	MV411	berzosertib	M4076	0	3.13e-07	1.3882	2017-12-01	hematological	heme - AML	ATRi	ATMi
	MV411	berzosertib	M4076	0	1.25e-06	1.22282	2017-12-01	hematological	heme - AML	ATRi	ATMi
	MV411	berzosertib	M4076	0	5e-06	0.793763	2017-12-01	hematological	heme - AML	ATRi	ATMi
	MV411	berzosertib	M4076	2e-07	1.95e-08	1.21607	2017-12-01	hematological	heme - AML	ATRi	ATMi
	MV411	berzosertib	M4076	2e-07	7.81e-08	1.12157	2017-12-01	hematological	heme - AML	ATRi	ATMi
	MV411	berzosertib	M4076	2e-07	3.13e-07	0.910626	2017-12-01	hematological	heme - AML	ATRi	ATMi
	MV411	berzosertib	M4076	2e-07	1.25e-06	0.765599	2017-12-01	hematological	heme - AML	ATRi	ATMi
	MV411	berzosertib	M4076	2e-07	5e-06	0.619153	2017-12-01	hematological	heme - AML	ATRi	ATMi
	NCIH460	berzosertib	M4076	1.95e-08	0	1.35987	2017-12-01	lung	lung - NSCLC	ATRi	ATMi
	NCIH460	berzosertib	M4076	7.81e-08	0	1.32057	2017-12-01	lung	lung - NSCLC	ATRi	ATMi
	NCIH460	berzosertib	M4076	2e-07	0	0.607285	2017-12-01	lung	lung - NSCLC	ATRi	ATMi
	NCIH460	berzosertib	M4076	3.13e-07	0	0.432205	2017-12-01	lung	lung - NSCLC	ATRi	ATMi
	NCIH460	berzosertib	M4076	1.25e-06	0	0.104845	2017-12-01	lung	lung - NSCLC	ATRi	ATMi
	NCIH460	berzosertib	M4076	5e-06	0	0.0491068	2017-12-01	lung	lung - NSCLC	ATRi	ATMi
	NCIH460	berzosertib	M4076	0	1.95e-08	1.34786	2017-12-01	lung	lung - NSCLC	ATRi	ATMi
	NCIH460	berzosertib	M4076	0	7.81e-08	1.3697	2017-12-01	lung	lung - NSCLC	ATRi	ATMi
	NCIH460	berzosertib	M4076	0	3.13e-07	1.34459	2017-12-01	lung	lung - NSCLC	ATRi	ATMi
	NCIH460	berzosertib	M4076	0	1.25e-06	1.30856	2017-12-01	lung	lung - NSCLC	ATRi	ATMi
	NCIH460	berzosertib	M4076	0	5e-06	1.25179	2017-12-01	lung	lung - NSCLC	ATRi	ATMi
	NCIH460	berzosertib	M4076	2e-07	1.95e-08	0.641	2017-12-01	lung	lung - NSCLC	ATRi	ATMi
	NCIH460	berzosertib	M4076	2e-07	7.81e-08	0.715527	2017-12-01	lung	lung - NSCLC	ATRi	ATMi
	NCIH460	berzosertib	M4076	2e-07	3.13e-07	0.373343	2017-12-01	lung	lung - NSCLC	ATRi	ATMi
	NCIH460	berzosertib	M4076	2e-07	1.25e-06	0.210051	2017-12-01	lung	lung - NSCLC	ATRi	ATMi
	NCIH460	berzosertib	M4076	2e-07	5e-06	0.214351	2017-12-01	lung	lung - NSCLC	ATRi	ATMi
	PANC1	berzosertib	M4076	1.95e-08	0	1.23411	2017-12-01	pancreas	pancreas	ATRi	ATMi
	PANC1	berzosertib	M4076	7.81e-08	0	1.39696	2017-12-01	pancreas	pancreas	ATRi	ATMi
	PANC1	berzosertib	M4076	2e-07	0	0.892082	2017-12-01	pancreas	pancreas	ATRi	ATMi
	PANC1	berzosertib	M4076	3.13e-07	0	0.531225	2017-12-01	pancreas	pancreas	ATRi	ATMi
	PANC1	berzosertib	M4076	1.25e-06	0	0.103527	2017-12-01	pancreas	pancreas	ATRi	ATMi
	PANC1	berzosertib	M4076	5e-06	0	-0.0709598	2017-12-01	pancreas	pancreas	ATRi	ATMi
	PANC1	berzosertib	M4076	0	1.95e-08	1.36037	2017-12-01	pancreas	pancreas	ATRi	ATMi
	PANC1	berzosertib	M4076	0	7.81e-08	1.28717	2017-12-01	pancreas	pancreas	ATRi	ATMi
	PANC1	berzosertib	M4076	0	3.13e-07	1.55249	2017-12-01	pancreas	pancreas	ATRi	ATMi
	PANC1	berzosertib	M4076	0	1.25e-06	1.17708	2017-12-01	pancreas	pancreas	ATRi	ATMi
	PANC1	berzosertib	M4076	0	5e-06	0.798175	2017-12-01	pancreas	pancreas	ATRi	ATMi
	PANC1	berzosertib	M4076	2e-07	1.95e-08	0.977339	2017-12-01	pancreas	pancreas	ATRi	ATMi
	PANC1	berzosertib	M4076	2e-07	7.81e-08	1.3439	2017-12-01	pancreas	pancreas	ATRi	ATMi
	PANC1	berzosertib	M4076	2e-07	3.13e-07	0.532917	2017-12-01	pancreas	pancreas	ATRi	ATMi
	PANC1	berzosertib	M4076	2e-07	1.25e-06	0.273898	2017-12-01	pancreas	pancreas	ATRi	ATMi
	PANC1	berzosertib	M4076	2e-07	5e-06	0.304089	2017-12-01	pancreas	pancreas	ATRi	ATMi
	RAMOS	berzosertib	M4076	1.95e-08	0	1.1441	2017-12-01	hematological	heme - burkitt lymphoma	ATRi	ATMi
	RAMOS	berzosertib	M4076	7.81e-08	0	1.14783	2017-12-01	hematological	heme - burkitt lymphoma	ATRi	ATMi
	RAMOS	berzosertib	M4076	2e-07	0	1.16002	2017-12-01	hematological	heme - burkitt lymphoma	ATRi	ATMi
	RAMOS	berzosertib	M4076	3.13e-07	0	1.09373	2017-12-01	hematological	heme - burkitt lymphoma	ATRi	ATMi
	RAMOS	berzosertib	M4076	1.25e-06	0	0.333925	2017-12-01	hematological	heme - burkitt lymphoma	ATRi	ATMi
	RAMOS	berzosertib	M4076	5e-06	0	0.107281	2017-12-01	hematological	heme - burkitt lymphoma	ATRi	ATMi
	RAMOS	berzosertib	M4076	0	1.95e-08	1.07041	2017-12-01	hematological	heme - burkitt lymphoma	ATRi	ATMi
	RAMOS	berzosertib	M4076	0	7.81e-08	1.15809	2017-12-01	hematological	heme - burkitt lymphoma	ATRi	ATMi
	RAMOS	berzosertib	M4076	0	3.13e-07	1.04056	2017-12-01	hematological	heme - burkitt lymphoma	ATRi	ATMi
	RAMOS	berzosertib	M4076	0	1.25e-06	0.943551	2017-12-01	hematological	heme - burkitt lymphoma	ATRi	ATMi
	RAMOS	berzosertib	M4076	0	5e-06	0.80363	2017-12-01	hematological	heme - burkitt lymphoma	ATRi	ATMi
	RAMOS	berzosertib	M4076	2e-07	1.95e-08	1.1527	2017-12-01	hematological	heme - burkitt lymphoma	ATRi	ATMi
	RAMOS	berzosertib	M4076	2e-07	7.81e-08	1.17864	2017-12-01	hematological	heme - burkitt lymphoma	ATRi	ATMi
	RAMOS	berzosertib	M4076	2e-07	3.13e-07	1.13674	2017-12-01	hematological	heme - burkitt lymphoma	ATRi	ATMi
	RAMOS	berzosertib	M4076	2e-07	1.25e-06	1.10382	2017-12-01	hematological	heme - burkitt lymphoma	ATRi	ATMi
	RAMOS	berzosertib	M4076	2e-07	5e-06	0.925237	2017-12-01	hematological	heme - burkitt lymphoma	ATRi	ATMi
	RDES	berzosertib	M4076	1.95e-08	0	1.17734	2017-12-01	sarcoma	sarcoma - ewings	ATRi	ATMi
	RDES	berzosertib	M4076	7.81e-08	0	1.1712	2017-12-01	sarcoma	sarcoma - ewings	ATRi	ATMi
	RDES	berzosertib	M4076	2e-07	0	1.00966	2017-12-01	sarcoma	sarcoma - ewings	ATRi	ATMi
	RDES	berzosertib	M4076	3.13e-07	0	0.895147	2017-12-01	sarcoma	sarcoma - ewings	ATRi	ATMi
	RDES	berzosertib	M4076	1.25e-06	0	0.26026	2017-12-01	sarcoma	sarcoma - ewings	ATRi	ATMi
	RDES	berzosertib	M4076	5e-06	0	-0.0948446	2017-12-01	sarcoma	sarcoma - ewings	ATRi	ATMi
	RDES	berzosertib	M4076	0	1.95e-08	1.12738	2017-12-01	sarcoma	sarcoma - ewings	ATRi	ATMi
	RDES	berzosertib	M4076	0	7.81e-08	1.03537	2017-12-01	sarcoma	sarcoma - ewings	ATRi	ATMi
	RDES	berzosertib	M4076	0	3.13e-07	0.963503	2017-12-01	sarcoma	sarcoma - ewings	ATRi	ATMi
	RDES	berzosertib	M4076	0	1.25e-06	0.898652	2017-12-01	sarcoma	sarcoma - ewings	ATRi	ATMi
	RDES	berzosertib	M4076	0	5e-06	0.697965	2017-12-01	sarcoma	sarcoma - ewings	ATRi	ATMi
	RDES	berzosertib	M4076	2e-07	1.95e-08	1.17471	2017-12-01	sarcoma	sarcoma - ewings	ATRi	ATMi
	RDES	berzosertib	M4076	2e-07	7.81e-08	1.17558	2017-12-01	sarcoma	sarcoma - ewings	ATRi	ATMi
	RDES	berzosertib	M4076	2e-07	3.13e-07	1.14929	2017-12-01	sarcoma	sarcoma - ewings	ATRi	ATMi
	RDES	berzosertib	M4076	2e-07	1.25e-06	0.988042	2017-12-01	sarcoma	sarcoma - ewings	ATRi	ATMi
	RDES	berzosertib	M4076	2e-07	5e-06	0.717245	2017-12-01	sarcoma	sarcoma - ewings	ATRi	ATMi
	SAOS2	berzosertib	M4076	1.95e-08	0	1.34679	2017-12-01	sarcoma	sarcoma - osteosarcoma	ATRi	ATMi
	SAOS2	berzosertib	M4076	7.81e-08	0	1.28067	2017-12-01	sarcoma	sarcoma - osteosarcoma	ATRi	ATMi
	SAOS2	berzosertib	M4076	2e-07	0	0.645109	2017-12-01	sarcoma	sarcoma - osteosarcoma	ATRi	ATMi
	SAOS2	berzosertib	M4076	3.13e-07	0	0.646531	2017-12-01	sarcoma	sarcoma - osteosarcoma	ATRi	ATMi
	SAOS2	berzosertib	M4076	1.25e-06	0	0.0515006	2017-12-01	sarcoma	sarcoma - osteosarcoma	ATRi	ATMi
	SAOS2	berzosertib	M4076	5e-06	0	-0.133962	2017-12-01	sarcoma	sarcoma - osteosarcoma	ATRi	ATMi
	SAOS2	berzosertib	M4076	0	1.95e-08	1.31969	2017-12-01	sarcoma	sarcoma - osteosarcoma	ATRi	ATMi
	SAOS2	berzosertib	M4076	0	7.81e-08	1.29776	2017-12-01	sarcoma	sarcoma - osteosarcoma	ATRi	ATMi
	SAOS2	berzosertib	M4076	0	3.13e-07	1.19395	2017-12-01	sarcoma	sarcoma - osteosarcoma	ATRi	ATMi
	SAOS2	berzosertib	M4076	0	1.25e-06	0.98846	2017-12-01	sarcoma	sarcoma - osteosarcoma	ATRi	ATMi
	SAOS2	berzosertib	M4076	0	5e-06	0.739691	2017-12-01	sarcoma	sarcoma - osteosarcoma	ATRi	ATMi
	SAOS2	berzosertib	M4076	2e-07	1.95e-08	0.764779	2017-12-01	sarcoma	sarcoma - osteosarcoma	ATRi	ATMi
	SAOS2	berzosertib	M4076	2e-07	7.81e-08	0.683674	2017-12-01	sarcoma	sarcoma - osteosarcoma	ATRi	ATMi
	SAOS2	berzosertib	M4076	2e-07	3.13e-07	0.331265	2017-12-01	sarcoma	sarcoma - osteosarcoma	ATRi	ATMi
	SAOS2	berzosertib	M4076	2e-07	1.25e-06	0.152108	2017-12-01	sarcoma	sarcoma - osteosarcoma	ATRi	ATMi
	SAOS2	berzosertib	M4076	2e-07	5e-06	0.117601	2017-12-01	sarcoma	sarcoma - osteosarcoma	ATRi	ATMi
	SW620	berzosertib	M4076	1.95e-08	0	1.26791	2017-12-01	colon	colon	ATRi	ATMi
	SW620	berzosertib	M4076	7.81e-08	0	1.23957	2017-12-01	colon	colon	ATRi	ATMi
	SW620	berzosertib	M4076	2e-07	0	0.795031	2017-12-01	colon	colon	ATRi	ATMi
	SW620	berzosertib	M4076	3.13e-07	0	0.571768	2017-12-01	colon	colon	ATRi	ATMi
	SW620	berzosertib	M4076	1.25e-06	0	0.100589	2017-12-01	colon	colon	ATRi	ATMi
	SW620	berzosertib	M4076	5e-06	0	-0.0116054	2017-12-01	colon	colon	ATRi	ATMi
	SW620	berzosertib	M4076	0	1.95e-08	1.22422	2017-12-01	colon	colon	ATRi	ATMi
	SW620	berzosertib	M4076	0	7.81e-08	1.23839	2017-12-01	colon	colon	ATRi	ATMi
	SW620	berzosertib	M4076	0	3.13e-07	1.14627	2017-12-01	colon	colon	ATRi	ATMi
	SW620	berzosertib	M4076	0	1.25e-06	1.09077	2017-12-01	colon	colon	ATRi	ATMi
	SW620	berzosertib	M4076	0	5e-06	1.04117	2017-12-01	colon	colon	ATRi	ATMi
	SW620	berzosertib	M4076	2e-07	1.95e-08	0.991566	2017-12-01	colon	colon	ATRi	ATMi
	SW620	berzosertib	M4076	2e-07	7.81e-08	0.885279	2017-12-01	colon	colon	ATRi	ATMi
	SW620	berzosertib	M4076	2e-07	3.13e-07	0.468379	2017-12-01	colon	colon	ATRi	ATMi
	SW620	berzosertib	M4076	2e-07	1.25e-06	0.306229	2017-12-01	colon	colon	ATRi	ATMi
	SW620	berzosertib	M4076	2e-07	5e-06	0.280521	2017-12-01	colon	colon	ATRi	ATMi
	U2OS	berzosertib	M4076	1.95e-08	0	1.15114	2017-12-01	sarcoma	sarcoma - osteosarcoma	ATRi	ATMi
	U2OS	berzosertib	M4076	7.81e-08	0	1.05208	2017-12-01	sarcoma	sarcoma - osteosarcoma	ATRi	ATMi
	U2OS	berzosertib	M4076	2e-07	0	0.906443	2017-12-01	sarcoma	sarcoma - osteosarcoma	ATRi	ATMi
	U2OS	berzosertib	M4076	3.13e-07	0	0.969496	2017-12-01	sarcoma	sarcoma - osteosarcoma	ATRi	ATMi
	U2OS	berzosertib	M4076	1.25e-06	0	0.0463757	2017-12-01	sarcoma	sarcoma - osteosarcoma	ATRi	ATMi
	U2OS	berzosertib	M4076	5e-06	0	-0.0440374	2017-12-01	sarcoma	sarcoma - osteosarcoma	ATRi	ATMi
	U2OS	berzosertib	M4076	0	1.95e-08	1.17365	2017-12-01	sarcoma	sarcoma - osteosarcoma	ATRi	ATMi
	U2OS	berzosertib	M4076	0	7.81e-08	1.16993	2017-12-01	sarcoma	sarcoma - osteosarcoma	ATRi	ATMi
	U2OS	berzosertib	M4076	0	3.13e-07	1.04068	2017-12-01	sarcoma	sarcoma - osteosarcoma	ATRi	ATMi
	U2OS	berzosertib	M4076	0	1.25e-06	1.00192	2017-12-01	sarcoma	sarcoma - osteosarcoma	ATRi	ATMi
	U2OS	berzosertib	M4076	0	5e-06	0.913083	2017-12-01	sarcoma	sarcoma - osteosarcoma	ATRi	ATMi
	U2OS	berzosertib	M4076	2e-07	1.95e-08	0.906896	2017-12-01	sarcoma	sarcoma - osteosarcoma	ATRi	ATMi
	U2OS	berzosertib	M4076	2e-07	7.81e-08	0.895473	2017-12-01	sarcoma	sarcoma - osteosarcoma	ATRi	ATMi
	U2OS	berzosertib	M4076	2e-07	3.13e-07	0.522349	2017-12-01	sarcoma	sarcoma - osteosarcoma	ATRi	ATMi
	U2OS	berzosertib	M4076	2e-07	1.25e-06	0.324028	2017-12-01	sarcoma	sarcoma - osteosarcoma	ATRi	ATMi
	U2OS	berzosertib	M4076	2e-07	5e-06	0.237368	2017-12-01	sarcoma	sarcoma - osteosarcoma	ATRi	ATMi
	U87MG	berzosertib	M4076	1.95e-08	0	1.23303	2017-12-01	brain	brain - GBM	ATRi	ATMi
	U87MG	berzosertib	M4076	7.81e-08	0	1.20957	2017-12-01	brain	brain - GBM	ATRi	ATMi
	U87MG	berzosertib	M4076	2e-07	0	0.800463	2017-12-01	brain	brain - GBM	ATRi	ATMi
	U87MG	berzosertib	M4076	3.13e-07	0	0.763348	2017-12-01	brain	brain - GBM	ATRi	ATMi
	U87MG	berzosertib	M4076	1.25e-06	0	0.208252	2017-12-01	brain	brain - GBM	ATRi	ATMi
	U87MG	berzosertib	M4076	5e-06	0	0.219392	2017-12-01	brain	brain - GBM	ATRi	ATMi
	U87MG	berzosertib	M4076	0	1.95e-08	1.2213	2017-12-01	brain	brain - GBM	ATRi	ATMi
	U87MG	berzosertib	M4076	0	7.81e-08	1.24916	2017-12-01	brain	brain - GBM	ATRi	ATMi
	U87MG	berzosertib	M4076	0	3.13e-07	1.20663	2017-12-01	brain	brain - GBM	ATRi	ATMi
	U87MG	berzosertib	M4076	0	1.25e-06	1.12745	2017-12-01	brain	brain - GBM	ATRi	ATMi
	U87MG	berzosertib	M4076	0	5e-06	0.948465	2017-12-01	brain	brain - GBM	ATRi	ATMi
	U87MG	berzosertib	M4076	2e-07	1.95e-08	0.924883	2017-12-01	brain	brain - GBM	ATRi	ATMi
	U87MG	berzosertib	M4076	2e-07	7.81e-08	0.871006	2017-12-01	brain	brain - GBM	ATRi	ATMi
	U87MG	berzosertib	M4076	2e-07	3.13e-07	0.70794	2017-12-01	brain	brain - GBM	ATRi	ATMi
	U87MG	berzosertib	M4076	2e-07	1.25e-06	0.524424	2017-12-01	brain	brain - GBM	ATRi	ATMi
	U87MG	berzosertib	M4076	2e-07	5e-06	0.396026	2017-12-01	brain	brain - GBM	ATRi	ATMi
	WSUNHL	berzosertib	M4076	1.95e-08	0	1.40527	2017-12-01	hematological	heme - NHL	ATRi	ATMi
	WSUNHL	berzosertib	M4076	7.81e-08	0	1.64116	2017-12-01	hematological	heme - NHL	ATRi	ATMi
	WSUNHL	berzosertib	M4076	2e-07	0	1.17872	2017-12-01	hematological	heme - NHL	ATRi	ATMi
	WSUNHL	berzosertib	M4076	3.13e-07	0	0.759831	2017-12-01	hematological	heme - NHL	ATRi	ATMi
	WSUNHL	berzosertib	M4076	1.25e-06	0	-0.0492183	2017-12-01	hematological	heme - NHL	ATRi	ATMi
	WSUNHL	berzosertib	M4076	5e-06	0	-0.0886569	2017-12-01	hematological	heme - NHL	ATRi	ATMi
	WSUNHL	berzosertib	M4076	0	1.95e-08	1.20032	2017-12-01	hematological	heme - NHL	ATRi	ATMi
	WSUNHL	berzosertib	M4076	0	7.81e-08	1.23362	2017-12-01	hematological	heme - NHL	ATRi	ATMi
	WSUNHL	berzosertib	M4076	0	3.13e-07	0.963677	2017-12-01	hematological	heme - NHL	ATRi	ATMi
	WSUNHL	berzosertib	M4076	0	1.25e-06	0.561117	2017-12-01	hematological	heme - NHL	ATRi	ATMi
	WSUNHL	berzosertib	M4076	0	5e-06	0.163132	2017-12-01	hematological	heme - NHL	ATRi	ATMi
	WSUNHL	berzosertib	M4076	2e-07	1.95e-08	1.48537	2017-12-01	hematological	heme - NHL	ATRi	ATMi
	WSUNHL	berzosertib	M4076	2e-07	7.81e-08	1.47022	2017-12-01	hematological	heme - NHL	ATRi	ATMi
	WSUNHL	berzosertib	M4076	2e-07	3.13e-07	1.07334	2017-12-01	hematological	heme - NHL	ATRi	ATMi
	WSUNHL	berzosertib	M4076	2e-07	1.25e-06	0.293613	2017-12-01	hematological	heme - NHL	ATRi	ATMi
	WSUNHL	berzosertib	M4076	2e-07	5e-06	0.0496187	2017-12-01	hematological	heme - NHL	ATRi	ATMi
	A204	berzosertib	M4076	1.95e-08	0	1.08973	2017-12-01	sarcoma	sarcoma - rhabdomyosarcoma	ATRi	ATMi
	A204	berzosertib	M4076	7.81e-08	0	1.00501	2017-12-01	sarcoma	sarcoma - rhabdomyosarcoma	ATRi	ATMi
	A204	berzosertib	M4076	3.13e-07	0	0.553761	2017-12-01	sarcoma	sarcoma - rhabdomyosarcoma	ATRi	ATMi
	A204	berzosertib	M4076	1.25e-06	0	-0.014084	2017-12-01	sarcoma	sarcoma - rhabdomyosarcoma	ATRi	ATMi
	A204	berzosertib	M4076	5e-06	0	-0.0852521	2017-12-01	sarcoma	sarcoma - rhabdomyosarcoma	ATRi	ATMi
	A204	berzosertib	M4076	0	1.95e-08	1.1757	2017-12-01	sarcoma	sarcoma - rhabdomyosarcoma	ATRi	ATMi
	A204	berzosertib	M4076	0	7.81e-08	1.08973	2017-12-01	sarcoma	sarcoma - rhabdomyosarcoma	ATRi	ATMi
	A204	berzosertib	M4076	0	3.13e-07	1.03366	2017-12-01	sarcoma	sarcoma - rhabdomyosarcoma	ATRi	ATMi
	A204	berzosertib	M4076	0	1e-06	0.811475	2017-12-01	sarcoma	sarcoma - rhabdomyosarcoma	ATRi	ATMi
	A204	berzosertib	M4076	0	1.25e-06	0.856738	2017-12-01	sarcoma	sarcoma - rhabdomyosarcoma	ATRi	ATMi
	A204	berzosertib	M4076	0	5e-06	0.491215	2017-12-01	sarcoma	sarcoma - rhabdomyosarcoma	ATRi	ATMi
	A204	berzosertib	M4076	1.95e-08	1e-06	0.964612	2017-12-01	sarcoma	sarcoma - rhabdomyosarcoma	ATRi	ATMi
	A204	berzosertib	M4076	7.81e-08	1e-06	0.785208	2017-12-01	sarcoma	sarcoma - rhabdomyosarcoma	ATRi	ATMi
	A204	berzosertib	M4076	3.13e-07	1e-06	0.204662	2017-12-01	sarcoma	sarcoma - rhabdomyosarcoma	ATRi	ATMi
	A204	berzosertib	M4076	1.25e-06	1e-06	-0.0708228	2017-12-01	sarcoma	sarcoma - rhabdomyosarcoma	ATRi	ATMi
	A204	berzosertib	M4076	5e-06	1e-06	-0.102126	2017-12-01	sarcoma	sarcoma - rhabdomyosarcoma	ATRi	ATMi
	A549	berzosertib	M4076	1.95e-08	0	1.09556	2017-12-01	lung	lung - NSCLC	ATRi	ATMi
	A549	berzosertib	M4076	7.81e-08	0	0.899081	2017-12-01	lung	lung - NSCLC	ATRi	ATMi
	A549	berzosertib	M4076	3.13e-07	0	0.265134	2017-12-01	lung	lung - NSCLC	ATRi	ATMi
	A549	berzosertib	M4076	1.25e-06	0	0.0285095	2017-12-01	lung	lung - NSCLC	ATRi	ATMi
	A549	berzosertib	M4076	5e-06	0	-0.0070701	2017-12-01	lung	lung - NSCLC	ATRi	ATMi
	A549	berzosertib	M4076	0	1.95e-08	1.03315	2017-12-01	lung	lung - NSCLC	ATRi	ATMi
	A549	berzosertib	M4076	0	7.81e-08	1.07245	2017-12-01	lung	lung - NSCLC	ATRi	ATMi
	A549	berzosertib	M4076	0	3.13e-07	1.02159	2017-12-01	lung	lung - NSCLC	ATRi	ATMi
	A549	berzosertib	M4076	0	1e-06	0.910783	2017-12-01	lung	lung - NSCLC	ATRi	ATMi
	A549	berzosertib	M4076	0	1.25e-06	0.955714	2017-12-01	lung	lung - NSCLC	ATRi	ATMi
	A549	berzosertib	M4076	0	5e-06	0.83898	2017-12-01	lung	lung - NSCLC	ATRi	ATMi
	A549	berzosertib	M4076	1.95e-08	1e-06	0.889551	2017-12-01	lung	lung - NSCLC	ATRi	ATMi
	A549	berzosertib	M4076	7.81e-08	1e-06	0.431326	2017-12-01	lung	lung - NSCLC	ATRi	ATMi
	A549	berzosertib	M4076	3.13e-07	1e-06	0.0876888	2017-12-01	lung	lung - NSCLC	ATRi	ATMi
	A549	berzosertib	M4076	1.25e-06	1e-06	0.00283843	2017-12-01	lung	lung - NSCLC	ATRi	ATMi
	A549	berzosertib	M4076	5e-06	1e-06	0.00285206	2017-12-01	lung	lung - NSCLC	ATRi	ATMi
	ASPC1	berzosertib	M4076	1.95e-08	0	1.1915	2017-12-01	pancreas	pancreas	ATRi	ATMi
	ASPC1	berzosertib	M4076	7.81e-08	0	0.975791	2017-12-01	pancreas	pancreas	ATRi	ATMi
	ASPC1	berzosertib	M4076	3.13e-07	0	0.0521628	2017-12-01	pancreas	pancreas	ATRi	ATMi
	ASPC1	berzosertib	M4076	1.25e-06	0	-0.0871988	2017-12-01	pancreas	pancreas	ATRi	ATMi
	ASPC1	berzosertib	M4076	5e-06	0	-0.0702774	2017-12-01	pancreas	pancreas	ATRi	ATMi
	ASPC1	berzosertib	M4076	0	1.95e-08	1.08153	2017-12-01	pancreas	pancreas	ATRi	ATMi
	ASPC1	berzosertib	M4076	0	7.81e-08	0.980199	2017-12-01	pancreas	pancreas	ATRi	ATMi
	ASPC1	berzosertib	M4076	0	3.13e-07	1.08491	2017-12-01	pancreas	pancreas	ATRi	ATMi
	ASPC1	berzosertib	M4076	0	1e-06	0.842138	2017-12-01	pancreas	pancreas	ATRi	ATMi
	ASPC1	berzosertib	M4076	0	1.25e-06	0.851974	2017-12-01	pancreas	pancreas	ATRi	ATMi
	ASPC1	berzosertib	M4076	0	5e-06	0.609727	2017-12-01	pancreas	pancreas	ATRi	ATMi
	ASPC1	berzosertib	M4076	1.95e-08	1e-06	0.802696	2017-12-01	pancreas	pancreas	ATRi	ATMi
	ASPC1	berzosertib	M4076	7.81e-08	1e-06	0.418493	2017-12-01	pancreas	pancreas	ATRi	ATMi
	ASPC1	berzosertib	M4076	3.13e-07	1e-06	-0.0794094	2017-12-01	pancreas	pancreas	ATRi	ATMi
	ASPC1	berzosertib	M4076	1.25e-06	1e-06	-0.11812	2017-12-01	pancreas	pancreas	ATRi	ATMi
	ASPC1	berzosertib	M4076	5e-06	1e-06	-0.115237	2017-12-01	pancreas	pancreas	ATRi	ATMi
	BXPC3	berzosertib	M4076	1.95e-08	0	1.0469	2017-12-01	pancreas	pancreas	ATRi	ATMi
	BXPC3	berzosertib	M4076	7.81e-08	0	1.01355	2017-12-01	pancreas	pancreas	ATRi	ATMi
	BXPC3	berzosertib	M4076	3.13e-07	0	0.30248	2017-12-01	pancreas	pancreas	ATRi	ATMi
	BXPC3	berzosertib	M4076	1.25e-06	0	-0.100145	2017-12-01	pancreas	pancreas	ATRi	ATMi
	BXPC3	berzosertib	M4076	5e-06	0	-0.0733451	2017-12-01	pancreas	pancreas	ATRi	ATMi
	BXPC3	berzosertib	M4076	0	1.95e-08	1.00719	2017-12-01	pancreas	pancreas	ATRi	ATMi
	BXPC3	berzosertib	M4076	0	7.81e-08	1.08343	2017-12-01	pancreas	pancreas	ATRi	ATMi
	BXPC3	berzosertib	M4076	0	3.13e-07	1.00719	2017-12-01	pancreas	pancreas	ATRi	ATMi
	BXPC3	berzosertib	M4076	0	1e-06	0.945427	2017-12-01	pancreas	pancreas	ATRi	ATMi
	BXPC3	berzosertib	M4076	0	1.25e-06	0.93413	2017-12-01	pancreas	pancreas	ATRi	ATMi
	BXPC3	berzosertib	M4076	0	5e-06	0.772348	2017-12-01	pancreas	pancreas	ATRi	ATMi
	BXPC3	berzosertib	M4076	1.95e-08	1e-06	0.9873	2017-12-01	pancreas	pancreas	ATRi	ATMi
	BXPC3	berzosertib	M4076	7.81e-08	1e-06	0.780242	2017-12-01	pancreas	pancreas	ATRi	ATMi
	BXPC3	berzosertib	M4076	3.13e-07	1e-06	0.0149517	2017-12-01	pancreas	pancreas	ATRi	ATMi
	BXPC3	berzosertib	M4076	1.25e-06	1e-06	-0.0959678	2017-12-01	pancreas	pancreas	ATRi	ATMi
	BXPC3	berzosertib	M4076	5e-06	1e-06	-0.0966981	2017-12-01	pancreas	pancreas	ATRi	ATMi
	COLO205	berzosertib	M4076	1.95e-08	0	0.998906	2017-12-01	colon	colon	ATRi	ATMi
	COLO205	berzosertib	M4076	7.81e-08	0	0.893546	2017-12-01	colon	colon	ATRi	ATMi
	COLO205	berzosertib	M4076	3.13e-07	0	0.321644	2017-12-01	colon	colon	ATRi	ATMi
	COLO205	berzosertib	M4076	1.25e-06	0	0.10423	2017-12-01	colon	colon	ATRi	ATMi
	COLO205	berzosertib	M4076	5e-06	0	0.00412818	2017-12-01	colon	colon	ATRi	ATMi
	COLO205	berzosertib	M4076	0	1.95e-08	1.04468	2017-12-01	colon	colon	ATRi	ATMi
	COLO205	berzosertib	M4076	0	7.81e-08	1.02136	2017-12-01	colon	colon	ATRi	ATMi
	COLO205	berzosertib	M4076	0	3.13e-07	0.997179	2017-12-01	colon	colon	ATRi	ATMi
	COLO205	berzosertib	M4076	0	1e-06	0.963119	2017-12-01	colon	colon	ATRi	ATMi
	COLO205	berzosertib	M4076	0	1.25e-06	0.903909	2017-12-01	colon	colon	ATRi	ATMi
	COLO205	berzosertib	M4076	0	5e-06	0.791641	2017-12-01	colon	colon	ATRi	ATMi
	COLO205	berzosertib	M4076	1.95e-08	1e-06	0.916	2017-12-01	colon	colon	ATRi	ATMi
	COLO205	berzosertib	M4076	7.81e-08	1e-06	0.369582	2017-12-01	colon	colon	ATRi	ATMi
	COLO205	berzosertib	M4076	3.13e-07	1e-06	0.105271	2017-12-01	colon	colon	ATRi	ATMi
	COLO205	berzosertib	M4076	1.25e-06	1e-06	0.0405218	2017-12-01	colon	colon	ATRi	ATMi
	COLO205	berzosertib	M4076	5e-06	1e-06	-0.0243634	2017-12-01	colon	colon	ATRi	ATMi
	DU145	berzosertib	M4076	1.95e-08	0	1.02474	2017-12-01	prostate	prostate	ATRi	ATMi
	DU145	berzosertib	M4076	7.81e-08	0	1.07358	2017-12-01	prostate	prostate	ATRi	ATMi
	DU145	berzosertib	M4076	3.13e-07	0	0.784567	2017-12-01	prostate	prostate	ATRi	ATMi
	DU145	berzosertib	M4076	1.25e-06	0	-0.00973404	2017-12-01	prostate	prostate	ATRi	ATMi
	DU145	berzosertib	M4076	5e-06	0	-0.0557787	2017-12-01	prostate	prostate	ATRi	ATMi
	DU145	berzosertib	M4076	0	1.95e-08	1.02178	2017-12-01	prostate	prostate	ATRi	ATMi
	DU145	berzosertib	M4076	0	7.81e-08	1.05286	2017-12-01	prostate	prostate	ATRi	ATMi
	DU145	berzosertib	M4076	0	3.13e-07	1.03954	2017-12-01	prostate	prostate	ATRi	ATMi
	DU145	berzosertib	M4076	0	1e-06	0.977978	2017-12-01	prostate	prostate	ATRi	ATMi
	DU145	berzosertib	M4076	0	1.25e-06	0.979992	2017-12-01	prostate	prostate	ATRi	ATMi
	DU145	berzosertib	M4076	0	5e-06	0.817566	2017-12-01	prostate	prostate	ATRi	ATMi
	DU145	berzosertib	M4076	1.95e-08	1e-06	0.892753	2017-12-01	prostate	prostate	ATRi	ATMi
	DU145	berzosertib	M4076	7.81e-08	1e-06	0.861556	2017-12-01	prostate	prostate	ATRi	ATMi
	DU145	berzosertib	M4076	3.13e-07	1e-06	0.132819	2017-12-01	prostate	prostate	ATRi	ATMi
	DU145	berzosertib	M4076	1.25e-06	1e-06	-0.060436	2017-12-01	prostate	prostate	ATRi	ATMi
	DU145	berzosertib	M4076	5e-06	1e-06	-0.0854955	2017-12-01	prostate	prostate	ATRi	ATMi
	HEPG2	berzosertib	M4076	1.95e-08	0	0.954358	2017-12-01	liver	liver	ATRi	ATMi
	HEPG2	berzosertib	M4076	7.81e-08	0	0.288605	2017-12-01	liver	liver	ATRi	ATMi
	HEPG2	berzosertib	M4076	3.13e-07	0	0.0100005	2017-12-01	liver	liver	ATRi	ATMi
	HEPG2	berzosertib	M4076	1.25e-06	0	-0.0288188	2017-12-01	liver	liver	ATRi	ATMi
	HEPG2	berzosertib	M4076	5e-06	0	-0.0437516	2017-12-01	liver	liver	ATRi	ATMi
	HEPG2	berzosertib	M4076	0	1.95e-08	1.18605	2017-12-01	liver	liver	ATRi	ATMi
	HEPG2	berzosertib	M4076	0	7.81e-08	1.1777	2017-12-01	liver	liver	ATRi	ATMi
	HEPG2	berzosertib	M4076	0	3.13e-07	1.0295	2017-12-01	liver	liver	ATRi	ATMi
	HEPG2	berzosertib	M4076	0	1e-06	0.825687	2017-12-01	liver	liver	ATRi	ATMi
	HEPG2	berzosertib	M4076	0	1.25e-06	0.9721	2017-12-01	liver	liver	ATRi	ATMi
	HEPG2	berzosertib	M4076	0	5e-06	0.707015	2017-12-01	liver	liver	ATRi	ATMi
	HEPG2	berzosertib	M4076	1.95e-08	1e-06	0.59574	2017-12-01	liver	liver	ATRi	ATMi
	HEPG2	berzosertib	M4076	7.81e-08	1e-06	0.0729333	2017-12-01	liver	liver	ATRi	ATMi
	HEPG2	berzosertib	M4076	3.13e-07	1e-06	-0.0202707	2017-12-01	liver	liver	ATRi	ATMi
	HEPG2	berzosertib	M4076	1.25e-06	1e-06	-0.0229756	2017-12-01	liver	liver	ATRi	ATMi
	HEPG2	berzosertib	M4076	5e-06	1e-06	-0.0324691	2017-12-01	liver	liver	ATRi	ATMi
	HL60	berzosertib	M4076	1.95e-08	0	1.08149	2017-12-01	hematological	heme - AML	ATRi	ATMi
	HL60	berzosertib	M4076	7.81e-08	0	1.03636	2017-12-01	hematological	heme - AML	ATRi	ATMi
	HL60	berzosertib	M4076	3.13e-07	0	0.501374	2017-12-01	hematological	heme - AML	ATRi	ATMi
	HL60	berzosertib	M4076	1.25e-06	0	0.045894	2017-12-01	hematological	heme - AML	ATRi	ATMi
	HL60	berzosertib	M4076	5e-06	0	-0.0125457	2017-12-01	hematological	heme - AML	ATRi	ATMi
	HL60	berzosertib	M4076	0	1.95e-08	1.06645	2017-12-01	hematological	heme - AML	ATRi	ATMi
	HL60	berzosertib	M4076	0	7.81e-08	1.05468	2017-12-01	hematological	heme - AML	ATRi	ATMi
	HL60	berzosertib	M4076	0	3.13e-07	0.963767	2017-12-01	hematological	heme - AML	ATRi	ATMi
	HL60	berzosertib	M4076	0	1e-06	0.864701	2017-12-01	hematological	heme - AML	ATRi	ATMi
	HL60	berzosertib	M4076	0	1.25e-06	0.895095	2017-12-01	hematological	heme - AML	ATRi	ATMi
	HL60	berzosertib	M4076	0	5e-06	0.696927	2017-12-01	hematological	heme - AML	ATRi	ATMi
	HL60	berzosertib	M4076	1.95e-08	1e-06	0.880053	2017-12-01	hematological	heme - AML	ATRi	ATMi
	HL60	berzosertib	M4076	7.81e-08	1e-06	0.707391	2017-12-01	hematological	heme - AML	ATRi	ATMi
	HL60	berzosertib	M4076	3.13e-07	1e-06	0.08831	2017-12-01	hematological	heme - AML	ATRi	ATMi
	HL60	berzosertib	M4076	1.25e-06	1e-06	0.008143	2017-12-01	hematological	heme - AML	ATRi	ATMi
	HL60	berzosertib	M4076	5e-06	1e-06	-0.0212085	2017-12-01	hematological	heme - AML	ATRi	ATMi
	HT1080	berzosertib	M4076	1.95e-08	0	2.02398	2017-12-01	sarcoma	sarcoma - fibrosarcoma	ATRi	ATMi
	HT1080	berzosertib	M4076	7.81e-08	0	2.07041	2017-12-01	sarcoma	sarcoma - fibrosarcoma	ATRi	ATMi
	HT1080	berzosertib	M4076	3.13e-07	0	0.0908216	2017-12-01	sarcoma	sarcoma - fibrosarcoma	ATRi	ATMi
	HT1080	berzosertib	M4076	1.25e-06	0	-0.157984	2017-12-01	sarcoma	sarcoma - fibrosarcoma	ATRi	ATMi
	HT1080	berzosertib	M4076	5e-06	0	-0.221529	2017-12-01	sarcoma	sarcoma - fibrosarcoma	ATRi	ATMi
	HT1080	berzosertib	M4076	0	1.95e-08	1.08967	2017-12-01	sarcoma	sarcoma - fibrosarcoma	ATRi	ATMi
	HT1080	berzosertib	M4076	0	7.81e-08	0.566984	2017-12-01	sarcoma	sarcoma - fibrosarcoma	ATRi	ATMi
	HT1080	berzosertib	M4076	0	3.13e-07	0.475267	2017-12-01	sarcoma	sarcoma - fibrosarcoma	ATRi	ATMi
	HT1080	berzosertib	M4076	0	1e-06	0.544329	2017-12-01	sarcoma	sarcoma - fibrosarcoma	ATRi	ATMi
	HT1080	berzosertib	M4076	0	1.25e-06	0.327682	2017-12-01	sarcoma	sarcoma - fibrosarcoma	ATRi	ATMi
	HT1080	berzosertib	M4076	0	5e-06	0.471786	2017-12-01	sarcoma	sarcoma - fibrosarcoma	ATRi	ATMi
	HT1080	berzosertib	M4076	1.95e-08	1e-06	0.752127	2017-12-01	sarcoma	sarcoma - fibrosarcoma	ATRi	ATMi
	HT1080	berzosertib	M4076	7.81e-08	1e-06	0.155461	2017-12-01	sarcoma	sarcoma - fibrosarcoma	ATRi	ATMi
	HT1080	berzosertib	M4076	3.13e-07	1e-06	-0.168304	2017-12-01	sarcoma	sarcoma - fibrosarcoma	ATRi	ATMi
	HT1080	berzosertib	M4076	1.25e-06	1e-06	-0.177624	2017-12-01	sarcoma	sarcoma - fibrosarcoma	ATRi	ATMi
	HT1080	berzosertib	M4076	5e-06	1e-06	-0.234121	2017-12-01	sarcoma	sarcoma - fibrosarcoma	ATRi	ATMi
	HT29	berzosertib	M4076	1.95e-08	0	1.07149	2017-12-01	colon	colon	ATRi	ATMi
	HT29	berzosertib	M4076	7.81e-08	0	0.539263	2017-12-01	colon	colon	ATRi	ATMi
	HT29	berzosertib	M4076	3.13e-07	0	-0.0250572	2017-12-01	colon	colon	ATRi	ATMi
	HT29	berzosertib	M4076	1.25e-06	0	-0.0525725	2017-12-01	colon	colon	ATRi	ATMi
	HT29	berzosertib	M4076	5e-06	0	-0.0488083	2017-12-01	colon	colon	ATRi	ATMi
	HT29	berzosertib	M4076	0	1.95e-08	1.10964	2017-12-01	colon	colon	ATRi	ATMi
	HT29	berzosertib	M4076	0	7.81e-08	1.0473	2017-12-01	colon	colon	ATRi	ATMi
	HT29	berzosertib	M4076	0	3.13e-07	1.01473	2017-12-01	colon	colon	ATRi	ATMi
	HT29	berzosertib	M4076	0	1e-06	0.896292	2017-12-01	colon	colon	ATRi	ATMi
	HT29	berzosertib	M4076	0	1.25e-06	0.949595	2017-12-01	colon	colon	ATRi	ATMi
	HT29	berzosertib	M4076	0	5e-06	0.79513	2017-12-01	colon	colon	ATRi	ATMi
	HT29	berzosertib	M4076	1.95e-08	1e-06	0.809514	2017-12-01	colon	colon	ATRi	ATMi
	HT29	berzosertib	M4076	7.81e-08	1e-06	0.269996	2017-12-01	colon	colon	ATRi	ATMi
	HT29	berzosertib	M4076	3.13e-07	1e-06	-0.0311681	2017-12-01	colon	colon	ATRi	ATMi
	HT29	berzosertib	M4076	1.25e-06	1e-06	-0.0505813	2017-12-01	colon	colon	ATRi	ATMi
	HT29	berzosertib	M4076	5e-06	1e-06	-0.0437385	2017-12-01	colon	colon	ATRi	ATMi
	IGROV1	berzosertib	M4076	1.95e-08	0	1.04061	2017-12-01	ovary	ovary	ATRi	ATMi
	IGROV1	berzosertib	M4076	7.81e-08	0	0.909905	2017-12-01	ovary	ovary	ATRi	ATMi
	IGROV1	berzosertib	M4076	3.13e-07	0	0.116191	2017-12-01	ovary	ovary	ATRi	ATMi
	IGROV1	berzosertib	M4076	1.25e-06	0	-0.0318571	2017-12-01	ovary	ovary	ATRi	ATMi
	IGROV1	berzosertib	M4076	5e-06	0	-0.0591569	2017-12-01	ovary	ovary	ATRi	ATMi
	IGROV1	berzosertib	M4076	0	1.95e-08	1.12481	2017-12-01	ovary	ovary	ATRi	ATMi
	IGROV1	berzosertib	M4076	0	7.81e-08	1.20373	2017-12-01	ovary	ovary	ATRi	ATMi
	IGROV1	berzosertib	M4076	0	3.13e-07	1.04061	2017-12-01	ovary	ovary	ATRi	ATMi
	IGROV1	berzosertib	M4076	0	1e-06	0.903859	2017-12-01	ovary	ovary	ATRi	ATMi
	IGROV1	berzosertib	M4076	0	1.25e-06	0.905386	2017-12-01	ovary	ovary	ATRi	ATMi
	IGROV1	berzosertib	M4076	0	5e-06	0.424335	2017-12-01	ovary	ovary	ATRi	ATMi
	IGROV1	berzosertib	M4076	1.95e-08	1e-06	0.964486	2017-12-01	ovary	ovary	ATRi	ATMi
	IGROV1	berzosertib	M4076	7.81e-08	1e-06	0.604262	2017-12-01	ovary	ovary	ATRi	ATMi
	IGROV1	berzosertib	M4076	3.13e-07	1e-06	0.0905239	2017-12-01	ovary	ovary	ATRi	ATMi
	IGROV1	berzosertib	M4076	1.25e-06	1e-06	-0.0208023	2017-12-01	ovary	ovary	ATRi	ATMi
	IGROV1	berzosertib	M4076	5e-06	1e-06	-0.0273895	2017-12-01	ovary	ovary	ATRi	ATMi
	LOVO	berzosertib	M4076	1.95e-08	0	0.93762	2017-12-01	colon	colon	ATRi	ATMi
	LOVO	berzosertib	M4076	7.81e-08	0	0.726696	2017-12-01	colon	colon	ATRi	ATMi
	LOVO	berzosertib	M4076	3.13e-07	0	0.0226776	2017-12-01	colon	colon	ATRi	ATMi
	LOVO	berzosertib	M4076	1.25e-06	0	-0.0437796	2017-12-01	colon	colon	ATRi	ATMi
	LOVO	berzosertib	M4076	5e-06	0	-0.052701	2017-12-01	colon	colon	ATRi	ATMi
	LOVO	berzosertib	M4076	0	1.95e-08	1.07073	2017-12-01	colon	colon	ATRi	ATMi
	LOVO	berzosertib	M4076	0	7.81e-08	1.03325	2017-12-01	colon	colon	ATRi	ATMi
	LOVO	berzosertib	M4076	0	3.13e-07	0.93245	2017-12-01	colon	colon	ATRi	ATMi
	LOVO	berzosertib	M4076	0	1e-06	0.963248	2017-12-01	colon	colon	ATRi	ATMi
	LOVO	berzosertib	M4076	0	1.25e-06	0.935035	2017-12-01	colon	colon	ATRi	ATMi
	LOVO	berzosertib	M4076	0	5e-06	0.83794	2017-12-01	colon	colon	ATRi	ATMi
	LOVO	berzosertib	M4076	1.95e-08	1e-06	0.762938	2017-12-01	colon	colon	ATRi	ATMi
	LOVO	berzosertib	M4076	7.81e-08	1e-06	0.507903	2017-12-01	colon	colon	ATRi	ATMi
	LOVO	berzosertib	M4076	3.13e-07	1e-06	-0.0419336	2017-12-01	colon	colon	ATRi	ATMi
	LOVO	berzosertib	M4076	1.25e-06	1e-06	-0.0608458	2017-12-01	colon	colon	ATRi	ATMi
	LOVO	berzosertib	M4076	5e-06	1e-06	-0.0633475	2017-12-01	colon	colon	ATRi	ATMi
	MDAMB231	berzosertib	M4076	1.95e-08	0	1.01287	2017-12-01	breast	breast - TNBC	ATRi	ATMi
	MDAMB231	berzosertib	M4076	7.81e-08	0	1.03559	2017-12-01	breast	breast - TNBC	ATRi	ATMi
	MDAMB231	berzosertib	M4076	3.13e-07	0	0.738706	2017-12-01	breast	breast - TNBC	ATRi	ATMi
	MDAMB231	berzosertib	M4076	1.25e-06	0	0.086335	2017-12-01	breast	breast - TNBC	ATRi	ATMi
	MDAMB231	berzosertib	M4076	5e-06	0	-0.0543513	2017-12-01	breast	breast - TNBC	ATRi	ATMi
	MDAMB231	berzosertib	M4076	0	1.95e-08	0.999394	2017-12-01	breast	breast - TNBC	ATRi	ATMi
	MDAMB231	berzosertib	M4076	0	7.81e-08	0.966778	2017-12-01	breast	breast - TNBC	ATRi	ATMi
	MDAMB231	berzosertib	M4076	0	3.13e-07	0.87782	2017-12-01	breast	breast - TNBC	ATRi	ATMi
	MDAMB231	berzosertib	M4076	0	1e-06	0.874651	2017-12-01	breast	breast - TNBC	ATRi	ATMi
	MDAMB231	berzosertib	M4076	0	1.25e-06	0.73118	2017-12-01	breast	breast - TNBC	ATRi	ATMi
	MDAMB231	berzosertib	M4076	0	5e-06	0.656051	2017-12-01	breast	breast - TNBC	ATRi	ATMi
[truncated: 229 more rows]
